# Supplementary material for: Synthesis and crystallographic studies of 2-(di­phenyl­phosphino­thio­yl)-2-(3-oxobut-1-en-yl)ferrocene
Source: Acta Crystallogr E Crystallogr Commun. 2021 Jul 30;77(Pt 8):853–6. doi: 10.1107/S205698902100760X (PMC8340968; doi:10.1107/S205698902100760X)
Supplement: Supplementary file 1 [file e-77-00853-sup1.cif]

##############################################################################
#                                                                            #
# This CIF contains the data in a paper accepted for publication in          #
# Acta Crystallographica Section E. It conforms to the requirements of       #
# Notes for Authors for Acta Crystallographica Section E, and has been       #
# peer reviewed under the auspices of the IUCr Commission on Journals.       #
#                                                                            #
# Full details of the Crystallographic Information File format               #
# are given in the paper "The Crystallographic Information File (CIF):       #
# a New Standard Archive File for Crystallography" by S. R. Hall, F. H.      #
# Allen and I. D. Brown [Acta Cryst. (1991), A47, 655-685].                  #
#                                                                            #
# The current version of the core CIF dictionary is obtainable from          #
# ftp://ftp.iucr.org/pub/cif_core.dic.                                       #
#                                                                            #
# Software is freely available for graphical display of the structure(s)     #
# in this CIF. For information consult the CIF software page                 #
# http://www.iucr.org/resources/cif/software.                                #
#                                                                            #
# This file may be used for bona fide research purposes within the           #
# scientific community so long as proper attribution is given to the journal # 
# article from which it was obtained.                                        #
#                                                                            #
##############################################################################
data_I
_audit_creation_method     'SHELXL-2018/3'
_journal_date_recd_electronic     2021-07-12
_journal_date_accepted     2021-07-26
_journal_name_full     'Acta Crystallographica, Section E'
_journal_year     2021
_journal_volume     77
_journal_issue      8
_journal_page_first     853
_journal_page_last     856
_journal_paper_category     GM
_journal_paper_doi     10.1107/S205698902100760X
_journal_coeditor_code     ZL5019
_publ_contact_author_name     'Jean-Claude Daran'
_publ_contact_author_address
;
CNRS, LCC (Laboratoire de Chimie de Coordination), Universit\'e de Toulouse,
UPS, INPT, 205 Route de Narbonne, F-31077 Toulouse Cedex 4, France.
;
_publ_contact_author_email     'jean-claude.daran@lcc-toulouse.fr'
_publ_contact_author_fax     ' + 33 5 61 55 30 03'
_publ_contact_author_phone     ' + 33 5 61 33 31 74'
_publ_section_title
;
Synthesis and crystallographic studies of
2-(diphenylphosphinothioyl)-2-(3-oxobut-1-en-yl)ferrocene
;
_publ_section_title_footnote     .
loop_
    _publ_author_name
    _publ_author_address
    'Bandyopadhyay, Uchchhal'
;
CNRS, LCC (Laboratoire de Chimie de Coordination), Universit\'e de Toulouse,
UPS, INPT, 205 Route de Narbonne, F-31077 Toulouse Cedex 4, France
;
    'Sundararaju, Basker'
;
Department of Chemistry, Indian Institute of Technology Kanpur,
Uttar Pradesh, India
;
    'Poli, Rinaldo'
;
CNRS, LCC (Laboratoire de Chimie de Coordination), Universit\'e de Toulouse,
UPS, INPT, 205 Route de Narbonne, F-31077 Toulouse Cedex 4, France
;
    'Manoury, Eric'
;
CNRS, LCC (Laboratoire de Chimie de Coordination), Universit\'e de Toulouse,
UPS, INPT, 205 Route de Narbonne, F-31077 Toulouse Cedex 4, France
;
    'Daran, Jean-Claude'
;
CNRS, LCC (Laboratoire de Chimie de Coordination), Universit\'e de Toulouse,
UPS, INPT, 205 Route de Narbonne, F-31077 Toulouse Cedex 4, France
;
_publ_section_synopsis
;
The title molecule is built up from a ferrocene unit disubstituted by an
S-protected diphenylphosphine group and by a methylvinylketone chain. In the
crystal, weak C---H...O and C---H...S interactions build a two-dimensional
network.
;
_chemical_name_systematic
;
2-(Diphenylphosphinothioyl)-2-(3-oxobut-1-en-yl)ferrocene
;
_chemical_name_common     ?
_chemical_formula_moiety     'C26 H23 Fe O P S'
_chemical_formula_sum     'C26 H23 Fe O P S'
_chemical_formula_iupac     '[Fe (C5 H5) (C21 H18 O P S)]'
_chemical_formula_weight     470.32
_chemical_melting_point     ?
_space_group_crystal_system     monoclinic
_space_group_name_H-M_alt     'P 21/c'
_space_group_name_Hall     '-P 2ybc'
loop_
    _space_group_symop_operation_xyz
    'x, y, z'
    '-x, y+1/2, -z+1/2'
    '-x, -y, -z'
    'x, -y-1/2, z-1/2'
_cell_length_a     7.3643(9)
_cell_length_b     17.909(2)
_cell_length_c     16.710(2)
_cell_angle_alpha     90
_cell_angle_beta     95.230(4)
_cell_angle_gamma     90
_cell_volume     2194.8(5)
_cell_formula_units_Z     4
_cell_measurement_reflns_used     4518
_cell_measurement_theta_min     2.70
_cell_measurement_theta_max     24.19
_cell_measurement_temperature     110(2)
_exptl_crystal_description     platelet
_exptl_crystal_colour     'orange yellow'
_exptl_crystal_size_max     0.1
_exptl_crystal_size_mid     0.07
_exptl_crystal_size_min     0.01
_exptl_crystal_density_diffrn     1.425
_exptl_crystal_density_meas     ?
_exptl_crystal_density_method     ?
_exptl_crystal_F_000     976
_exptl_absorpt_coefficient_mu     0.872
_exptl_absorpt_correction_type     multi-scan
_exptl_absorpt_process_details
;
(SADABS; Krause <i>et al.</i>,  2015)
;
_exptl_absorpt_correction_T_min     0.6725
_exptl_absorpt_correction_T_max     0.7300
_diffrn_ambient_temperature     110(2)
_diffrn_radiation_type     MoK\a
_diffrn_radiation_wavelength     0.71073
_diffrn_radiation_source     'micro-focus sealed tube'
_diffrn_radiation_monochromator     graphite
_diffrn_measurement_device_type     'Bruker APEXII CCD'
_diffrn_measurement_method     '\f and \w scans'
_diffrn_detector_area_resol_mean     ?
_diffrn_reflns_number     43009
_diffrn_reflns_av_R_equivalents     0.1126
_diffrn_reflns_av_unetI/netI     0.0832
_diffrn_reflns_theta_min     3.712
_diffrn_reflns_theta_max     29.274
_diffrn_reflns_theta_full     25.242
_diffrn_measured_fraction_theta_max     0.944
_diffrn_measured_fraction_theta_full     0.992
_diffrn_reflns_limit_h_min     -10
_diffrn_reflns_limit_h_max     10
_diffrn_reflns_limit_k_min     -24
_diffrn_reflns_limit_k_max     24
_diffrn_reflns_limit_l_min     -22
_diffrn_reflns_limit_l_max     20
_refine_special_details     ?
_reflns_number_total     5657
_reflns_number_gt     3907
_reflns_threshold_expression     'I > 2\s(I)'
_refine_ls_structure_factor_coef     Fsqd
_refine_ls_matrix_type     full
_refine_ls_R_factor_all     0.0913
_refine_ls_R_factor_gt     0.0530
_refine_ls_wR_factor_gt     0.1252
_refine_ls_wR_factor_ref     0.1441
_refine_ls_goodness_of_fit_ref     1.029
_refine_ls_restrained_S_all     1.029
_refine_ls_number_reflns     5657
_refine_ls_number_parameters     272
_refine_ls_number_restraints     0
_refine_ls_hydrogen_treatment     constr
_refine_ls_weighting_scheme     calc
_refine_ls_weighting_details
              'w=1/[\s^2^(Fo^2^)+(0.0664P)^2^+1.8414P] where P=(Fo^2^+2Fc^2^)/3'
_atom_sites_solution_hydrogens     geom
_atom_sites_solution_primary     direct
_atom_sites_solution_secondary     difmap
_refine_ls_shift/su_max     0.001
_refine_ls_shift/su_mean     0.000
_refine_diff_density_max     1.426
_refine_diff_density_min     -0.496
_refine_ls_extinction_method     none
loop_
    _atom_type_symbol
    _atom_type_description
    _atom_type_scat_dispersion_real
    _atom_type_scat_dispersion_imag
    _atom_type_scat_source
    'C' 'C' 0.0033 0.0016
                         'International Tables Vol C Tables 4.2.6.8 and 6.1.1.4'
    'H' 'H' 0.0000 0.0000
                         'International Tables Vol C Tables 4.2.6.8 and 6.1.1.4'
    'O' 'O' 0.0106 0.0060
                         'International Tables Vol C Tables 4.2.6.8 and 6.1.1.4'
    'P' 'P' 0.1023 0.0942
                         'International Tables Vol C Tables 4.2.6.8 and 6.1.1.4'
    'S' 'S' 0.1246 0.1234
                         'International Tables Vol C Tables 4.2.6.8 and 6.1.1.4'
    'Fe' 'Fe' 0.3463 0.8444
                         'International Tables Vol C Tables 4.2.6.8 and 6.1.1.4'
_computing_data_collection
;
APEX2 (Bruker, 2015)
;
_computing_cell_refinement
;
SAINT (Bruker, 2015)
;
_computing_data_reduction
;
SAINT (Bruker, 2015)
;
_computing_structure_solution
;
SHELXT (Sheldrick, 2015a)
;
_computing_structure_refinement
;
SHELXL2018 (Sheldrick, 2015b)
;
_computing_molecular_graphics
;
ORTEPIII (Burnett & Johnson, 1996); ORTEP-3 for Windows (Farrugia,
2012)
and Mercury (Macrae <i>et al.</i>,  2020)
;
_computing_publication_material
;
SHELXL2018 (Sheldrick, 2015b)
;
loop_
    _atom_site_type_symbol
    _atom_site_label
    _atom_site_fract_x
    _atom_site_fract_y
    _atom_site_fract_z
    _atom_site_U_iso_or_equiv
    _atom_site_adp_type
    _atom_site_calc_flag
    _atom_site_occupancy
    _atom_site_disorder_assembly
    _atom_site_disorder_group
    Fe Fe1 0.39674(5) 0.81999(2) 0.74273(2) 0.01578(14) Uani d 1 . .
    S S1 0.61309(10) 0.63480(5) 0.64301(5) 0.0248(2) Uani d 1 . .
    P P1 0.35129(10) 0.65181(4) 0.64545(5) 0.01527(18) Uani d 1 . .
    O O1 0.7131(3) 0.95064(13) 0.44772(14) 0.0292(5) Uani d 1 . .
    C C1 0.2847(4) 0.74695(16) 0.65962(17) 0.0147(6) Uani d 1 . .
    C C2 0.3485(4) 0.81389(16) 0.62101(17) 0.0151(6) Uani d 1 . .
    C C3 0.2527(4) 0.87556(17) 0.65055(18) 0.0183(6) Uani d 1 . .
    H H3 0.267892 0.926260 0.635831 0.022 Uiso calc 1 . .
    C C4 0.1317(4) 0.84957(18) 0.70518(19) 0.0196(6) Uani d 1 . .
    H H4 0.051683 0.879705 0.732889 0.024 Uiso calc 1 . .
    C C5 0.1495(4) 0.77100(17) 0.71171(18) 0.0181(6) Uani d 1 . .
    H H5 0.084008 0.739506 0.744651 0.022 Uiso calc 1 . .
    C C6 0.6382(4) 0.8733(2) 0.7754(2) 0.0296(8) Uani d 1 . .
    H H6 0.699427 0.906469 0.742541 0.036 Uiso calc 1 . .
    C C7 0.6625(5) 0.7957(2) 0.7792(2) 0.0344(9) Uani d 1 . .
    H H7 0.742647 0.767350 0.749659 0.041 Uiso calc 1 . .
    C C8 0.5462(5) 0.7670(2) 0.8349(2) 0.0336(9) Uani d 1 . .
    H H8 0.534168 0.716032 0.849153 0.040 Uiso calc 1 . .
    C C9 0.4507(5) 0.8281(2) 0.86554(19) 0.0287(8) Uani d 1 . .
    H H9 0.363864 0.825418 0.904144 0.034 Uiso calc 1 . .
    C C10 0.5090(4) 0.89381(19) 0.8279(2) 0.0259(7) Uani d 1 . .
    H H10 0.467609 0.943108 0.836689 0.031 Uiso calc 1 . .
    C C21 0.4977(4) 0.81952(17) 0.56951(17) 0.0182(6) Uani d 1 . .
    H H21 0.573671 0.777207 0.564631 0.022 Uiso calc 1 . .
    C C22 0.5325(4) 0.88155(17) 0.52879(17) 0.0192(6) Uani d 1 . .
    H H22 0.446573 0.921101 0.528844 0.023 Uiso calc 1 . .
    C C23 0.6929(4) 0.89337(17) 0.48403(18) 0.0202(6) Uani d 1 . .
    C C24 0.8396(5) 0.8344(2) 0.4856(2) 0.0289(8) Uani d 1 . .
    H H24A 0.918833 0.844327 0.442775 0.043 Uiso calc 1 . .
    H H24B 0.783093 0.785139 0.477308 0.043 Uiso calc 1 . .
    H H24C 0.912153 0.835465 0.537758 0.043 Uiso calc 1 . .
    C C111 0.2541(4) 0.60087(16) 0.72528(17) 0.0157(6) Uani d 1 . .
    C C112 0.0667(4) 0.58941(18) 0.72292(18) 0.0207(7) Uani d 1 . .
    H H112 -0.010291 0.605709 0.677569 0.025 Uiso calc 1 . .
    C C113 -0.0085(4) 0.55449(18) 0.78603(19) 0.0246(7) Uani d 1 . .
    H H113 -0.136781 0.547765 0.784222 0.029 Uiso calc 1 . .
    C C114 0.1032(5) 0.52926(19) 0.8520(2) 0.0265(7) Uani d 1 . .
    H H114 0.051826 0.505580 0.895551 0.032 Uiso calc 1 . .
    C C115 0.2907(5) 0.53900(19) 0.8537(2) 0.0267(7) Uani d 1 . .
    H H115 0.367996 0.520842 0.898038 0.032 Uiso calc 1 . .
    C C116 0.3662(4) 0.57508(17) 0.79095(18) 0.0202(6) Uani d 1 . .
    H H116 0.494365 0.582127 0.792935 0.024 Uiso calc 1 . .
    C C121 0.2198(4) 0.62196(17) 0.55413(17) 0.0172(6) Uani d 1 . .
    C C122 0.0639(5) 0.65958(19) 0.5239(2) 0.0258(7) Uani d 1 . .
    H H122 0.025180 0.702742 0.550738 0.031 Uiso calc 1 . .
    C C123 -0.0366(5) 0.63428(19) 0.4543(2) 0.0294(8) Uani d 1 . .
    H H123 -0.143308 0.660150 0.433628 0.035 Uiso calc 1 . .
    C C124 0.0204(5) 0.57107(19) 0.41551(19) 0.0257(7) Uani d 1 . .
    H H124 -0.046804 0.553753 0.367907 0.031 Uiso calc 1 . .
    C C125 0.1738(5) 0.53371(18) 0.4459(2) 0.0253(7) Uani d 1 . .
    H H125 0.211159 0.490163 0.419431 0.030 Uiso calc 1 . .
    C C126 0.2746(4) 0.55824(17) 0.51434(19) 0.0211(7) Uani d 1 . .
    H H126 0.381137 0.531932 0.534462 0.025 Uiso calc 1 . .
loop_
    _atom_site_aniso_label
    _atom_site_aniso_U_11
    _atom_site_aniso_U_22
    _atom_site_aniso_U_33
    _atom_site_aniso_U_12
    _atom_site_aniso_U_13
    _atom_site_aniso_U_23
    Fe1 0.0149(2) 0.0185(2) 0.0138(2) 0.00177(17) 0.00064(16) -0.00037(17)
    S1 0.0137(4) 0.0228(4) 0.0384(5) 0.0056(3) 0.0057(3) 0.0026(3)
    P1 0.0126(4) 0.0148(4) 0.0185(4) 0.0030(3) 0.0017(3) 0.0020(3)
    O1 0.0346(13) 0.0265(13) 0.0273(13) -0.0097(11) 0.0069(10) 0.0070(10)
    C1 0.0107(13) 0.0166(15) 0.0165(14) 0.0022(11) 0.0000(11) 0.0008(11)
    C2 0.0122(13) 0.0180(15) 0.0145(14) 0.0019(11) -0.0022(11) 0.0008(11)
    C3 0.0205(15) 0.0158(15) 0.0179(15) 0.0014(12) -0.0017(12) 0.0000(12)
    C4 0.0136(14) 0.0210(16) 0.0243(16) 0.0060(12) 0.0023(12) -0.0021(13)
    C5 0.0092(13) 0.0238(17) 0.0217(15) 0.0022(12) 0.0033(11) 0.0012(12)
    C6 0.0207(17) 0.043(2) 0.0235(17) -0.0084(15) -0.0076(13) 0.0031(15)
    C7 0.0179(16) 0.055(3) 0.0286(19) 0.0117(16) -0.0066(14) -0.0145(17)
    C8 0.043(2) 0.0265(19) 0.0271(18) -0.0002(16) -0.0214(16) 0.0042(15)
    C9 0.0310(18) 0.040(2) 0.0150(16) -0.0072(16) 0.0017(13) -0.0031(14)
    C10 0.0279(17) 0.0236(18) 0.0247(17) -0.0024(14) -0.0059(13) -0.0083(14)
    C21 0.0204(15) 0.0175(15) 0.0164(15) 0.0020(12) 0.0003(12) -0.0009(12)
    C22 0.0209(15) 0.0192(16) 0.0174(15) 0.0015(12) 0.0014(12) -0.0006(12)
    C23 0.0218(16) 0.0196(16) 0.0188(15) 0.0001(13) -0.0008(12) -0.0028(12)
    C24 0.0243(17) 0.030(2) 0.0331(19) 0.0044(14) 0.0069(14) 0.0034(15)
    C111 0.0158(14) 0.0145(14) 0.0168(14) 0.0003(11) 0.0008(11) 0.0007(11)
    C112 0.0160(14) 0.0256(17) 0.0196(15) -0.0015(13) -0.0038(12) 0.0041(13)
    C113 0.0203(16) 0.0262(18) 0.0273(18) -0.0057(13) 0.0024(13) 0.0008(14)
    C114 0.0316(18) 0.0254(18) 0.0229(17) -0.0034(14) 0.0046(14) 0.0056(14)
    C115 0.0310(18) 0.0242(18) 0.0237(17) 0.0003(14) -0.0049(14) 0.0095(14)
    C116 0.0187(15) 0.0168(16) 0.0241(16) 0.0009(12) -0.0030(12) 0.0018(12)
    C121 0.0188(14) 0.0190(15) 0.0143(14) 0.0019(12) 0.0037(11) 0.0008(12)
    C122 0.0301(18) 0.0209(17) 0.0254(17) 0.0101(14) -0.0032(14) -0.0046(13)
    C123 0.036(2) 0.0261(18) 0.0241(17) 0.0089(15) -0.0073(14) -0.0014(14)
    C124 0.0356(19) 0.0241(17) 0.0172(16) -0.0054(15) 0.0020(13) -0.0005(13)
    C125 0.0314(18) 0.0191(16) 0.0271(18) -0.0006(14) 0.0112(14) -0.0053(13)
    C126 0.0215(15) 0.0183(16) 0.0245(16) 0.0023(13) 0.0072(12) -0.0015(13)
_geom_special_details
;
 All esds (except the esd in the dihedral angle between two l.s. planes)
 are estimated using the full covariance matrix.  The cell esds are taken
 into account individually in the estimation of esds in distances, angles
 and torsion angles; correlations between esds in cell parameters are only
 used when they are defined by crystal symmetry.  An approximate (isotropic)
 treatment of cell esds is used for estimating esds involving l.s. planes.
;
loop_
    _geom_bond_atom_site_label_1
    _geom_bond_atom_site_label_2
    _geom_bond_site_symmetry_2
    _geom_bond_distance
    _geom_bond_publ_flag
    Fe1 C1 . 2.028(3) ?
    Fe1 C2 . 2.035(3) ?
    Fe1 C7 . 2.043(3) ?
    Fe1 C8 . 2.043(3) ?
    Fe1 C5 . 2.045(3) ?
    Fe1 C3 . 2.047(3) ?
    Fe1 C6 . 2.048(3) ?
    Fe1 C10 . 2.059(3) ?
    Fe1 C9 . 2.060(3) ?
    Fe1 C4 . 2.064(3) ?
    S1 P1 . 1.9560(11) ?
    P1 C1 . 1.795(3) ?
    P1 C121 . 1.812(3) ?
    P1 C111 . 1.816(3) ?
    O1 C23 . 1.208(4) ?
    C1 C5 . 1.446(4) ?
    C1 C2 . 1.459(4) ?
    C2 C3 . 1.423(4) ?
    C2 C21 . 1.459(4) ?
    C3 C4 . 1.412(4) ?
    C3 H3 . 0.9500 ?
    C4 C5 . 1.417(4) ?
    C4 H4 . 0.9500 ?
    C5 H5 . 0.9500 ?
    C6 C10 . 1.401(5) ?
    C6 C7 . 1.401(5) ?
    C6 H6 . 0.9500 ?
    C7 C8 . 1.417(6) ?
    C7 H7 . 0.9500 ?
    C8 C9 . 1.421(5) ?
    C8 H8 . 0.9500 ?
    C9 C10 . 1.420(5) ?
    C9 H9 . 0.9500 ?
    C10 H10 . 0.9500 ?
    C21 C22 . 1.340(4) ?
    C21 H21 . 0.9500 ?
    C22 C23 . 1.470(4) ?
    C22 H22 . 0.9500 ?
    C23 C24 . 1.509(4) ?
    C24 H24A . 0.9800 ?
    C24 H24B . 0.9800 ?
    C24 H24C . 0.9800 ?
    C111 C116 . 1.391(4) ?
    C111 C112 . 1.392(4) ?
    C112 C113 . 1.384(4) ?
    C112 H112 . 0.9500 ?
    C113 C114 . 1.390(5) ?
    C113 H113 . 0.9500 ?
    C114 C115 . 1.390(5) ?
    C114 H114 . 0.9500 ?
    C115 C116 . 1.389(4) ?
    C115 H115 . 0.9500 ?
    C116 H116 . 0.9500 ?
    C121 C122 . 1.386(4) ?
    C121 C126 . 1.399(4) ?
    C122 C123 . 1.396(4) ?
    C122 H122 . 0.9500 ?
    C123 C124 . 1.389(5) ?
    C123 H123 . 0.9500 ?
    C124 C125 . 1.370(5) ?
    C124 H124 . 0.9500 ?
    C125 C126 . 1.377(5) ?
    C125 H125 . 0.9500 ?
    C126 H126 . 0.9500 ?
loop_
    _geom_angle_atom_site_label_1
    _geom_angle_atom_site_label_2
    _geom_angle_atom_site_label_3
    _geom_angle_site_symmetry_1
    _geom_angle_site_symmetry_3
    _geom_angle
    _geom_angle_publ_flag
    C1 Fe1 C2 . . 42.10(11) ?
    C1 Fe1 C7 . . 112.69(13) ?
    C2 Fe1 C7 . . 111.19(13) ?
    C1 Fe1 C8 . . 111.98(13) ?
    C2 Fe1 C8 . . 139.56(14) ?
    C7 Fe1 C8 . . 40.60(16) ?
    C1 Fe1 C5 . . 41.60(11) ?
    C2 Fe1 C5 . . 69.73(12) ?
    C7 Fe1 C5 . . 142.26(15) ?
    C8 Fe1 C5 . . 113.44(14) ?
    C1 Fe1 C3 . . 69.37(12) ?
    C2 Fe1 C3 . . 40.80(11) ?
    C7 Fe1 C3 . . 138.11(14) ?
    C8 Fe1 C3 . . 178.29(14) ?
    C5 Fe1 C3 . . 68.27(12) ?
    C1 Fe1 C6 . . 140.55(13) ?
    C2 Fe1 C6 . . 111.05(13) ?
    C7 Fe1 C6 . . 40.06(15) ?
    C8 Fe1 C6 . . 67.70(15) ?
    C5 Fe1 C6 . . 177.42(14) ?
    C3 Fe1 C6 . . 110.59(14) ?
    C1 Fe1 C10 . . 179.48(13) ?
    C2 Fe1 C10 . . 138.35(13) ?
    C7 Fe1 C10 . . 67.51(14) ?
    C8 Fe1 C10 . . 67.83(14) ?
    C5 Fe1 C10 . . 137.97(13) ?
    C3 Fe1 C10 . . 110.83(13) ?
    C6 Fe1 C10 . . 39.90(14) ?
    C1 Fe1 C9 . . 139.22(13) ?
    C2 Fe1 C9 . . 178.56(13) ?
    C7 Fe1 C9 . . 68.00(14) ?
    C8 Fe1 C9 . . 40.52(15) ?
    C5 Fe1 C9 . . 111.67(13) ?
    C3 Fe1 C9 . . 139.05(13) ?
    C6 Fe1 C9 . . 67.54(14) ?
    C10 Fe1 C9 . . 40.33(14) ?
    C1 Fe1 C4 . . 69.08(12) ?
    C2 Fe1 C4 . . 68.66(12) ?
    C7 Fe1 C4 . . 177.37(15) ?
    C8 Fe1 C4 . . 141.06(15) ?
    C5 Fe1 C4 . . 40.33(12) ?
    C3 Fe1 C4 . . 40.17(12) ?
    C6 Fe1 C4 . . 137.36(14) ?
    C10 Fe1 C4 . . 110.75(13) ?
    C9 Fe1 C4 . . 112.09(13) ?
    C1 P1 C121 . . 105.06(14) ?
    C1 P1 C111 . . 104.43(13) ?
    C121 P1 C111 . . 104.73(14) ?
    C1 P1 S1 . . 115.62(10) ?
    C121 P1 S1 . . 112.86(10) ?
    C111 P1 S1 . . 113.10(10) ?
    C5 C1 C2 . . 106.8(2) ?
    C5 C1 P1 . . 125.0(2) ?
    C2 C1 P1 . . 128.2(2) ?
    C5 C1 Fe1 . . 69.82(17) ?
    C2 C1 Fe1 . . 69.23(16) ?
    P1 C1 Fe1 . . 127.14(15) ?
    C3 C2 C21 . . 125.1(3) ?
    C3 C2 C1 . . 107.1(2) ?
    C21 C2 C1 . . 127.4(3) ?
    C3 C2 Fe1 . . 70.03(16) ?
    C21 C2 Fe1 . . 120.9(2) ?
    C1 C2 Fe1 . . 68.67(16) ?
    C4 C3 C2 . . 109.3(3) ?
    C4 C3 Fe1 . . 70.58(17) ?
    C2 C3 Fe1 . . 69.17(16) ?
    C4 C3 H3 . . 125.3 ?
    C2 C3 H3 . . 125.3 ?
    Fe1 C3 H3 . . 126.5 ?
    C3 C4 C5 . . 108.5(3) ?
    C3 C4 Fe1 . . 69.25(17) ?
    C5 C4 Fe1 . . 69.09(16) ?
    C3 C4 H4 . . 125.7 ?
    C5 C4 H4 . . 125.7 ?
    Fe1 C4 H4 . . 127.5 ?
    C4 C5 C1 . . 108.3(3) ?
    C4 C5 Fe1 . . 70.58(17) ?
    C1 C5 Fe1 . . 68.58(16) ?
    C4 C5 H5 . . 125.9 ?
    C1 C5 H5 . . 125.9 ?
    Fe1 C5 H5 . . 126.5 ?
    C10 C6 C7 . . 108.8(3) ?
    C10 C6 Fe1 . . 70.49(19) ?
    C7 C6 Fe1 . . 69.8(2) ?
    C10 C6 H6 . . 125.6 ?
    C7 C6 H6 . . 125.6 ?
    Fe1 C6 H6 . . 125.7 ?
    C6 C7 C8 . . 107.9(3) ?
    C6 C7 Fe1 . . 70.16(19) ?
    C8 C7 Fe1 . . 69.70(19) ?
    C6 C7 H7 . . 126.1 ?
    C8 C7 H7 . . 126.1 ?
    Fe1 C7 H7 . . 125.7 ?
    C7 C8 C9 . . 107.9(3) ?
    C7 C8 Fe1 . . 69.70(19) ?
    C9 C8 Fe1 . . 70.38(19) ?
    C7 C8 H8 . . 126.1 ?
    C9 C8 H8 . . 126.1 ?
    Fe1 C8 H8 . . 125.4 ?
    C10 C9 C8 . . 107.4(3) ?
    C10 C9 Fe1 . . 69.82(18) ?
    C8 C9 Fe1 . . 69.10(18) ?
    C10 C9 H9 . . 126.3 ?
    C8 C9 H9 . . 126.3 ?
    Fe1 C9 H9 . . 126.3 ?
    C6 C10 C9 . . 108.1(3) ?
    C6 C10 Fe1 . . 69.62(19) ?
    C9 C10 Fe1 . . 69.85(18) ?
    C6 C10 H10 . . 126.0 ?
    C9 C10 H10 . . 126.0 ?
    Fe1 C10 H10 . . 126.1 ?
    C22 C21 C2 . . 123.1(3) ?
    C22 C21 H21 . . 118.4 ?
    C2 C21 H21 . . 118.4 ?
    C21 C22 C23 . . 125.3(3) ?
    C21 C22 H22 . . 117.3 ?
    C23 C22 H22 . . 117.3 ?
    O1 C23 C22 . . 121.3(3) ?
    O1 C23 C24 . . 118.8(3) ?
    C22 C23 C24 . . 119.8(3) ?
    C23 C24 H24A . . 109.5 ?
    C23 C24 H24B . . 109.5 ?
    H24A C24 H24B . . 109.5 ?
    C23 C24 H24C . . 109.5 ?
    H24A C24 H24C . . 109.5 ?
    H24B C24 H24C . . 109.5 ?
    C116 C111 C112 . . 119.3(3) ?
    C116 C111 P1 . . 120.1(2) ?
    C112 C111 P1 . . 120.6(2) ?
    C113 C112 C111 . . 120.6(3) ?
    C113 C112 H112 . . 119.7 ?
    C111 C112 H112 . . 119.7 ?
    C112 C113 C114 . . 120.2(3) ?
    C112 C113 H113 . . 119.9 ?
    C114 C113 H113 . . 119.9 ?
    C113 C114 C115 . . 119.4(3) ?
    C113 C114 H114 . . 120.3 ?
    C115 C114 H114 . . 120.3 ?
    C116 C115 C114 . . 120.6(3) ?
    C116 C115 H115 . . 119.7 ?
    C114 C115 H115 . . 119.7 ?
    C115 C116 C111 . . 120.0(3) ?
    C115 C116 H116 . . 120.0 ?
    C111 C116 H116 . . 120.0 ?
    C122 C121 C126 . . 119.3(3) ?
    C122 C121 P1 . . 121.6(2) ?
    C126 C121 P1 . . 119.1(2) ?
    C121 C122 C123 . . 120.3(3) ?
    C121 C122 H122 . . 119.9 ?
    C123 C122 H122 . . 119.9 ?
    C124 C123 C122 . . 119.6(3) ?
    C124 C123 H123 . . 120.2 ?
    C122 C123 H123 . . 120.2 ?
    C125 C124 C123 . . 119.9(3) ?
    C125 C124 H124 . . 120.0 ?
    C123 C124 H124 . . 120.0 ?
    C124 C125 C126 . . 121.1(3) ?
    C124 C125 H125 . . 119.5 ?
    C126 C125 H125 . . 119.5 ?
    C125 C126 C121 . . 119.9(3) ?
    C125 C126 H126 . . 120.1 ?
    C121 C126 H126 . . 120.1 ?
loop_
    _geom_hbond_atom_site_label_D
    _geom_hbond_atom_site_label_H
    _geom_hbond_atom_site_label_A
    _geom_hbond_site_symmetry_A
    _geom_hbond_distance_DH
    _geom_hbond_distance_HA
    _geom_hbond_distance_DA
    _geom_hbond_angle_DHA
    _geom_hbond_publ_flag
    C22 H22 O1 3_676 0.95 2.63 3.548(4) 163.7 yes
    C112 H112 S1 1_455 0.95 2.83 3.576(3) 136.2 yes
    C116 H116 S1 . 0.95 2.89 3.374(3) 113.1 yes
    C21 H21 S1 . 0.95 2.87 3.604(3) 134.9 yes
_shelx_space_group_comment
;
The symmetry employed for this shelxl refinement is uniquely defined
by the following loop, which should always be used as a source of
symmetry information in preference to the above space-group names.
They are only intended as comments.
;
_shelx_estimated_absorpt_T_min     ?
_shelx_estimated_absorpt_T_max     ?
_shelx_hkl_file
;
  -2   0   0   56.09   13.60
   2   0   0    4.00    3.70
  -2   0   0   55.19   11.80
   2   0   0    3.50    5.70
   2   0   0   56.29   11.80
   2   0   0    6.00    7.40
   3   0   0 4535.55  365.66
   3   0   0 4090.39  362.46
   3   0   0 4339.97  368.96
   3   0   0 4224.28  368.56
   3   0   0 4722.73  369.16
  -3   0   0 3494.25  367.16
  -3   0   0 4818.92  369.06
   4   0   0 1271.47  130.29
   4   0   0 1357.06  127.39
   4   0   0 1494.35  133.39
   4   0   0 1371.26  132.09
  -4   0   0 1468.55  131.29
  -4   0   0 1627.14  134.79
   4   0   0 1413.26  124.19
   5   0   0  445.06   60.09
  -5   0   0  450.35   61.49
   5   0   0  429.16   52.19
   5   0   0  422.16   44.50
   5   0   0  512.45   63.69
  -6   0   0   -4.20    5.40
   6   0   0  -19.60    7.70
   6   0   0   14.90   14.10
   6   0   0   -3.80   19.30
  -6   0   0    4.70   18.00
   6   0   0    5.90   20.00
   6   0   0    4.10    9.00
   7   0   0   67.39   23.40
   7   0   0   61.59   16.40
   7   0   0   77.49   32.60
  -7   0   0  107.79   36.30
   7   0   0   78.49   32.90
  -8   0   0  710.53   99.49
   8   0   0  717.23  100.29
   8   0   0  697.73   97.39
   9   0   0  585.14   90.09
   9   0   0  425.96   83.59
  -9   0   0  596.84   93.79
   0  -1   0   -0.20    0.60
   0  -1   0   -0.10    0.50
   0  -1   0    0.80    0.90
   0  -1   0   -0.10    0.80
   0   1   0   -0.40    0.60
   0   1   0   -0.80    0.90
   0   1   0    0.00    0.40
   0   1   0   -0.10    0.40
  -2  -1   0   47.10    8.00
   2  -1   0    2.80    7.80
   2  -1   0   13.10    8.40
  -2   1   0  131.69   18.20
   3  -1   0  354.36   46.50
  -3  -1   0  436.36   45.20
   3  -1   0  377.76   36.90
   3  -1   0  375.76   47.30
   3  -1   0  439.16   45.30
   3  -1   0  475.85   42.40
   3   1   0  407.16   40.00
   3   1   0  397.76   43.30
  -3   1   0  458.85   45.60
   3   1   0  341.77   40.00
  -3   1   0  369.06   47.80
   3   1   0  414.96   44.40
   4  -1   0   18.50   15.90
  -4  -1   0    3.70   15.20
   4  -1   0   15.70    7.30
   4  -1   0   23.90   16.10
   4  -1   0    3.90   11.10
   4   1   0   15.40    9.80
   4   1   0   18.10   12.70
  -4   1   0   -7.90   12.80
  -4   1   0   -0.20    5.80
   4   1   0   28.70   14.80
  -4   1   0    8.70   14.10
   4   1   0   23.40   12.00
   5  -1   0   21.50    9.50
  -5  -1   0    1.20    4.10
   5  -1   0   -2.10    9.20
   5  -1   0   13.40   17.60
   5  -1   0   19.70   18.10
   5  -1   0   12.30   12.40
  -5  -1   0   13.90   18.10
   5   1   0   -0.70   12.50
   5   1   0   29.60   11.60
  -5   1   0   23.20   19.50
  -5   1   0   -1.20    5.50
   5   1   0   12.30   18.70
   5   1   0   31.10   19.60
   5   1   0   18.70   12.90
   6  -1   0  117.49   24.60
   6  -1   0  109.49   26.10
   6  -1   0  170.18   35.90
  -6  -1   0  167.98   24.50
   6  -1   0  129.99   33.90
  -6  -1   0  119.79   33.80
   6   1   0  164.28   28.10
  -6   1   0  147.19   37.50
   6   1   0  104.89   32.50
   6   1   0   89.49   29.10
   6   1   0  123.29   23.00
   7  -1   0  239.08   51.99
   7  -1   0  379.26   58.59
  -7  -1   0  310.17   56.59
   7  -1   0  326.67   44.20
   7  -1   0  310.67   32.00
   7   1   0  191.38   49.70
   7   1   0  264.47   37.90
   7   1   0  309.67   56.89
  -7   1   0  260.37   53.59
   8  -1   0   57.59   35.80
   8  -1   0    4.80   25.40
  -8  -1   0   24.90   29.40
   8   1   0    8.20   21.80
   8   1   0   53.69   32.80
  -8   1   0   13.20   26.10
   9  -1   0   12.60   32.10
   9  -1   0  -17.30   26.70
  -9  -1   0   49.40   31.60
  -9   1   0   10.50   28.20
   9   1   0    8.20   31.60
   9   1   0  -11.10   26.70
 -10   1   0   30.80   38.50
   0  -2   0    0.00    1.80
   0  -2   0   -0.70    1.90
   0  -2   0   -1.10    2.90
   0  -2   0   -1.20    3.00
   0   2   0    0.80    2.60
   0   2   0   -1.60    2.00
   0   2   0   -0.60    1.00
   0   2   0   -2.70    2.50
  -2   2   0  180.28   26.30
   3  -2   0    4.70    9.20
  -3  -2   0    4.10    3.80
   3  -2   0   -2.40    7.70
   3  -2   0   -4.80   10.50
   3  -2   0    3.30   10.30
  -3  -2   0   18.50    8.50
  -3  -2   0    9.80   11.00
   3   2   0   20.20   11.00
   3   2   0   15.40   10.00
   3   2   0   32.20   11.10
   3   2   0   23.30   14.90
  -3   2   0   12.40   10.60
  -3   2   0   -0.50   12.00
  -3   2   0   11.80   14.40
   4  -2   0 1756.52  139.59
  -4  -2   0 1490.85  148.09
   4  -2   0 1600.24  150.68
   4  -2   0 1517.05  148.99
   4  -2   0 1666.43  145.09
   4  -2   0 1678.13  146.79
   4   2   0 1490.55  143.79
  -4   2   0 1548.95  148.09
   4   2   0 1479.35  149.59
  -4   2   0 1757.12  145.49
  -4   2   0 1537.35  151.68
   4   2   0 1698.73  148.19
   4   2   0 1782.52  145.49
   5  -2   0  404.76   52.19
   5  -2   0  274.37   41.90
   5  -2   0  369.86   53.09
  -5  -2   0  320.07   38.10
   5  -2   0  463.55   46.60
  -5  -2   0  242.48   43.80
   5  -2   0  331.97   32.10
   5   2   0  277.57   38.90
   5   2   0  241.98   45.80
   5   2   0  300.37   40.80
  -5   2   0  426.56   56.19
   5   2   0  347.67   48.50
  -5   2   0  307.47   40.40
   6  -2   0   -8.40   12.80
   6  -2   0   17.90   22.80
   6  -2   0    6.40   11.90
  -6  -2   0    0.30    9.10
   6  -2   0    9.80    7.40
   6  -2   0   17.60   16.70
  -6  -2   0   10.10   18.20
  -6   2   0  -19.00   18.90
   6   2   0   27.60   23.60
  -6   2   0   -1.20    9.60
   6   2   0  -13.30   11.50
   6   2   0    2.70   11.80
   6   2   0    8.20   11.90
  -7  -2   0  -36.80   14.10
   7  -2   0   24.50   24.50
   7  -2   0   26.60   23.20
   7  -2   0   36.70   18.10
   7   2   0  -12.90   11.80
  -7   2   0   22.30   28.30
   7   2   0   23.80   25.10
   7   2   0   29.80   14.30
   7   2   0   20.60   25.90
  -8  -2   0   38.00   28.20
   8  -2   0   36.40   25.30
   8  -2   0   22.00   33.80
   8   2   0   36.20   30.80
   8   2   0   30.10   30.60
  -8   2   0   78.39   38.20
   9  -2   0   27.90   26.00
   9  -2   0   27.50   35.20
  -9  -2   0   65.19   34.90
  -9   2   0   15.50   32.60
   9   2   0   46.30   35.40
   9   2   0   44.80   37.30
 -10   2   0   27.00   42.00
   0  -3   0    0.00    5.10
   0  -3   0    1.40    4.50
   0  -3   0    8.50    7.10
   0  -3   0    5.90    5.10
   0  -3   0   -5.00    3.60
   0   3   0    9.70    6.00
   0   3   0   -1.70    4.70
   0   3   0   -2.40    2.80
   0   3   0    2.20    3.20
   1  -3   0  175.28   21.80
  -1  -3   0  183.18   22.90
  -1   3   0  165.58   19.50
  -1   3   0  152.08   21.60
  -1   3   0  211.08   24.40
   2  -3   0  240.38   29.90
  -2   3   0  318.87   34.50
   2   3   0  177.28   25.60
   3  -3   0  413.86   43.60
   3  -3   0  414.76   51.09
   3  -3   0  470.55   47.30
   3  -3   0  401.76   37.70
   3  -3   0  461.35   44.70
  -3  -3   0  374.46   41.80
  -3  -3   0  350.56   45.80
  -3   3   0  444.56   46.40
   3   3   0  386.56   42.30
  -3   3   0  415.26   51.79
   3   3   0  480.45   44.70
   3   3   0  377.16   48.10
  -3   3   0  422.96   49.50
   3   3   0  389.96   42.80
   3   3   0  412.06   39.40
  -3   3   0  385.56   43.70
   4  -3   0   39.20    8.80
  -4  -3   0   52.49   19.50
   4  -3   0   45.90   16.50
   4  -3   0   49.90   15.40
   4  -3   0   49.70   19.50
   4  -3   0   46.60   17.90
   4  -3   0   51.29    8.40
  -4  -3   0   32.80   11.80
   4   3   0   45.50   15.10
   4   3   0   41.90   20.40
   4   3   0   34.60   13.90
   4   3   0   62.19   17.30
  -4   3   0   35.70   18.50
  -4   3   0   46.60   15.60
   4   3   0   40.70   11.30
  -4   3   0  103.89   25.50
  -5  -3   0  116.49   20.00
   5  -3   0  124.99   15.70
   5  -3   0  147.09   31.70
   5  -3   0   91.59   24.10
   5  -3   0  125.99   24.40
   5  -3   0   46.10   25.00
  -5  -3   0  109.09   27.60
   5  -3   0  120.99   15.10
   5   3   0  146.29   33.10
  -5   3   0  143.99   24.90
   5   3   0  160.68   29.50
  -5   3   0   76.79   26.70
   5   3   0  132.29   19.90
   5   3   0  137.79   24.60
   5   3   0  108.19   23.10
   6  -3   0   16.60   17.00
   6  -3   0  -15.20   11.60
   6  -3   0  -28.30   17.40
   6  -3   0    9.90   20.20
   6  -3   0    3.60    5.00
  -6  -3   0    5.70   17.40
   6  -3   0    6.90    5.30
  -6  -3   0   13.30   10.10
   6   3   0    9.40   13.20
   6   3   0  -15.80    7.80
  -6   3   0    8.30   17.40
   6   3   0  -10.20   11.00
  -6   3   0    7.80   11.60
   6   3   0  -10.90   17.70
   7  -3   0    6.70   23.50
  -7  -3   0   -8.70   20.10
   7  -3   0    6.80   23.00
  -7   3   0   13.70   24.80
   7   3   0   14.60   25.60
   7   3   0    3.30   15.10
   7   3   0    1.60   25.00
   7   3   0    8.80   11.70
   8  -3   0  194.28   48.90
  -8  -3   0  170.68   44.10
   8  -3   0  280.77   57.89
   8   3   0  210.28   51.29
   8   3   0  132.29   41.40
  -8   3   0  187.88   52.59
   9  -3   0   13.30   28.10
  -9  -3   0   25.10   32.80
   9  -3   0    6.00   30.10
  -9   3   0   -9.70   27.80
   9   3   0   -1.20   28.00
   9   3   0  -18.60   29.70
  -1  -4   0 1690.73  131.99
   1  -4   0 1403.36  129.09
   1  -4   0 1615.74  132.59
  -1  -4   0 1400.76  131.39
   1  -4   0 1641.64  131.59
  -1  -4   0 1345.87  128.49
  -1   4   0 1505.25  129.69
  -1   4   0 1387.66  130.39
  -1   4   0 1485.15  131.69
  -1   4   0 1586.34  132.29
   2  -4   0  314.97   37.80
   2  -4   0  288.27   30.70
  -2  -4   0  357.76   38.90
   2  -4   0  280.47   37.20
  -2  -4   0  327.67   31.80
   2  -4   0  308.37   39.50
  -2   4   0  231.68   35.60
  -2   4   0  318.67   31.60
  -2   4   0  335.67   39.60
   2   4   0  352.96   33.00
  -2   4   0  359.66   36.40
  -2   4   0  305.17   39.90
   2   4   0  365.56   35.10
   3  -4   0  842.92   70.69
  -3  -4   0  788.52   76.29
   3  -4   0  746.83   76.79
   3  -4   0  731.83   76.09
  -3  -4   0  846.12   76.59
   3  -4   0  763.72   78.29
   3  -4   0  856.51   80.99
   3   4   0  823.82   75.59
  -3   4   0  784.52   81.89
  -3   4   0  753.92   76.69
  -3   4   0  817.82   77.89
   3   4   0  742.23   76.29
   3   4   0  842.12   75.79
   3   4   0  800.02   71.59
  -3   4   0  864.31   80.29
  -4  -4   0  272.47   36.40
   4  -4   0  242.68   43.00
   4  -4   0  241.48   28.20
   4  -4   0  279.57   39.50
   4  -4   0  306.87   40.50
   4  -4   0  377.56   47.00
  -4  -4   0  289.17   41.30
  -4   4   0  351.06   46.30
   4   4   0  325.57   40.60
   4   4   0  339.17   31.90
  -4   4   0  217.08   43.70
   4   4   0  326.17   45.60
  -4   4   0  248.68   38.20
   4   4   0  395.66   37.70
  -4   4   0  364.26   45.70
   4   4   0  347.17   41.20
  -5  -4   0  458.25   45.90
   5  -4   0  407.26   58.39
   5  -4   0  413.76   38.90
   5  -4   0  407.16   54.89
   5  -4   0  416.46   53.19
  -5  -4   0  450.35   57.69
   5  -4   0  446.16   38.90
   5  -4   0  359.76   57.09
   5   4   0  487.25   44.20
  -5   4   0  398.06   52.49
   5   4   0  365.46   49.60
   5   4   0  455.15   61.39
   5   4   0  472.25   56.19
   5   4   0  437.96   54.09
  -5   4   0  430.36   62.79
   6  -4   0   -8.70   14.60
  -6  -4   0    1.40    9.80
   6  -4   0  -17.90   17.00
   6  -4   0  -15.70   12.30
  -6  -4   0    6.90   18.90
   6  -4   0   36.00   22.70
  -6   4   0   13.80   14.20
  -6   4   0   12.60   23.40
   6   4   0    1.80   13.60
   6   4   0   39.60   26.30
   6   4   0   14.90   16.10
   6   4   0    2.60   13.10
   6   4   0    7.50    9.30
  -7  -4   0  547.15   76.19
   7  -4   0  491.55   76.59
   7  -4   0  595.84   83.09
  -7   4   0  475.05   80.69
   7   4   0  574.44   66.49
   7   4   0  454.85   76.49
   7   4   0  601.84   55.79
   7   4   0  468.15   76.49
  -8  -4   0  312.47   58.99
   8  -4   0  375.16   69.59
   8  -4   0  331.57   64.59
  -8   4   0  402.16   74.59
   8   4   0  349.67   65.89
   8   4   0  329.97   65.09
   9  -4   0   17.50   34.60
   9  -4   0   67.39   37.50
  -9   4   0   33.00   35.60
   9   4   0   20.30   29.00
   9   4   0  -22.70   28.00
   0  -5   0   -1.60    8.50
   0  -5   0  -11.70    8.60
   0  -5   0   -5.80    7.60
   0  -5   0   -1.40    8.80
   0  -5   0   -3.60    9.10
   0   5   0  -10.70    6.90
   0   5   0   -1.30    4.30
   0   5   0    4.00   11.30
  -1  -5   0    0.90    7.50
   1  -5   0   -1.10   10.80
   1  -5   0   -3.70    6.90
  -1  -5   0   10.50   10.60
   1  -5   0   15.00   11.10
  -1  -5   0   -0.30    9.20
   1  -5   0  -10.10    9.20
   1  -5   0   -2.30    6.40
  -1   5   0   -7.30    7.10
  -1   5   0    7.40    9.20
  -1   5   0   -7.70    4.50
   1   5   0    2.40    9.30
   1   5   0   12.10    6.60
  -1   5   0   10.20   11.60
   1   5   0  -13.80    7.30
  -1   5   0    6.20    8.50
   1   5   0   -3.10    8.40
   2  -5   0  954.80   88.39
  -2  -5   0 1094.99   84.89
  -2  -5   0 1009.20   89.19
   2  -5   0  915.51   90.59
  -2  -5   0 1023.50   89.19
   2  -5   0  902.01   88.89
   2  -5   0  723.13   86.49
   2  -5   0  997.00   84.79
  -2   5   0 1011.80   90.29
  -2   5   0  834.22   90.19
  -2   5   0  966.60   89.39
   2   5   0  928.31   89.29
   2   5   0 1105.09   88.39
   2   5   0  954.30   84.89
  -2   5   0  828.22   87.29
  -2   5   0  925.21   84.99
  -3  -5   0   31.20   13.00
  -3  -5   0   63.19   17.00
   3  -5   0   77.59   19.20
   3  -5   0   60.99   19.70
   3  -5   0   67.69   12.10
   3  -5   0   41.90   16.30
   3  -5   0   36.60   18.80
  -3   5   0   88.89   24.40
  -3   5   0   75.89   19.20
   3   5   0   92.59   20.60
  -3   5   0   97.29   20.10
  -3   5   0   50.79   18.30
   3   5   0   92.19   18.20
   3   5   0   57.29   14.40
   3   5   0   40.20   11.30
   4  -5   0   10.60    6.40
  -4  -5   0    1.30    4.70
  -4  -5   0   14.90   12.10
   4  -5   0    9.80   17.40
   4  -5   0   29.00   17.50
   4  -5   0   11.00   13.50
   4  -5   0    9.60   12.30
  -4   5   0  -16.30   13.50
   4   5   0   21.10   13.50
  -4   5   0    8.20   12.80
   4   5   0   20.00   11.80
   4   5   0   17.30    8.70
   4   5   0    1.80    9.90
  -4   5   0   12.10   14.90
  -4   5   0   11.40   12.40
   4   5   0   53.09   20.40
   5  -5   0    8.80   13.60
  -5  -5   0   -4.00    5.80
   5  -5   0    2.20    3.70
   5  -5   0    2.40    4.40
   5  -5   0   -6.50   16.90
  -5  -5   0   -7.20    7.90
   5  -5   0    2.90   12.00
   5  -5   0   -2.70   10.90
  -5  -5   0    1.80   15.00
  -5   5   0   11.00   14.00
   5   5   0    6.10    8.10
   5   5   0    7.00   13.10
   5   5   0   -8.90    9.60
  -5   5   0   18.80   20.60
   5   5   0  -13.10    8.00
   5   5   0   -3.00   11.20
   6  -5   0   37.50   22.50
  -6  -5   0   53.39   21.90
   6  -5   0   50.89   26.00
   6  -5   0   21.60   24.40
  -6  -5   0   52.99   15.00
  -6   5   0   41.70   27.80
   6   5   0   52.49   19.80
   6   5   0   46.60   20.60
   6   5   0   34.50   17.00
   6   5   0   40.10   12.30
  -6   5   0   54.79   20.70
   6   5   0   37.90   25.10
  -7  -5   0   10.50   23.10
   7  -5   0    7.80   26.30
   7  -5   0   19.40   24.40
   7   5   0   -0.70   16.60
  -7   5   0   -4.40   28.20
   7   5   0    7.30   10.20
   7   5   0   12.80   23.90
   8  -5   0  136.29   50.49
   8  -5   0  285.97   57.79
  -8  -5   0  242.78   49.80
  -8   5   0  234.78   59.79
   8   5   0  287.87   59.39
   8   5   0  262.07   57.09
   9  -5   0   51.89   34.40
   9   5   0  -10.90   27.50
   9   5   0  -10.10   29.60
  -9   5   0   36.30   34.10
   0  -6   0 1885.31  164.98
   0  -6   0 1838.62  166.78
   0  -6   0 2105.29  166.78
   0  -6   0 1633.74  166.48
   0  -6   0 1870.81  166.68
   0   6   0 1795.62  165.78
   0   6   0 2130.89  168.18
  -1  -6   0 1351.36  120.39
   1  -6   0 1252.77  119.99
  -1  -6   0 1311.17  111.29
   1  -6   0 1329.67  121.29
   1  -6   0 1265.67  118.99
  -1  -6   0 1449.46  117.59
  -1  -6   0 1419.76  120.89
   1  -6   0 1211.68  120.89
   1  -6   0 1302.77  117.79
  -1   6   0 1280.77  117.99
   1   6   0 1376.96  121.09
   1   6   0 1322.77  120.19
  -1   6   0 1336.07  120.69
  -1   6   0 1417.66  118.99
  -1   6   0 1333.17  119.69
   1   6   0 1232.98  120.99
   2  -6   0  304.87   38.60
   2  -6   0  280.97   37.50
   2  -6   0  270.67   33.30
  -2  -6   0  333.07   31.90
  -2  -6   0  304.27   38.60
   2  -6   0  268.87   39.10
  -2  -6   0  331.37   40.40
   2  -6   0  336.57   43.00
  -2   6   0  280.87   34.30
  -2   6   0  269.37   38.80
  -2   6   0  296.67   39.10
   2   6   0  345.37   39.40
  -2   6   0  254.27   40.10
  -2   6   0  331.97   39.40
  -2   6   0  219.78   37.20
   2   6   0  298.77   31.90
   2   6   0  272.17   39.00
   3  -6   0  128.89   25.60
   3  -6   0   92.19   15.70
   3  -6   0   80.89   21.40
  -3  -6   0  107.49   22.00
  -3  -6   0   71.19   20.00
   3  -6   0   93.29   22.70
   3  -6   0  140.89   27.10
  -3  -6   0   96.39   17.00
   3   6   0  103.89   20.00
   3   6   0  113.29   18.70
   3   6   0   80.59   22.20
  -3   6   0   94.59   21.90
  -3   6   0  114.99   25.00
  -3   6   0  138.29   25.40
  -3   6   0   94.99   26.30
   3   6   0  124.79   17.70
   4  -6   0 3364.36  329.07
  -4  -6   0 4049.29  326.07
   4  -6   0 3873.41  317.57
   4  -6   0 3377.06  326.97
   4  -6   0 3942.01  326.37
   4  -6   0 3503.95  326.37
  -4   6   0 3622.14  326.57
   4   6   0 3747.62  327.07
   4   6   0 3459.15  327.97
  -4   6   0 3918.11  333.57
   4   6   0 3576.44  322.37
   4   6   0 3763.52  318.97
  -4   6   0 4047.29  336.17
   4   6   0 4004.70  324.27
  -4   6   0 4077.09  327.87
   5  -6   0 1091.09   98.99
  -5  -6   0 1126.89   92.69
   5  -6   0  868.61   79.49
   5  -6   0 1035.60   93.39
   5  -6   0  975.30   94.99
   5  -6   0  912.71   98.59
   5   6   0  882.81   83.09
   5   6   0  831.52   91.09
  -5   6   0  958.20   92.99
   5   6   0  924.01   89.09
  -5   6   0  612.14   99.89
   5   6   0  896.31   89.29
   5   6   0  908.01   95.59
   6  -6   0   -2.10   19.80
  -6  -6   0   10.80   12.30
   6  -6   0    5.80   16.70
   6  -6   0   17.50   17.40
  -6   6   0  -14.00   11.10
   6   6   0   -6.50   12.40
  -6   6   0    2.30   23.50
   6   6   0    7.20    9.10
   6   6   0  -14.10   12.10
   6   6   0    1.40   15.00
   6   6   0   14.90   15.00
   6   6   0   -8.20   13.40
   7  -6   0  253.07   52.19
   7  -6   0  277.07   52.39
   7   6   0  156.78   37.10
  -7   6   0  299.37   60.19
   7   6   0  169.78   46.70
   8  -6   0  179.08   49.70
   8  -6   0  149.99   49.30
   8   6   0   98.39   37.60
   8   6   0  104.59   37.50
  -8   6   0  190.48   54.79
   9  -6   0   31.20   37.20
   9   6   0   -4.00   26.70
  -9   6   0   43.40   43.10
   0  -7   0    3.10   10.90
   0  -7   0    3.60   10.80
   0  -7   0   -0.40   11.30
   0  -7   0   -2.60   13.50
   0  -7   0    7.20   11.40
   0   7   0    6.40   11.60
   0   7   0   10.80   11.10
   0   7   0    8.30   11.00
   1  -7   0 1168.88  113.49
   1  -7   0 1394.56  116.59
   1  -7   0 1321.57  111.99
  -1  -7   0 1255.67  110.49
   1  -7   0 1180.18  114.49
   1  -7   0 1224.98  112.29
   1  -7   0 1165.68  111.89
  -1  -7   0 1241.98  113.49
  -1  -7   0 1173.18  103.99
  -1  -7   0 1244.18  113.29
   1   7   0 1245.48  114.59
   1   7   0 1238.58  110.79
  -1   7   0 1274.57  113.49
  -1   7   0 1355.36  112.69
  -1   7   0 1240.68  114.29
   1   7   0 1150.58  114.59
  -1   7   0  995.90  110.19
   1   7   0 1441.06  115.59
  -2  -7   0 4503.35  403.16
   2  -7   0 4960.90  408.16
  -2  -7   0 5195.78  409.56
  -2  -7   0 4042.60  406.86
   2  -7   0 5629.94  411.76
   2  -7   0 4678.13  404.36
   2  -7   0 5076.49  407.86
   2  -7   0 4673.63  410.36
  -2   7   0 4343.57  408.26
  -2   7   0 4336.87  404.36
  -2   7   0 5108.09  409.16
   2   7   0 5042.50  408.36
  -2   7   0 4997.30  411.46
   2   7   0 4762.12  409.56
   2   7   0 4363.56  403.56
  -2   7   0 4747.33  409.26
  -2   7   0 4883.61  407.86
  -3  -7   0 5081.29  432.86
   3  -7   0 5528.15  433.56
  -3  -7   0 4688.03  426.46
  -3  -7   0 4482.55  430.76
   3  -7   0 4501.25  432.76
   3  -7   0 4773.42  432.26
   3  -7   0 5307.87  427.06
   3  -7   0 4876.81  435.66
  -3   7   0 5046.29  432.46
  -3   7   0 5603.34  435.16
   3   7   0 4927.91  433.86
   3   7   0 4939.31  427.16
   3   7   0 5126.29  426.86
  -3   7   0 5212.98  437.86
  -3   7   0 4935.11  426.96
   3   7   0 5737.23  432.16
   3   7   0 5071.29  422.46
   3   7   0 5212.68  422.66
  -3   7   0 4740.53  433.66
   4  -7   0  195.38   40.00
   4  -7   0  316.37   49.99
  -4  -7   0  348.27   43.00
   4  -7   0  221.58   41.80
  -4  -7   0  332.47   44.30
   4  -7   0  326.27   32.90
   4  -7   0  314.97   44.40
   4   7   0  313.27   39.10
   4   7   0  288.17   40.20
  -4   7   0  333.87   45.80
   4   7   0  321.87   45.50
  -4   7   0  308.07   52.59
   4   7   0  287.67   34.80
   4   7   0  353.76   32.90
  -4   7   0  299.57   44.90
   5  -7   0  155.78   34.30
   5  -7   0  163.78   38.10
   5  -7   0  106.89   31.20
  -5  -7   0  119.09   27.10
   5  -7   0  147.89   17.80
   5   7   0   85.69   26.40
   5   7   0   99.39   23.70
   5   7   0  166.08   28.40
  -5   7   0  183.78   33.30
   5   7   0  182.68   38.60
   5   7   0  126.39   20.40
  -5   7   0   87.09   32.80
   5   7   0  105.39   21.00
  -6  -7   0  324.57   41.60
   6  -7   0  214.58   50.29
   6  -7   0  398.66   55.79
   6  -7   0  301.47   53.79
   6   7   0  290.17   43.30
   6   7   0  390.86   48.90
   6   7   0  314.77   56.49
  -6   7   0  292.67   57.89
   6   7   0  368.06   35.30
   6   7   0  259.37   46.60
   6   7   0  349.37   43.80
  -6   7   0  170.48   41.40
   7  -7   0  141.49   38.50
   7  -7   0  151.88   40.40
   7   7   0  117.59   42.10
  -7   7   0  148.69   46.80
   7   7   0   85.09   30.90
   8  -7   0  -11.80   24.50
   8  -7   0   19.60   28.40
  -8   7   0   -0.50   29.40
   8   7   0   -9.10   20.90
   8   7   0   42.30   32.70
   9  -7   0   19.70   33.40
  -9   7   0   -8.20   34.60
   0  -8   0  384.76   50.79
   0  -8   0  433.26   52.79
   0  -8   0  354.96   46.90
   0  -8   0  356.66   46.70
   0  -8   0  356.66   45.30
   0   8   0  397.46   47.40
   0   8   0  391.76   46.50
   0   8   0  332.57   48.00
  -1  -8   0  153.68   23.60
   1  -8   0  129.59   26.00
   1  -8   0   95.89   26.60
   1  -8   0  101.09   24.00
  -1  -8   0   99.39   24.10
  -1  -8   0  109.19   13.50
   1  -8   0  128.19   28.40
   1  -8   0  140.89   24.30
  -1  -8   0  116.89   25.20
   1   8   0  133.79   26.20
  -1   8   0  139.59   26.90
   1   8   0  117.99   22.00
   1   8   0  128.99   27.00
  -1   8   0   75.89   21.00
  -1   8   0   98.89   22.50
  -1   8   0  150.88   26.60
   1   8   0   99.59   25.60
   2  -8   0  329.67   41.80
   2  -8   0  304.47   46.00
   2  -8   0  309.47   44.40
  -2  -8   0  314.77   36.90
   2  -8   0  283.57   37.30
  -2  -8   0  299.07   42.50
   2  -8   0  311.47   41.70
  -2  -8   0  253.37   40.80
  -2   8   0  361.26   46.20
  -2   8   0  260.57   40.10
   2   8   0  225.48   40.80
  -2   8   0  293.27   44.30
   2   8   0  328.47   38.00
   2   8   0  296.57   45.90
  -2   8   0  346.57   39.60
   2   8   0  247.88   39.30
  -2   8   0  307.67   43.20
  -3  -8   0  319.77   45.10
   3  -8   0  261.07   42.00
  -3  -8   0  398.76   36.70
   3  -8   0  273.17   42.10
   3  -8   0  327.27   38.10
   3  -8   0  292.37   47.60
   3  -8   0  241.38   44.10
  -3  -8   0  328.47   45.70
  -3   8   0  233.58   42.70
   3   8   0  373.66   36.20
  -3   8   0  343.67   45.90
   3   8   0  266.17   44.50
  -3   8   0  267.77   44.00
   3   8   0  323.67   43.00
  -3   8   0  359.76   39.70
   3   8   0  251.97   35.90
  -3   8   0  416.36   53.29
   4  -8   0  146.09   34.50
  -4  -8   0  130.69   27.70
   4  -8   0  147.49   20.90
   4  -8   0   71.29   25.50
  -4  -8   0  125.99   26.30
   4  -8   0  131.19   30.10
  -4   8   0  183.08   38.60
   4   8   0  139.79   17.30
   4   8   0  128.09   22.90
   4   8   0  136.39   29.70
   4   8   0  140.19   26.90
  -4   8   0  189.38   33.20
  -4   8   0  104.09   27.30
   4   8   0   92.49   15.80
   4   8   0  112.29   20.00
   5  -8   0  180.28   37.90
  -5  -8   0   45.70   18.80
   5  -8   0  140.09   18.30
   5  -8   0  125.49   32.10
   5  -8   0  115.89   31.60
   5   8   0   80.69   27.40
   5   8   0  102.79   28.50
  -5   8   0  124.99   34.60
  -5   8   0  136.89   31.60
   5   8   0  171.78   29.30
   5   8   0  144.69   21.10
   5   8   0  143.39   25.90
   5   8   0  105.69   19.60
   6  -8   0   11.80   21.70
  -6  -8   0   11.00   10.20
   6  -8   0   42.30   22.40
   6  -8   0   34.50   27.00
   6   8   0    8.80   13.30
   6   8   0    5.20   18.70
  -6   8   0   -3.00   17.00
   6   8   0    2.50   18.70
  -6   8   0   -6.10   14.10
   6   8   0   11.50   15.80
   6   8   0   -7.00    9.20
   7  -8   0   42.40   34.40
   7  -8   0  106.99   36.40
   7   8   0   37.80   22.10
  -7   8   0   24.00   26.30
   7   8   0   40.00   27.50
   8  -8   0   -5.20   29.70
   8  -8   0    4.10   26.60
   8   8   0    9.00   27.70
   8   8   0   10.90   21.80
  -8   8   0   -5.30   24.90
   9  -8   0   34.10   28.90
   9  -8   0   85.49   42.10
   0  -9   0    8.20   19.20
   0  -9   0   -1.00   12.00
   0  -9   0  -17.40   11.30
   0  -9   0   -2.80   12.00
   0  -9   0   19.80   13.80
   0  -9   0   -2.90    7.70
   0   9   0    1.70   14.80
   0   9   0    4.80   13.50
   0   9   0   10.20   15.00
   0   9   0    7.10   13.30
  -1  -9   0   10.30   12.20
  -1  -9   0    2.40   14.20
   1  -9   0   26.90   17.50
  -1  -9   0    8.30    5.70
  -1  -9   0   36.70   16.30
   1  -9   0    5.40   12.20
   1  -9   0   19.40   15.70
   1  -9   0    8.20   18.10
   1  -9   0   26.40   15.70
  -1  -9   0   37.70   19.10
  -1   9   0    3.90   13.10
   1   9   0    3.90   11.50
   1   9   0   30.90   18.50
   1   9   0    2.10   14.40
   1   9   0    5.10   12.00
  -1   9   0    0.10   11.50
  -1   9   0   13.10   13.60
  -1   9   0   12.20   15.30
   2  -9   0 2276.47  186.58
  -2  -9   0 2093.69  181.68
  -2  -9   0 1956.80  185.98
   2  -9   0 2117.59  186.48
   2  -9   0 2101.59  182.98
  -2  -9   0 2207.88  188.48
   2  -9   0 2219.38  190.18
   2  -9   0 2016.10  188.98
   2  -9   0 2371.16  190.08
  -2   9   0 2036.40  188.08
   2   9   0 2027.00  186.18
  -2   9   0 1991.90  187.38
   2   9   0 2162.58  190.28
  -2   9   0 1941.61  186.18
   2   9   0 2174.18  188.58
  -2   9   0 1807.82  182.28
   2   9   0 1943.91  181.68
  -2   9   0 1901.41  184.48
   3  -9   0 2083.69  181.88
   3  -9   0 1950.90  178.28
   3  -9   0 2070.19  171.38
   3  -9   0 1907.81  176.18
   3  -9   0 2026.00  176.28
  -3  -9   0 1998.00  170.08
  -3  -9   0 1833.32  176.18
  -3  -9   0 1869.61  176.48
  -3   9   0 2143.89  182.78
   3   9   0 1974.40  169.48
  -3   9   0 1809.52  170.88
  -3   9   0 1792.22  174.88
   3   9   0 1984.20  178.98
   3   9   0 1948.80  175.28
   3   9   0 1707.43  169.48
  -4  -9   0  219.88   38.30
   4  -9   0  182.28   42.80
   4  -9   0  322.87   45.80
   4  -9   0  277.77   33.30
  -4  -9   0  230.38   32.10
   4  -9   0  309.57   46.20
   4   9   0  243.58   32.70
   4   9   0  247.28   23.60
   4   9   0  266.37   39.20
  -4   9   0  250.47   45.40
   4   9   0  237.08   23.30
  -4   9   0  239.48   46.50
   4   9   0  217.78   32.20
  -4   9   0  251.37   43.20
   4   9   0  216.38   41.40
  -5  -9   0   50.39   20.20
   5  -9   0   81.29   16.10
   5  -9   0   87.49   33.10
   5  -9   0   71.49   28.70
   5  -9   0  112.49   32.40
  -5   9   0   93.99   26.40
   5   9   0   67.29   25.20
   5   9   0   73.99   15.20
   5   9   0  108.19   21.70
   5   9   0   62.79   14.20
   5   9   0  104.29   25.10
   5   9   0   91.39   29.90
   5   9   0   69.39   16.10
  -5   9   0   55.09   28.50
   6  -9   0  623.84   87.39
   6  -9   0  819.32   90.69
   6   9   0  519.15   57.49
  -6   9   0  637.94   91.09
   6   9   0  756.92   86.79
   6   9   0  543.95   81.89
   7  -9   0  279.77   66.09
   7  -9   0  369.86   64.99
   7   9   0  562.54   71.99
   7   9   0  389.26   71.39
  -7   9   0  476.45   81.49
   8  -9   0  238.58   54.69
   8  -9   0  204.08   58.99
  -8   9   0  293.77   69.59
   8   9   0  148.09   50.99
   8   9   0  207.48   45.90
   9  -9   0    1.40   33.10
   9  -9   0   19.40   30.80
   0 -10   0 1499.85  139.09
   0 -10   0 1538.25  139.09
   0 -10   0 1164.68  131.49
   0 -10   0 1387.66  134.39
   0 -10   0 1496.55  127.69
   0 -10   0 1759.72  139.49
   0  10   0 1312.57  133.29
   0  10   0 1404.76  136.79
   0  10   0 1509.95  136.39
   0  10   0 1507.25  133.89
  -1 -10   0  153.48   33.60
   1 -10   0  184.28   34.90
   1 -10   0  214.98   38.30
  -1 -10   0  154.38   19.70
   1 -10   0  174.38   31.40
  -1 -10   0  168.78   31.60
  -1 -10   0  192.88   33.30
   1 -10   0  185.58   32.60
   1 -10   0  162.98   33.90
  -1 -10   0  162.78   28.50
  -1  10   0  200.98   32.70
   1  10   0  181.88   30.70
   1  10   0  206.88   36.90
   1  10   0  250.07   39.00
  -1  10   0  215.58   36.80
  -1  10   0  164.98   31.40
  -1  10   0  214.88   34.20
   2 -10   0  191.98   35.80
   2 -10   0  172.98   33.00
  -2 -10   0  178.48   34.60
  -2 -10   0  188.58   28.60
   2 -10   0  146.19   34.50
   2 -10   0  180.28   32.60
   2 -10   0  189.08   36.50
   2 -10   0  186.68   30.10
  -2 -10   0  139.89   30.30
   2  10   0  165.38   33.40
  -2  10   0  160.38   33.90
   2  10   0  165.58   28.70
  -2  10   0  168.38   29.40
  -2  10   0  172.88   33.60
  -2  10   0  178.78   32.90
  -2  10   0  202.58   36.20
   2  10   0  144.39   32.10
   2  10   0  166.98   36.40
   3 -10   0  319.17   52.59
   3 -10   0  270.67   49.00
  -3 -10   0  364.86   51.29
   3 -10   0  320.27   52.89
   3 -10   0  244.08   44.80
  -3 -10   0  353.46   42.00
   3 -10   0  429.76   46.70
   3  10   0  353.16   43.40
   3  10   0  379.16   51.39
  -3  10   0  340.67   45.20
  -3  10   0  388.96   51.89
  -3  10   0  376.76   55.89
   3  10   0  355.96   52.79
   3  10   0  318.07   40.10
  -4 -10   0  161.98   31.70
   4 -10   0  156.88   39.20
   4 -10   0   93.29   28.40
  -4 -10   0  122.59   23.80
   4 -10   0  181.58   27.20
   4 -10   0  171.18   36.90
   4  10   0  158.98   32.00
   4  10   0  192.28   26.50
   4  10   0  148.89   35.90
   4  10   0  144.29   25.80
  -4  10   0  175.98   39.90
   5 -10   0    7.90   10.80
   5 -10   0    1.70   18.90
  -5 -10   0   -3.20   14.90
   5 -10   0   -3.10   17.10
   5 -10   0    1.00   20.50
   5  10   0   -8.10   14.10
   5  10   0    3.70   11.00
   5  10   0   11.10    6.50
   5  10   0   55.79   25.60
   5  10   0   -2.80    9.50
   5  10   0   -1.50    5.90
  -5  10   0    3.20   19.80
   6 -10   0   32.60   32.00
   6 -10   0   89.89   32.90
  -6  10   0  126.39   41.30
   6  10   0   74.29   17.80
   6  10   0   56.59   31.20
   6  10   0  129.59   34.40
   7 -10   0    9.10   31.70
   7 -10   0   10.80   26.30
   7  10   0   41.80   30.40
   7  10   0  100.49   30.90
  -7  10   0    3.50   27.80
   8 -10   0   27.70   30.70
   8 -10   0   -0.70   28.00
   8 -10   0   33.70   35.70
  -8  10   0   41.50   37.90
   8  10   0   64.99   30.90
   8  10   0  -20.30   24.50
   9 -10   0  -14.80   26.80
   0 -11   0    6.90   18.60
   0 -11   0    6.10   15.90
   0 -11   0   13.40   14.30
   0 -11   0   12.60   14.50
   0 -11   0   15.70   15.50
   0 -11   0   13.50   10.30
   0  11   0  -11.20   14.60
   0  11   0    8.20   13.40
   0  11   0   24.40   13.30
   0  11   0   24.60   18.80
  -1 -11   0  350.26   45.10
   1 -11   0  360.36   52.69
   1 -11   0  392.06   48.90
  -1 -11   0  261.17   30.60
   1 -11   0  310.57   48.60
  -1 -11   0  372.06   53.29
   1 -11   0  245.28   42.50
  -1 -11   0  342.77   48.30
  -1 -11   0  287.97   46.70
   1  11   0  375.16   51.69
   1  11   0  392.66   53.79
  -1  11   0  327.47   47.90
  -1  11   0  332.37   46.10
   1  11   0  321.17   43.90
  -1  11   0  427.66   50.49
  -1  11   0  282.77   47.80
  -2 -11   0 1049.09  110.89
   2 -11   0 1388.16  121.59
  -2 -11   0 1326.57  120.89
   2 -11   0 1160.68  120.69
   2 -11   0 1137.89  112.99
   2 -11   0 1471.35  124.29
  -2  11   0 1156.28  117.59
  -2  11   0 1117.99  113.69
   2  11   0 1247.68  119.29
  -2  11   0 1148.29  115.29
   2  11   0 1250.57  113.09
   2  11   0 1062.19  116.29
  -2  11   0 1300.37  120.79
   3 -11   0  522.45   70.49
   3 -11   0  404.76   65.59
   3 -11   0  441.26   56.89
  -3 -11   0  610.24   69.99
  -3 -11   0  423.26   53.99
   3 -11   0  550.14   70.79
   3 -11   0  431.36   60.99
  -3  11   0  512.75   65.19
   3  11   0  436.36   65.29
  -3  11   0  583.04   73.29
  -3  11   0  390.56   56.49
   3  11   0  636.94   56.29
   3  11   0  541.35   66.69
  -4 -11   0  214.38   31.60
  -4 -11   0  207.78   40.20
   4 -11   0  224.98   41.70
   4 -11   0  168.98   40.20
   4 -11   0  191.38   31.10
   4 -11   0  254.07   46.40
   4 -11   0  255.17   46.00
   4  11   0  179.28   40.80
   4  11   0  182.18   27.90
  -4  11   0  210.68   32.70
   4  11   0  185.38   30.00
  -4  11   0  169.48   40.80
   4  11   0  157.18   34.60
   5 -11   0   49.70   27.00
   5 -11   0  122.69   32.20
   5 -11   0   74.49   35.00
  -5 -11   0  109.09   29.20
   5 -11   0  110.89   21.40
   5  11   0   82.29   19.40
   5  11   0   89.09   20.60
   5  11   0   54.39   23.00
   5  11   0  112.29   34.10
  -5  11   0   97.69   34.20
   6 -11   0   18.60   24.60
   6 -11   0   10.00   29.90
  -6  11   0    0.80   21.20
   6  11   0   11.20   23.40
   6  11   0  -42.60   16.00
   7 -11   0  -15.00   21.50
   7 -11   0   53.29   30.40
   7 -11   0    0.00   32.70
  -7  11   0   -1.70   30.50
   7  11   0   -2.10   21.20
   7  11   0    1.50   26.90
   8 -11   0   14.90   28.50
   8 -11   0   12.50   29.90
   8 -11   0   -9.40   28.40
   8  11   0   26.00   34.10
   8  11   0   88.59   31.50
  -8  11   0   21.40   38.80
   0 -12   0   -2.10   13.30
   0 -12   0   23.00   13.40
   0 -12   0   45.40   13.00
   0 -12   0   65.79   27.70
   0 -12   0   -5.00   17.90
   0  12   0   41.70   16.50
   0  12   0   15.50   17.40
   0  12   0    3.30   16.50
  -1 -12   0   29.70   21.30
   1 -12   0   43.50   15.70
   1 -12   0    7.90   21.30
   1 -12   0   34.00   17.40
  -1 -12   0    8.50    7.20
   1 -12   0   31.60   23.20
  -1 -12   0   15.80   15.20
  -1  12   0    5.20   15.10
  -1  12   0    2.80   12.30
   1  12   0   23.80   20.30
  -1  12   0   15.40   16.50
   1  12   0   18.10   15.70
  -2 -12   0  228.58   37.20
  -2 -12   0  272.87   45.90
   2 -12   0  235.98   45.90
   2 -12   0  266.57   51.09
   2 -12   0  281.97   49.40
   2 -12   0  269.07   41.20
   2  12   0  186.68   42.60
   2  12   0  236.28   37.70
  -2  12   0  308.87   45.50
  -2  12   0  263.47   45.80
   2  12   0  178.18   40.10
  -2  12   0  281.07   45.50
  -2  12   0  256.77   41.00
  -3 -12   0    2.00   17.20
  -3 -12   0    2.40   11.70
   3 -12   0   34.10   21.30
   3 -12   0    7.20   24.20
   3 -12   0    8.70   14.00
   3 -12   0   28.30   24.30
   3 -12   0    5.90   17.10
  -3  12   0   20.40   15.90
   3  12   0   -3.60   19.00
   3  12   0   26.20   15.40
   3  12   0   27.80   19.50
  -3  12   0  -19.10   15.80
  -4 -12   0  139.99   35.60
   4 -12   0  191.08   44.90
   4 -12   0  189.98   32.40
   4 -12   0  210.78   40.40
   4 -12   0  187.48   45.60
  -4 -12   0  181.88   31.00
   4  12   0  292.47   37.00
  -4  12   0  213.98   34.00
  -4  12   0  211.98   47.10
   4  12   0  206.68   40.00
   4  12   0  179.58   28.30
   4  12   0  120.69   37.90
   5 -12   0   29.70   23.70
   5 -12   0   30.60   27.60
   5 -12   0   22.00   28.00
  -5 -12   0   14.30   20.40
   5  12   0   11.80   22.90
   5  12   0   11.10   12.60
  -5  12   0    2.40   17.60
   6 -12   0   33.10   26.10
   6 -12   0    5.30   24.30
   6 -12   0  -21.90   27.40
  -6  12   0   -4.70   28.40
   6  12   0   23.70   23.60
   6  12   0  -21.30   18.50
   7 -12   0  -27.90   30.50
   7 -12   0    6.90   29.20
   7 -12   0   -9.20   26.20
   7  12   0   19.10   24.50
   7  12   0   49.20   29.30
  -7  12   0   14.00   33.80
   8 -12   0   21.10   32.20
   8 -12   0  -37.70   27.10
   8  12   0   49.80   29.20
   0 -13   0   52.49   26.30
   0 -13   0   21.40   11.90
   0 -13   0   26.70   23.10
   0  13   0   44.70   20.90
   0  13   0   10.00   17.70
   1 -13   0  992.50   99.09
  -1 -13   0  764.92   76.69
   1 -13   0 1028.30   99.39
  -1 -13   0  825.32   91.99
   1 -13   0  818.32   83.89
   1  13   0  956.40   95.19
   1  13   0  866.81   88.59
  -1  13   0  868.61   91.69
  -1  13   0  977.80   92.69
   2 -13   0 1216.18  115.59
   2 -13   0 1215.38  124.09
  -2 -13   0 1390.86  124.19
  -2 -13   0  916.71  110.69
   2 -13   0 1242.78  124.39
   2  13   0 1241.58  114.19
  -2  13   0 1164.48  118.89
  -2  13   0 1054.29  114.39
   2  13   0 1301.77  122.69
  -2  13   0 1203.48  118.39
   3 -13   0 1587.64  162.08
   3 -13   0 1486.95  160.58
   3 -13   0 1535.75  154.98
  -3 -13   0 1658.03  149.39
  -3 -13   0 1674.73  160.18
   3 -13   0 1679.83  151.78
   3  13   0 1623.04  156.68
   3  13   0 1698.53  161.08
  -3  13   0 1858.91  155.08
   3  13   0 1384.76  148.59
  -3  13   0 1800.82  162.58
   4 -13   0    9.80   20.00
  -4 -13   0    9.00   19.10
  -4 -13   0   15.80   15.60
   4 -13   0   35.60   28.50
   4 -13   0   15.00   16.50
   4 -13   0   22.90   28.80
   4  13   0   22.30   13.00
  -4  13   0   10.50   15.90
   4  13   0   65.59   24.70
   4  13   0   57.19   19.30
  -4  13   0   16.60   22.10
   4  13   0   15.90   25.20
   5 -13   0   16.90   26.10
   5 -13   0  -19.60   25.70
   5 -13   0   -3.10   21.30
  -5  13   0    1.50   22.50
   5  13   0   23.10   14.30
   5  13   0    8.20   22.50
   6 -13   0  444.76   68.39
   6 -13   0  463.85   72.09
   6 -13   0  291.67   65.59
   6  13   0  447.96   71.19
   6  13   0  410.96   70.59
  -6  13   0  222.18   64.59
   7 -13   0  316.07   60.19
   7 -13   0  345.77   68.19
   7 -13   0  370.86   73.89
  -7  13   0  327.27   74.19
   7  13   0  208.78   59.19
   7  13   0  441.26   69.69
   8 -13   0  127.89   46.20
   8  13   0  128.99   40.10
   0 -14   0  668.33   66.59
   0 -14   0  643.64   87.49
   0 -14   0  740.63   89.39
   0  14   0  542.25   80.09
   0  14   0  801.02   79.19
  -1 -14   0  436.86   40.00
   1 -14   0  331.77   47.90
   1 -14   0  314.67   60.19
  -1 -14   0  417.56   64.09
   1 -14   0  386.96   62.89
  -1  14   0  453.25   62.39
   1  14   0  382.36   60.89
  -1  14   0  411.46   60.29
   1  14   0  419.56   57.89
   2 -14   0  -15.70   17.30
   2 -14   0  -27.70   16.00
  -2 -14   0   14.90   21.70
  -2  14   0    1.40   20.30
  -2  14   0  -18.90   17.20
   2  14   0  -26.60   15.30
  -2  14   0  -15.40   13.20
   2  14   0  -20.90   15.80
  -3 -14   0  227.28   45.90
   3 -14   0  156.48   45.10
   3 -14   0  208.08   41.70
   3 -14   0  247.68   51.29
  -3  14   0  200.18   47.40
   3  14   0  186.68   45.60
   3  14   0  206.48   36.50
  -3  14   0  252.77   43.10
  -4 -14   0   92.49   23.30
   4 -14   0   46.10   21.90
   4 -14   0   91.89   38.20
   4 -14   0   89.79   36.20
  -4 -14   0   74.79   29.20
   4 -14   0   29.60   26.50
   4  14   0   59.99   32.60
  -4  14   0   72.49   37.30
   4  14   0   83.89   24.20
  -4  14   0   70.19   24.50
   5 -14   0  -21.90   28.00
   5 -14   0   25.40   23.70
   5 -14   0   17.70   22.40
   5  14   0   12.40   15.60
  -5  14   0   17.20   21.80
   5  14   0   -5.90   23.30
   6 -14   0  181.38   54.59
   6 -14   0  238.78   56.59
   6 -14   0  209.28   49.70
   6  14   0  182.78   47.50
   6  14   0  155.98   48.20
  -6  14   0  253.57   62.79
   7 -14   0  147.99   48.40
   7 -14   0   67.79   41.10
   7 -14   0   89.39   48.70
   7  14   0  104.09   44.00
  -7  14   0  199.58   58.19
   7  14   0  163.28   46.50
   8 -14   0   13.70   35.80
   8  14   0  -21.50   24.70
   0 -15   0   20.20   13.10
   0 -15   0    9.70   24.30
   0 -15   0    0.10   25.30
   0  15   0   11.10   21.00
   0  15   0    8.90   18.90
   1 -15   0   49.40   27.50
   1 -15   0   37.30   18.30
  -1 -15   0   29.80   10.10
  -1 -15   0   37.50   23.20
   1 -15   0   40.30   28.10
  -1  15   0   61.89   27.30
  -1  15   0   -5.10   20.50
   1  15   0   11.20   19.50
   1  15   0   28.10   23.20
   2 -15   0  217.78   49.60
   2 -15   0  235.88   48.80
  -2 -15   0  213.08   46.60
  -2  15   0  215.68   45.70
   2  15   0  261.77   50.79
   2  15   0  265.77   42.60
  -2  15   0  176.98   43.00
  -2  15   0  156.08   39.30
   3 -15   0    4.50   19.70
  -3 -15   0    5.40   22.60
   3 -15   0  -26.60   18.30
  -3  15   0   -9.50   16.50
  -3  15   0    8.20   23.40
   3  15   0  -13.10   16.10
   3  15   0    5.00   24.80
  -4 -15   0  274.47   53.59
   4 -15   0  202.98   54.99
   4 -15   0  256.47   50.49
   4 -15   0  176.68   50.09
  -4  15   0  252.87   56.19
   4  15   0  284.97   42.80
  -4  15   0  256.97   43.50
   4  15   0  272.37   56.29
   5 -15   0  110.79   37.40
   5 -15   0   90.79   41.10
   5 -15   0   62.19   41.20
   5  15   0  113.99   40.20
  -5  15   0   48.20   34.00
   5  15   0  136.29   29.60
   6 -15   0   -2.80   36.40
   6 -15   0   50.89   35.20
   6 -15   0   69.09   36.30
  -6  15   0   91.79   46.90
   6  15   0   84.29   39.40
   6  15   0   19.80   29.60
   7 -15   0  434.46   73.09
   7 -15   0  478.45   93.29
   7  15   0  264.47   63.29
   8 -15   0  164.68   52.39
   8  15   0  155.58   58.49
   0 -16   0  279.07   55.09
   0 -16   0  248.98   37.20
   0 -16   0  344.57   59.49
   0  16   0  287.57   50.29
   0  16   0  296.87   53.19
   1 -16   0  369.16   71.99
  -1 -16   0  517.55   48.20
   1 -16   0  401.46   72.19
   1 -16   0  514.35   61.99
  -1 -16   0  500.75   75.39
  -1  16   0  531.95   72.09
   1  16   0  580.94   71.89
  -1  16   0  564.24   74.29
  -1  16   0  462.05   70.69
   1  16   0  449.46   72.39
   2 -16   0   67.19   31.40
  -2 -16   0   35.90   29.40
   2 -16   0   39.70   32.30
  -2  16   0   34.40   21.30
   2  16   0   45.20   31.00
  -2  16   0   68.19   28.00
  -2  16   0   37.40   25.30
   2  16   0   53.19   23.40
   3 -16   0  130.49   42.20
  -3 -16   0  149.39   42.50
   3 -16   0   51.59   36.20
   3  16   0   75.99   25.40
   3  16   0   97.79   37.50
  -3  16   0   74.29   29.70
  -3  16   0   86.29   36.40
  -4 -16   0    3.40   22.70
   4 -16   0   29.70   34.00
   4 -16   0    0.50   28.10
   4  16   0   46.10   21.80
  -4  16   0   10.20   29.80
   4  16   0    8.00   27.70
  -4  16   0   47.30   23.50
   5 -16   0  192.48   59.49
   5 -16   0  172.88   52.49
   5 -16   0  257.37   51.49
   5  16   0  233.68   56.69
  -5  16   0  334.37   67.69
   6 -16   0  186.28   48.30
   6 -16   0  165.28   56.99
   6 -16   0  203.18   55.59
  -6  16   0  262.17   62.19
   6  16   0  169.48   50.29
   7 -16   0   -8.70   26.40
   7  16   0  114.49   46.60
   0 -17   0    5.90   26.00
   0 -17   0   30.10   29.80
   0 -17   0    2.00   20.80
   0  17   0    1.30   23.00
   0  17   0   26.10   19.20
   1 -17   0   44.50   32.60
   1 -17   0  -20.20   26.80
   1 -17   0   -9.70   14.30
  -1 -17   0   38.90   30.30
   1  17   0   20.60   25.80
  -1  17   0  -22.10   18.60
   1  17   0   35.90   24.10
  -1  17   0   57.19   25.90
  -1  17   0   17.40   24.20
   2 -17   0   -7.00   24.80
   2 -17   0    2.50   32.00
  -2 -17   0  -23.60   20.40
  -2  17   0    2.10   23.10
  -2  17   0   -9.70   18.80
   2  17   0  -31.00   14.40
   2  17   0   31.30   25.90
  -3 -17   0  104.19   36.70
   3 -17   0   63.49   37.80
   3 -17   0  128.69   47.80
   3  17   0   76.69   28.50
  -3  17   0   83.99   32.10
   3  17   0  110.99   39.10
  -3  17   0   19.70   29.60
   4 -17   0    2.20   32.30
   4 -17   0   18.50   30.30
  -4  17   0  -41.70   19.00
   4  17   0   -8.50   22.60
   4  17   0    3.40   17.10
  -4  17   0   20.70   22.30
   5 -17   0   33.40   30.70
   5 -17   0  -12.90   26.80
  -5  17   0   49.40   35.30
   5  17   0   12.80   31.20
   6 -17   0   59.39   40.60
   6 -17   0   51.99   34.70
   6 -17   0   52.89   34.00
  -6  17   0   17.60   33.90
   6  17   0   85.29   39.70
   7 -17   0  -20.90   31.10
   0 -18   0   19.50   31.80
   0 -18   0   38.50   32.60
   0  18   0   24.50   27.80
   0  18   0   55.79   28.50
   1 -18   0   23.80   32.40
  -1 -18   0   33.20   29.50
   1 -18   0   -7.50   28.80
  -1  18   0   -3.80   21.60
  -1  18   0   27.40   25.90
   1  18   0   -7.30   19.90
  -1  18   0   -2.50   17.30
   1  18   0  -20.80   24.10
   2 -18   0   35.60   32.40
  -2 -18   0  -12.50   21.30
   2 -18   0   -9.30   21.20
  -2  18   0  -13.90   19.70
   2  18   0   20.50   24.40
   2  18   0    8.70   26.40
  -2  18   0    7.40   22.60
  -3 -18   0  155.48   46.60
   3 -18   0  139.69   47.60
   3 -18   0   95.39   43.60
   3  18   0  143.49   35.50
  -3  18   0  102.59   35.00
  -3  18   0  123.19   44.60
   3  18   0  154.28   44.00
   4 -18   0  286.97   67.39
   4 -18   0  228.08   59.39
   4  18   0  244.18   44.80
  -4  18   0  228.68   47.70
  -4  18   0  251.37   60.19
   4  18   0  131.59   47.00
   5 -18   0   24.70   35.70
   5 -18   0   26.00   43.30
  -5  18   0   71.49   34.30
   5  18   0   75.99   38.10
   6 -18   0   -8.20   29.10
   6  18   0  -33.00   29.20
   0 -19   0   11.90   30.20
   0  19   0   -1.80   19.80
   0  19   0   -7.80   22.40
   0  19   0   11.90   29.00
   1 -19   0   13.00   33.70
   1 -19   0   -6.50   32.10
  -1 -19   0  -53.59   24.50
  -1  19   0   11.90   26.60
   1  19   0  -18.50   19.60
  -1  19   0   -8.40   22.50
   1  19   0   17.90   29.40
  -1  19   0   25.20   27.50
   2 -19   0   81.49   42.00
  -2 -19   0  114.39   40.00
   2 -19   0   78.09   41.80
   2  19   0   60.09   31.20
  -2  19   0   10.50   25.00
  -2  19   0   29.60   30.40
   2  19   0   60.89   27.90
   3 -19   0    8.90   36.80
   3 -19   0   20.60   34.50
   3  19   0   25.30   22.70
   3  19   0   13.70   30.50
  -3  19   0   38.70   27.80
  -3  19   0    9.30   28.70
   4 -19   0  -15.20   38.60
   4 -19   0   40.70   41.50
  -4  19   0   85.59   40.60
  -4  19   0   74.09   31.50
   4  19   0   86.49   28.60
   4  19   0   89.39   39.80
   5 -19   0   38.10   54.09
   5  19   0   36.30   36.30
  -5  19   0   94.59   44.70
   0 -20   0   79.79   35.90
   0  20   0  114.19   38.40
   0  20   0  136.79   42.80
   0  20   0   98.79   32.30
   1 -20   0  108.09   46.70
  -1 -20   0   76.29   38.30
   1 -20   0  164.28   50.99
   1  20   0   98.79   35.50
   1  20   0   45.10   35.90
  -1  20   0  116.59   39.70
  -1  20   0  155.58   43.60
   1  20   0   63.39   40.70
   2 -20   0  157.48   54.09
  -2 -20   0  127.39   44.90
   2 -20   0  228.08   59.69
   2  20   0  149.09   46.30
  -2  20   0  142.49   46.80
  -2  20   0  197.28   50.79
   2  20   0  171.28   41.50
   3 -20   0    2.10   37.60
   3 -20   0  164.68   57.99
  -3  20   0  175.88   51.99
  -3  20   0  192.98   46.10
   3  20   0  112.39   45.10
   3  20   0  139.49   38.40
   4 -20   0   91.19   45.40
   4 -20   0   66.19   48.10
   4  20   0  108.29   46.60
  -4  20   0   43.50   35.00
   0 -21   0  -25.40   29.40
   0  21   0  -38.10   19.50
   0  21   0  -12.90   22.20
   0  21   0   43.80   29.90
   1 -21   0   -7.20   31.90
  -1 -21   0    0.10   30.50
   1 -21   0  -19.80   33.30
  -1  21   0  -37.10   21.90
  -1  21   0   -5.60   29.00
   1  21   0    6.60   23.50
   1  21   0   25.60   33.00
  -2 -21   0   32.20   27.80
   2 -21   0   88.39   44.90
   2 -21   0  -14.60   38.20
   2  21   0   -3.90   24.20
  -2  21   0  -11.90   23.50
   2  21   0   15.30   23.30
  -2  21   0    7.00   30.80
   3 -21   0   35.60   45.30
   3 -21   0   26.20   41.20
   3  21   0  -21.80   21.20
  -3  21   0   55.19   39.00
   3  21   0    5.80   32.90
  -3  21   0   18.90   27.70
  -4  21   0  118.19   45.80
   0 -22   0  106.49   51.39
   0  22   0  250.27   58.59
  -1 -22   0  139.29   54.39
   1 -22   0  111.89   53.39
   1 -22   0  154.28   53.39
  -1  22   0  140.59   44.20
   1  22   0  237.58   59.59
   1  22   0  267.27   53.89
  -1  22   0  185.08   55.19
   2 -22   0  -25.90   22.40
   2 -22   0   86.89   49.30
  -2  22   0   30.90   30.30
   2  22   0  -11.60   24.30
   2  22   0   81.39   44.30
  -2  22   0   14.30   32.60
   3 -22   0    5.20   45.00
  -3  22   0   35.40   34.10
  -3  22   0   25.40   28.20
   3  22   0  -15.70   19.60
   0 -23   0    3.50   34.20
   0  23   0   30.30   33.80
  -1 -23   0   24.60   41.00
   1 -23   0  -31.80   31.90
  -1  23   0   10.50   32.00
   2 -23   0   58.49   49.40
   2  23   0    7.60   22.90
  -2  23   0   47.50   37.70
  -2  23   0    9.40   31.20
  -3  23   0  134.39   44.00
   0 -24   0  147.79   54.29
   1 -24   0   14.20   42.20
  -2  24   0   94.99   51.49
 -10   0   1    6.50   34.70
   9   0  -1  -15.50   26.00
   9   0  -1    0.00   25.20
  -9   0   1   21.40   29.60
   8   0  -1  -35.70   10.00
   8   0  -1   30.00   26.80
  -8   0   1   14.70   30.10
   7   0  -1    5.30   23.30
  -7   0   1   -4.20   20.40
   7   0  -1   -3.60   16.00
   7   0  -1    2.80   12.20
   7   0  -1   -4.40   10.30
   6   0  -1   -2.90    9.50
   6   0  -1   24.90   20.90
   6   0  -1    3.50   10.90
   6   0  -1    4.90   19.20
  -6   0   1  -27.60   14.40
  -6   0   1    2.80    8.10
  -5   0   1   -5.50    6.60
   5   0  -1    1.70   14.30
   5   0  -1   -2.00   10.70
   5   0  -1    7.60    8.90
   5   0  -1   -2.20    9.50
  -5   0   1   -8.40    9.90
   5   0  -1  -13.00   15.10
  -4   0   1    6.00    7.50
   4   0  -1    1.50    9.20
   4   0  -1   15.50    9.10
   4   0  -1    9.60   14.50
   4   0  -1   10.80   12.50
   4   0  -1    4.60   14.40
  -4   0   1   10.80   15.10
  -3   0   1   21.30   14.90
   3   0  -1   -1.00    9.80
   3   0  -1    2.30    9.10
  -3   0   1   -1.70    6.20
   3   0  -1    3.90    8.90
   3   0  -1    2.80    6.80
  -3   0   1    4.00   10.80
   3   0  -1   -4.60    6.80
   2   0  -1   -2.50    4.60
   2   0  -1   -9.30    3.30
  -2   0   1    3.50    4.40
   2   0  -1   -0.80    3.40
  -2   0   1    1.40    6.50
  -2   0   1    9.20    7.90
   2   0  -1    5.40    8.70
   1   0  -1   -2.70    4.00
   1   0  -1    0.70    1.00
   1   0  -1   -2.50    1.20
  -1   0   1   -1.10    3.80
   1   0  -1    1.60    1.40
   0   0  -1    0.50    0.40
   0   0   1    0.10    0.30
   0   0  -1    0.00    0.40
   0   0  -1    0.00    0.60
   0   0   1   -0.10    1.40
   0   0  -1    0.20    0.40
   0   0   1   -1.00    1.10
  -1   0  -1    0.80    3.00
   1   0   1   -2.40    2.40
   1   0   1   -0.40    3.40
   1   0   1    1.00    1.50
  -1   0  -1    0.90    1.40
  -1   0  -1   -0.50    3.80
  -1   0  -1   -7.40    3.30
   1   0   1    0.30    3.70
   1   0   1   -3.00    0.70
  -2   0  -1    2.50    6.80
   2   0   1    4.90    3.40
   2   0   1    1.30    6.20
   2   0   1   -0.70    7.00
  -2   0  -1    6.60   10.20
  -2   0  -1   -0.70    8.20
   2   0   1   -5.50    3.00
  -2   0  -1    2.70    4.30
  -3   0  -1   -0.90    8.10
  -3   0  -1   -2.80   11.70
   3   0   1   -3.40   10.40
   3   0   1   -3.50    5.40
  -3   0  -1   -7.60   10.10
   3   0   1   -0.20   12.00
   4   0   1  -11.60   10.40
   4   0   1   19.00   13.20
  -4   0  -1    5.70   14.10
   4   0   1  -11.80    5.20
  -4   0  -1   -0.60   10.50
   4   0   1    8.10    7.00
  -4   0  -1   -2.00   10.00
   4   0   1  -17.00   13.70
   5   0   1    9.00   13.40
   5   0   1  -13.70    9.70
   5   0   1    5.00   16.40
   5   0   1   -6.40    7.30
  -5   0  -1  -14.00   11.80
   5   0   1   -2.00    6.80
  -5   0  -1   -3.60    9.00
   6   0   1   -5.60    6.90
  -6   0  -1   -3.70    9.50
   6   0   1   -6.30   12.90
   6   0   1   -6.70    9.10
   6   0   1    2.40   14.90
  -6   0  -1   -0.90   20.40
   6   0   1    1.00   13.50
   7   0   1    1.20    7.80
   7   0   1   26.90   20.90
  -7   0  -1  -15.50   18.70
   7   0   1   56.59   28.30
   8   0   1   -8.00   19.90
  -8   0  -1    4.90   22.70
   8   0   1   -0.20   26.60
   9   0   1   -4.90   28.10
  -9   0  -1    6.90   26.70
   9   0   1  -12.30   31.60
 -10   1   1   18.50   37.10
   9  -1  -1   10.40   31.70
   9  -1  -1  -30.10   22.60
  -9  -1   1   -9.60   31.80
  -9   1   1  -23.10   27.30
   9   1  -1  -24.00   25.20
   9   1  -1   -4.20   30.10
   8  -1  -1  215.28   52.39
  -8  -1   1  286.27   59.59
   8  -1  -1  217.68   48.50
  -8   1   1  195.38   52.69
   8   1  -1  283.87   55.29
   8   1  -1  187.28   49.10
   7  -1  -1   16.80   17.10
   7  -1  -1   23.50   25.70
   7  -1  -1   22.80   11.80
   7  -1  -1   34.20   23.60
  -7  -1   1   40.90   27.20
  -7   1   1   -4.90   22.10
   7   1  -1   11.10   13.50
   7   1  -1   27.80   26.10
   7   1  -1   24.10   23.80
   6  -1  -1   46.80   23.00
   6  -1  -1   51.49   25.30
  -6  -1   1   62.79   27.80
   6  -1  -1   53.79   17.40
  -6  -1   1   35.90   11.50
   6   1  -1   42.10   21.70
   6   1  -1   36.00   15.40
   6   1  -1   35.70   14.90
  -6   1   1   28.60   12.30
  -6   1   1   32.80   24.60
   6   1  -1   34.50   23.50
   5  -1  -1  608.64   69.59
  -5  -1   1  504.55   65.99
   5  -1  -1  400.36   61.29
   5  -1  -1  514.85   48.60
  -5  -1   1  509.05   47.70
   5  -1  -1  436.16   61.19
   5  -1  -1  483.45   52.29
   5   1  -1  431.86   49.90
   5   1  -1  511.85   65.99
   5   1  -1  436.26   61.69
  -5   1   1  509.95   66.89
   5   1  -1  569.74   67.19
  -5   1   1  541.05   63.69
   5   1  -1  491.45   50.69
   4  -1  -1  489.65   52.19
  -4  -1   1  575.74   49.70
   4  -1  -1  389.16   58.99
   4  -1  -1  594.84   59.09
  -4  -1   1  561.24   60.09
   4  -1  -1  457.95   49.30
   4  -1  -1  522.95   57.79
  -4   1   1  475.25   59.39
   4   1  -1  526.15   51.59
  -4   1   1  470.25   63.69
   4   1  -1  682.33   60.39
   4   1  -1  671.53   60.29
   4   1  -1  500.25   52.29
  -3  -1   1   46.80   17.20
   3  -1  -1   57.99   16.90
  -3  -1   1   46.10    9.50
   3  -1  -1   25.70   10.80
   3  -1  -1   40.10   16.30
   3  -1  -1   45.50   15.40
   3   1  -1   74.19   17.30
   3   1  -1   67.39   13.30
  -3   1   1   92.79   20.00
  -3   1   1   32.20   14.60
   3   1  -1   79.59   12.50
   3   1  -1   88.39   17.90
   1  -1  -1   73.09   12.50
   0  -1   1   -1.40    1.40
   0  -1   1   -0.30    0.50
   0  -1  -1   -0.10    0.60
   0  -1   1   -0.30    1.00
   0  -1  -1   -1.10    1.40
   0  -1  -1    1.40    1.90
   0  -1   1    0.10    2.10
   0  -1  -1   -0.50    0.80
   0  -1   1   -0.30    2.00
   0  -1  -1    0.10    0.90
   0   1  -1    0.10    0.50
   0   1   1    0.20    2.30
   0   1   1    0.60    1.20
   0   1   1    0.10    0.40
   0   1   1   -0.30    2.20
   0   1   1    0.00    0.40
   0   1  -1    0.00    0.50
   0   1  -1   -0.10    1.30
   0   1  -1   -0.10    0.80
   0   1  -1   -0.40    0.60
  -1  -1  -1    7.80    4.80
   1  -1   1    0.70    3.10
   1  -1   1   -0.30    3.90
  -1  -1  -1   -3.70    2.60
  -1  -1  -1   34.20    6.80
  -1  -1  -1   -3.10    2.20
   1  -1   1    0.50    3.00
   1  -1   1   -1.50    3.80
   1  -1   1   22.50    7.30
  -1  -1  -1    6.30    5.50
   1   1   1    0.10    3.90
   1   1   1    1.00    1.70
   1   1   1   -0.90    3.60
  -1   1  -1   70.69   10.70
  -1   1  -1    5.90    5.10
  -1   1  -1    0.70    4.50
  -1   1  -1   -1.10    3.40
   1   1   1    1.50    3.20
   2  -1   1    6.20    6.80
   2  -1   1    1.20    1.90
  -2  -1  -1    4.10    7.70
  -2  -1  -1   56.59    9.20
   2  -1   1    4.00    7.00
  -2  -1  -1   37.50   11.00
   2  -1   1    3.00    8.60
  -2  -1  -1   22.90   10.10
   2  -1   1   44.90    8.90
  -2   1  -1   46.10   11.10
   2   1   1    4.40    6.70
   2   1   1   -4.10    5.80
   2   1   1   -5.00    3.60
  -2   1  -1   42.40   12.80
  -2   1  -1    5.90   11.00
  -3  -1  -1  406.06   44.20
   3  -1   1  408.16   46.60
  -3  -1  -1  470.05   41.50
   3  -1   1  402.86   50.39
   3  -1   1  404.96   38.60
  -3  -1  -1  518.45   48.00
   3  -1   1  414.46   45.70
  -3  -1  -1  459.05   47.50
   3  -1   1  345.37   41.30
   3   1   1  416.46   41.90
  -3   1  -1  508.75   49.20
  -3   1  -1  469.35   45.70
   3   1   1  502.45   46.10
  -3   1  -1  491.15   49.50
   3   1   1  381.66   50.79
   4  -1   1 1272.87  116.99
  -4  -1  -1 1588.04  117.99
   4  -1   1 1126.99  104.59
   4  -1   1 1282.07  113.49
   4  -1   1 1088.69  115.19
   4  -1   1 1178.18  108.59
  -4  -1  -1 1460.05  117.59
  -4  -1  -1 1140.99  110.09
  -4   1  -1 1079.29  114.09
   4   1   1 1180.98  115.79
   4   1   1 1242.08  108.19
  -4   1  -1 1224.98  116.69
   4   1   1 1246.88  112.19
  -4   1  -1 1148.09  110.89
   5  -1   1  582.34   60.59
   5  -1   1  471.35   53.69
   5  -1   1  632.24   73.09
   5  -1   1  523.35   49.30
  -5  -1  -1  479.85   54.79
   5  -1   1  526.75   67.69
  -5  -1  -1  601.64   63.49
   5   1   1  556.54   68.59
  -5   1  -1  582.84   57.39
   5   1   1  511.95   69.29
   5   1   1  546.35   53.09
  -5   1  -1  474.05   66.99
   5   1   1  536.45   52.49
   5   1   1  597.24   59.49
  -6  -1  -1   10.40    8.20
  -6  -1  -1   11.70   18.80
   6  -1   1   15.80   12.70
   6  -1   1   50.29   19.90
   6  -1   1   10.90   22.10
   6  -1   1    7.20    6.80
   6  -1   1    3.80   20.40
  -6   1  -1   26.10   14.30
   6   1   1   30.10   24.00
   6   1   1   20.40   22.90
  -6   1  -1   41.30   23.60
   6   1   1   31.20   12.80
   6   1   1   19.60   11.80
   6   1   1   15.10   15.70
  -7  -1  -1  607.34   79.89
   7  -1   1  442.96   72.99
   7  -1   1  476.55   76.39
   7   1   1  482.25   77.09
   7   1   1  582.74   78.89
  -7   1  -1  519.55   76.79
   7   1   1  530.05   53.19
   8  -1   1  513.85   84.29
  -8  -1  -1  616.34   87.79
   8  -1   1  583.04   85.59
   8   1   1  540.15   84.69
  -8   1  -1  530.05   84.99
   8   1   1  521.75   84.79
  -9  -1  -1   47.00   32.20
   9  -1   1   18.90   34.90
   9  -1   1   55.09   38.50
  -9   1  -1   52.69   37.60
   9   1   1   78.29   36.90
   9   1   1   70.19   39.90
 -10   2   1   52.99   38.40
  -9  -2   1   13.00   29.20
   9  -2  -1  -14.00   27.70
   9  -2  -1   19.40   30.30
   9   2  -1  -31.60   25.90
   9   2  -1   48.40   35.50
  -9   2   1  -17.40   27.50
   8  -2  -1   48.10   30.40
   8  -2  -1   48.80   31.70
  -8  -2   1   48.20   33.20
   8   2  -1   65.19   36.00
  -8   2   1   16.10   28.80
   8   2  -1   90.49   37.30
   7  -2  -1  702.23  107.39
   7  -2  -1  889.51   79.59
  -7  -2   1  838.02  106.79
   7  -2  -1  994.20  100.29
   7  -2  -1  696.53  102.89
   7   2  -1  769.72   84.99
   7   2  -1 1012.80   86.79
   7   2  -1  830.02  105.79
   7   2  -1  906.41  109.79
  -7   2   1  852.61  111.39
  -6  -2   1  289.27   28.70
   6  -2  -1  281.57   31.50
   6  -2  -1  214.38   36.60
   6  -2  -1  289.27   47.30
  -6  -2   1  283.67   49.90
   6  -2  -1  190.38   44.30
   6  -2  -1  178.78   35.00
   6   2  -1  232.48   35.60
   6   2  -1  242.28   34.50
  -6   2   1  212.28   47.30
   6   2  -1  255.37   46.70
   6   2  -1  204.68   45.10
  -5  -2   1  107.49   17.90
   5  -2  -1   98.29   29.30
   5  -2  -1  133.89   19.10
   5  -2  -1  120.39   24.30
  -5  -2   1  120.99   30.40
   5  -2  -1  200.78   33.90
   5  -2  -1  158.68   31.90
   5   2  -1  179.38   32.90
   5   2  -1  123.59   30.20
  -5   2   1  138.69   29.50
   5   2  -1  168.28   26.00
  -5   2   1  132.59   33.60
   5   2  -1  124.99   22.10
   4  -2  -1  -12.80   10.20
  -4  -2   1    4.70    7.00
   4  -2  -1    8.80   10.10
  -4  -2   1   -7.20   13.20
   4  -2  -1    8.60   10.00
   4  -2  -1  -15.80   12.10
  -4   2   1    4.10   12.30
  -4   2   1    3.10    4.40
   4   2  -1  -12.00    7.30
   4   2  -1   -6.70    8.50
   4   2  -1    4.90   10.00
   4   2  -1   -5.50   13.70
  -4   2   1   10.40   16.80
  -3  -2   1 2011.00  169.68
   3  -2  -1 2299.27  179.18
   3  -2  -1 1918.31  176.58
  -3  -2   1 1974.00  176.58
   3  -2  -1 2223.38  173.28
   3  -2  -1 1947.61  174.98
  -3   2   1 1984.50  175.08
   3   2  -1 1835.82  170.38
   3   2  -1 1884.21  172.58
   3   2  -1 1970.10  176.08
  -3   2   1 2042.80  178.78
   3   2  -1 1966.10  175.58
  -3   2   1 1892.71  175.88
   1  -2  -1   -5.30    2.70
  -1  -2   1    8.10    6.60
   1  -2  -1    0.70    3.60
   1  -2  -1    1.00    3.70
   1  -2  -1    5.80    6.10
   1  -2  -1   -2.00    2.90
   1  -2  -1    1.70    2.40
  -1  -2   1    4.50    4.40
  -1  -2   1    3.00    6.00
  -1  -2   1    2.20    3.70
   1   2  -1    0.60    1.50
  -1   2   1   -2.90    5.70
   1   2  -1    4.50    2.80
   1   2  -1    3.60    3.90
  -1   2   1    1.20    3.50
   1   2  -1    0.70    1.90
  -1   2   1    8.70    7.50
   0   2   1   64.89    9.90
  -2  -2  -1  162.28   18.20
  -2  -2  -1   69.69   15.60
  -2  -2  -1  181.08   19.40
   2  -2   1   65.59   15.80
   2  -2   1  136.49   17.30
   2  -2   1  139.99   20.00
  -2   2  -1  129.39   20.30
  -2   2  -1  158.48   21.40
  -2   2  -1  162.28   20.60
  -2   2  -1  154.58   22.80
   2   2   1   34.60   13.70
   3  -2   1   70.89   20.60
  -3  -2  -1  107.29   16.40
   3  -2   1   81.59   18.90
   3  -2   1   69.29    8.20
   3  -2   1   77.49    8.30
   3  -2   1   72.79   18.80
  -3  -2  -1   97.09   19.10
   3  -2   1   92.89   16.20
  -3  -2  -1   54.79   15.50
  -3   2  -1  106.49   23.10
   3   2   1  101.59   16.90
   3   2   1   95.09   18.00
   3   2   1  119.69   24.40
  -3   2  -1   87.89   21.30
   3   2   1  110.89   20.20
  -3   2  -1  111.19   18.90
   4  -2   1  108.39   26.60
  -4  -2  -1  143.09   19.80
   4  -2   1   86.99   22.40
   4  -2   1  122.49   12.20
   4  -2   1  114.19   20.30
  -4  -2  -1  150.78   26.10
  -4  -2  -1   74.39   18.10
   4  -2   1   88.09   23.50
   4   2   1  181.88   26.80
  -4   2  -1   99.99   20.80
  -4   2  -1   79.09   24.30
   4   2   1  110.39   20.10
   4   2   1  151.18   28.90
  -4   2  -1  109.99   25.50
   5  -2   1    0.50    9.80
  -5  -2  -1  -14.90   12.10
   5  -2   1    1.20    3.90
   5  -2   1  -17.80   15.40
   5  -2   1   -9.10   10.70
  -5  -2  -1    6.90    6.50
   5  -2   1    3.30   12.80
   5   2   1   -1.80    9.10
  -5   2  -1   21.60   18.00
  -5   2  -1  -17.70    8.50
   5   2   1    6.40   13.40
   5   2   1  -22.70   14.60
   6  -2   1   -1.00   12.30
   6  -2   1   23.60   17.60
  -6  -2  -1   -1.30    5.40
   6  -2   1   -4.80   14.20
  -6  -2  -1   -0.50   18.30
   6  -2   1    0.50   14.70
   6   2   1    2.10   15.30
   6   2   1   -4.00    8.50
  -6   2  -1   37.70   24.00
   6   2   1    5.90   21.10
   6   2   1   35.30   17.20
  -6   2  -1   -0.90   12.70
   6   2   1    7.00   11.30
   7  -2   1   25.60   27.10
   7  -2   1   32.80   28.80
  -7  -2  -1   46.30   25.90
   7  -2   1   42.70   28.90
   7   2   1   21.20   25.50
   7   2   1   20.20   24.30
   7   2   1    8.20   11.90
  -7   2  -1   14.10   24.20
   7   2   1   14.40   12.40
  -8  -2  -1   89.39   36.30
   8  -2   1  135.39   42.20
   8  -2   1  113.89   38.70
   8   2   1   38.90   31.60
   8   2   1   75.49   34.30
  -8   2  -1   18.10   29.40
  -9  -2  -1   15.20   26.60
   9  -2   1   -6.30   28.80
   9  -2   1    5.50   30.40
   9   2   1   15.80   31.40
   9   2   1   46.70   33.40
  -9   2  -1  -13.40   26.00
 -10   2  -1   56.29   42.50
   9  -3  -1   81.59   44.30
   9  -3  -1  163.78   47.90
  -9  -3   1  107.89   41.90
   9   3  -1  102.49   37.80
  -9   3   1  187.28   54.49
   9   3  -1  179.48   51.69
   8  -3  -1  522.25   81.99
   8  -3  -1  653.73   90.89
  -8  -3   1  481.95   80.59
   8   3  -1  534.05   84.59
  -8   3   1  602.74   91.99
   8   3  -1  583.34   86.59
   7  -3  -1  567.24   78.09
  -7  -3   1  480.15   74.99
   7  -3  -1  522.55   77.59
  -7   3   1  717.73   91.69
   7   3  -1  509.95   56.39
   7   3  -1  503.75   78.09
   7   3  -1  486.75   75.39
   6  -3  -1  267.87   41.60
  -6  -3   1  282.17   30.90
   6  -3  -1  238.28   45.10
   6  -3  -1  278.77   43.10
   6  -3  -1  310.87   31.40
   6  -3  -1  231.78   46.60
  -6  -3   1  306.47   51.59
   6   3  -1  337.17   54.69
   6   3  -1  288.57   38.00
   6   3  -1  318.07   49.50
  -6   3   1  312.87   55.39
   6   3  -1  306.97   39.50
   6   3  -1  270.47   40.80
  -5  -3   1   15.90    8.60
   5  -3  -1   19.30   13.90
   5  -3  -1   20.80    8.30
   5  -3  -1   45.10   18.50
   5  -3  -1   30.40   15.10
   5  -3  -1   32.20   21.30
  -5  -3   1   12.30   15.70
   5   3  -1    9.30   10.40
   5   3  -1    1.80   14.40
   5   3  -1   10.10   12.70
  -5   3   1   17.30   21.40
   5   3  -1    0.00   16.10
   5   3  -1   31.80   12.30
  -5   3   1   12.80   11.30
  -5   3   1   29.50   17.40
  -4  -3   1  385.06   51.99
   4  -3  -1  338.77   49.70
   4  -3  -1  462.25   46.20
   4  -3  -1  389.36   54.09
   4  -3  -1  481.25   57.69
  -4  -3   1  413.46   40.50
  -4   3   1  404.96   44.10
   4   3  -1  482.75   43.50
   4   3  -1  388.96   53.59
   4   3  -1  402.26   51.09
  -4   3   1  425.76   52.59
   4   3  -1  372.46   47.50
  -4   3   1  336.57   54.09
   4   3  -1  419.96   42.50
  -3  -3   1  131.49   18.30
   3  -3  -1  136.29   18.10
   3  -3  -1  108.49   23.50
   3  -3  -1  129.79   27.50
  -3  -3   1  146.99   25.10
   3  -3  -1  160.78   24.60
   3  -3  -1  112.69   20.80
  -3  -3   1  116.19   20.40
   3   3  -1  170.08   20.10
  -3   3   1  152.08   29.40
  -3   3   1  120.39   22.80
   3   3  -1  223.08   27.50
  -3   3   1  123.39   23.80
   3   3  -1  129.99   23.80
   3   3  -1  100.89   20.30
   3   3  -1  116.59   19.00
  -3   3   1  131.29   21.20
   2  -3  -1 1517.65  121.99
   2  -3  -1 1485.75  123.89
  -2  -3   1 1319.07  123.29
  -2  -3   1 1458.95  121.69
   2  -3  -1 1342.57  125.99
  -2   3   1 1258.37  122.99
  -2   3   1 1505.65  125.99
  -2   3   1 1397.96  123.39
   2   3  -1 1354.76  123.69
  -1  -3   1 1594.64  121.19
   1  -3  -1 1283.27  122.69
   1  -3  -1 1201.08  121.59
  -1  -3   1 1284.47  120.39
  -1  -3   1 1669.53  123.09
  -1  -3   1 1403.56  118.59
  -1   3   1 1460.55  122.89
  -1   3   1 1372.36  120.79
   1  -3   1  512.65   49.40
  -2  -3  -1  565.64   48.20
   2  -3   1  512.75   52.39
   2  -3   1  516.85   49.70
   2  -3   1  557.14   51.99
  -2  -3  -1  561.04   51.49
  -2  -3  -1  533.45   50.29
  -2   3  -1  457.45   50.69
   2   3   1  526.75   47.20
   2   3   1  451.35   50.89
  -2   3  -1  528.85   52.19
   2   3   1  544.75   51.69
   2   3   1  452.95   46.50
  -2   3  -1  478.15   50.39
  -2   3  -1  531.05   50.29
  -3  -3  -1 7425.46  618.34
  -3  -3  -1 6530.85  617.94
   3  -3   1 6791.52  621.64
   3  -3   1 7111.19  622.44
   3  -3   1 7111.09  620.74
   3  -3   1 7930.71  619.14
  -3  -3  -1 6297.47  618.44
   3   3   1 8021.50  623.54
  -3   3  -1 7832.02  622.44
  -3   3  -1 6997.80  623.24
   3   3   1 8003.90  621.14
  -3   3  -1 7655.43  622.54
   3   3   1 7839.12  618.54
   3   3   1 7483.25  613.74
  -3   3  -1 7181.78  620.34
   3   3   1 7252.67  619.04
   4  -3   1 1746.03  157.88
  -4  -3  -1 1532.65  152.48
   4  -3   1 1651.33  150.78
   4  -3   1 1888.91  155.58
   4  -3   1 1906.51  158.48
  -4  -3  -1 1579.44  149.39
  -4   3  -1 1859.11  160.18
  -4   3  -1 1655.83  155.38
   4   3   1 1582.34  145.69
   4   3   1 1667.93  151.98
   4   3   1 1755.22  153.48
   4   3   1 1673.33  156.58
   4   3   1 1682.73  151.18
  -4   3  -1 1878.31  154.28
  -5  -3  -1   46.10   18.10
   5  -3   1   68.99   18.40
   5  -3   1   78.99   25.50
   5  -3   1   73.19   22.20
   5  -3   1   79.99   26.60
  -5  -3  -1   12.20    8.30
   5   3   1   65.09   19.50
   5   3   1   52.99   16.30
  -5   3  -1   56.09   18.40
  -5   3  -1   87.99   27.10
   5   3   1   48.70   11.00
   5   3   1   46.50   21.90
   6  -3   1    1.80   14.20
  -6  -3  -1   -5.00    5.50
   6  -3   1    7.10   14.40
  -6  -3  -1   54.89   25.10
   6  -3   1   -2.30   19.80
   6  -3   1   -8.80   19.90
  -6   3  -1   20.00   13.70
   6   3   1    2.10    7.90
  -6   3  -1   -4.80   19.40
   6   3   1    9.00   12.30
   6   3   1   -0.40    7.60
   6   3   1   -1.40   12.90
   6   3   1    3.20   15.60
   6   3   1   -2.00   15.00
   7  -3   1 1982.00  180.38
  -7  -3  -1 2030.60  178.18
   7  -3   1 1716.63  178.38
   7  -3   1 1768.52  169.08
  -7   3  -1 1727.73  179.18
   7   3   1 1834.32  163.58
   7   3   1 1842.42  178.78
   7   3   1 1663.13  157.18
   7   3   1 1875.11  179.18
   8  -3   1  814.52  109.09
  -8  -3  -1  669.43  100.69
   8  -3   1  872.21  111.59
   8   3   1  848.32  110.49
   8   3   1  849.02  111.59
  -8   3  -1  817.52  113.19
   9  -3   1  113.59   43.30
   9  -3   1  108.39   44.90
  -9   3  -1   55.89   39.80
   9   3   1   59.49   42.00
   9   3   1   22.70   27.80
   9  -4  -1   45.60   33.70
  -9  -4   1  128.89   45.00
   9  -4  -1   61.79   34.40
   9   4  -1   64.39   38.40
   9   4  -1    9.30   31.40
  -9   4   1  151.28   47.90
   8  -4  -1   36.60   31.00
  -8  -4   1   22.50   28.40
   8  -4  -1   41.10   28.20
   8   4  -1   11.00   27.40
  -8   4   1  -40.30   22.50
   8   4  -1   55.59   32.00
   7  -4  -1   84.59   32.10
  -7  -4   1  114.59   34.90
   7  -4  -1  117.39   35.60
   7   4  -1  140.99   24.70
   7   4  -1   68.59   33.90
  -7   4   1  151.38   44.40
   7   4  -1  193.28   43.60
   7   4  -1   95.59   27.70
   6  -4  -1  316.47   43.20
  -6  -4   1  232.58   27.20
  -6  -4   1  151.28   38.70
   6  -4  -1  240.28   27.50
   6  -4  -1  192.18   44.90
   6  -4  -1  266.47   46.50
   6  -4  -1  232.48   24.80
   6  -4  -1  222.18   40.90
   6   4  -1  223.38   32.30
   6   4  -1  223.88   31.60
  -6   4   1  194.08   44.70
   6   4  -1  198.78   35.80
   6   4  -1  213.88   45.00
  -6   4   1  188.78   33.30
   6   4  -1  219.28   40.90
   5  -4  -1  157.78   29.20
   5  -4  -1  156.08   22.40
   5  -4  -1  202.58   36.40
  -5  -4   1  166.08   22.60
  -5  -4   1  135.89   32.60
   5  -4  -1  165.48   36.20
   5  -4  -1  179.48   31.60
   5   4  -1  141.89   27.90
   5   4  -1  168.28   36.20
   5   4  -1  179.58   25.30
  -5   4   1  238.48   32.10
  -5   4   1  181.58   39.60
   5   4  -1  150.68   30.90
  -5   4   1  199.08   34.20
   5   4  -1  171.08   25.90
   4  -4  -1 1012.90   88.69
   4  -4  -1  916.61   81.49
  -4  -4   1  984.40   77.19
   4  -4  -1  700.33   81.39
  -4  -4   1  813.22   83.19
   4  -4  -1  761.52   74.79
   4  -4  -1  940.21   82.69
  -4   4   1  824.92   84.39
  -4   4   1  762.02   81.69
   4   4  -1  704.93   76.09
   4   4  -1  710.03   82.99
  -4   4   1  917.91   81.09
   4   4  -1  939.51   77.79
   4   4  -1  712.93   80.39
  -4   4   1  829.22   88.59
   4   4  -1  868.91   81.69
   3  -4  -1  944.51   94.99
   3  -4  -1  950.20   98.39
  -3  -4   1 1050.79   95.99
   3  -4  -1 1093.99  100.29
   3  -4  -1 1065.49  100.29
  -3  -4   1 1140.49   99.49
   3  -4  -1 1083.99  103.29
  -3   4   1 1125.39  100.19
   3   4  -1 1103.99   96.09
   3   4  -1 1138.89   96.59
  -3   4   1  961.90  103.69
  -3   4   1 1147.49   99.69
   3   4  -1 1086.39  100.09
  -3   4   1 1079.99  102.09
   3   4  -1 1246.98  100.39
  -2  -4   1  347.57   41.00
   2  -4  -1  286.07   41.10
  -2  -4   1  332.77   35.90
   2  -4  -1  364.86   41.50
   2  -4  -1  337.07   35.50
   2  -4  -1  359.76   38.60
   2   4  -1  339.27   37.50
  -2   4   1  322.97   37.00
  -2   4   1  303.67   42.90
  -2   4   1  398.46   39.50
   2   4  -1  457.75   37.10
  -2   4   1  423.16   41.20
   1  -4  -1 2223.48  224.48
   1  -4  -1 2716.83  224.18
  -1  -4   1 2510.25  224.98
   1  -4  -1 2574.54  224.88
  -1  -4   1 2452.85  223.58
  -1  -4   1 2514.85  224.08
  -1  -4   1 2793.32  220.38
  -1  -4   1 2665.93  223.48
  -1   4   1 2775.42  226.08
  -1   4   1 2769.92  224.58
  -1   4   1 2814.32  223.88
  -1  -4  -1  233.28   32.80
   1  -4   1  267.47   32.00
  -1  -4  -1  297.57   33.90
   1  -4   1  305.07   34.60
  -1  -4  -1  265.97   27.60
   1  -4   1  276.17   28.00
  -1   4  -1  243.78   32.50
  -1   4  -1  285.87   30.90
   1   4   1  256.77   32.80
  -1   4  -1  325.87   32.30
  -1   4  -1  268.17   28.30
   2  -4   1   -5.70    8.40
  -2  -4  -1   16.50   11.40
  -2  -4  -1    0.30    9.80
  -2  -4  -1    2.30    5.40
   2  -4   1    8.10   10.70
   2  -4   1   -0.50    9.90
   2  -4   1   -2.60    8.00
   2  -4   1   -1.60    4.60
   2   4   1    6.30    7.30
   2   4   1   -3.30    3.30
   2   4   1    6.90    9.00
  -2   4  -1   -3.90    7.20
  -2   4  -1    7.40   10.70
   2   4   1    7.80    5.50
  -2   4  -1  -11.30    8.90
   2   4   1   -8.20    4.00
  -2   4  -1   -2.60    5.20
  -2   4  -1   -0.40   10.30
   3  -4   1    0.60    3.80
   3  -4   1   10.70   12.70
   3  -4   1    0.70   10.10
  -3  -4  -1   15.30   13.40
  -3  -4  -1   -7.00    9.00
   3  -4   1   21.10   15.70
  -3  -4  -1   -5.70    9.00
   3  -4   1   23.60   13.30
  -3   4  -1   -3.70   11.60
   3   4   1   21.30   11.90
   3   4   1    2.40    5.40
  -3   4  -1    9.90   14.30
  -3   4  -1   -3.60   13.60
   3   4   1    2.60   14.10
  -3   4  -1   -8.30    8.00
   3   4   1   13.80   12.60
   3   4   1   -1.20    8.20
   3   4   1   10.40    9.20
   4  -4   1  356.06   55.09
  -4  -4  -1  420.56   48.30
  -4  -4  -1  470.65   49.80
   4  -4   1  385.96   53.59
   4  -4   1  469.95   58.99
   4  -4   1  484.45   49.90
  -4  -4  -1  433.56   47.40
   4   4   1  455.15   41.60
  -4   4  -1  529.05   51.89
   4   4   1  452.65   46.80
  -4   4  -1  448.06   56.79
   4   4   1  352.46   54.39
   4   4   1  444.26   52.59
  -4   4  -1  492.15   61.59
  -4   4  -1  398.16   55.29
   4   4   1  447.26   49.20
   4   4   1  491.95   48.40
   5  -4   1  619.54   58.99
   5  -4   1  477.45   68.59
   5  -4   1  557.44   67.59
  -5  -4  -1  517.85   55.69
  -5  -4  -1  515.65   64.09
   5  -4   1  482.85   69.49
  -5   4  -1  546.05   59.09
  -5   4  -1  458.05   70.69
   5   4   1  471.65   61.89
   5   4   1  558.14   57.09
   5   4   1  525.35   70.09
   5   4   1  586.44   50.49
   5   4   1  503.15   61.29
  -6  -4  -1  350.96   52.69
   6  -4   1  387.06   60.49
   6  -4   1  388.96   50.39
   6  -4   1  382.76   55.09
   6  -4   1  378.66   61.39
  -6   4  -1  364.16   51.09
   6   4   1  250.27   52.09
   6   4   1  388.76   51.79
   6   4   1  420.86   53.49
   6   4   1  360.06   37.20
  -6   4  -1  416.96   65.39
   6   4   1  365.56   49.00
  -7  -4  -1  124.99   34.20
   7  -4   1  126.39   36.30
   7  -4   1   52.89   27.40
   7   4   1   53.29   19.80
  -7   4  -1   47.80   33.50
   7   4   1  102.19   33.00
   7   4   1   50.49   26.30
   8  -4   1  318.37   61.49
  -8  -4  -1  218.28   47.80
   8  -4   1  200.68   50.49
  -8   4  -1  283.87   60.39
   8   4   1  167.68   46.90
   8   4   1  180.78   49.70
   9  -4   1   19.50   42.00
   9  -4   1  141.79   47.50
   9   4   1   91.39   43.70
   9   4   1   82.69   44.70
  -9   4  -1  137.69   49.40
   9  -5  -1   85.19   35.60
   9  -5  -1  -19.10   32.60
  -9   5   1   39.90   37.20
   9   5  -1   -8.00   23.60
   9   5  -1   19.70   31.50
   8  -5  -1  210.88   53.59
   8  -5  -1  226.58   51.89
   8   5  -1  223.18   53.69
  -8   5   1  292.67   63.09
   8   5  -1  162.58   43.10
   8   5  -1  222.08   51.19
   7  -5  -1  262.57   50.69
   7  -5  -1  244.48   54.39
   7   5  -1  274.17   35.80
   7   5  -1  244.28   43.40
  -7   5   1  275.57   58.69
   7   5  -1  238.18   50.79
   6  -5  -1  163.68   34.80
   6  -5  -1  195.28   21.10
   6  -5  -1  207.28   42.00
   6  -5  -1  176.08   21.70
  -6  -5   1  190.98   24.10
  -6  -5   1  177.28   38.10
   6  -5  -1  154.48   36.70
   6   5  -1  149.99   32.70
   6   5  -1  248.88   40.90
  -6   5   1  221.88   48.30
   6   5  -1  113.09   36.40
  -6   5   1  157.18   30.80
   6   5  -1  168.88   26.50
   6   5  -1  129.99   25.60
   5  -5  -1   22.80   15.50
  -5  -5   1   27.30   10.80
   5  -5  -1   35.30   10.10
   5  -5  -1   45.20   24.00
   5  -5  -1   53.69   21.90
   5  -5  -1   31.80   17.10
  -5   5   1   18.30   18.60
   5   5  -1   19.20   11.20
   5   5  -1   22.20   20.50
   5   5  -1   34.80   16.80
  -5   5   1   14.30   13.20
   5   5  -1   22.00   15.40
  -5   5   1   25.10   19.80
   5   5  -1   45.30   14.50
   4  -5  -1  359.76   47.90
   4  -5  -1  390.06   38.30
   4  -5  -1  368.26   49.70
  -4  -5   1  364.76   39.70
  -4  -5   1  354.46   45.70
   4  -5  -1  322.67   46.30
   4  -5  -1  497.05   57.49
  -4   5   1  328.87   49.70
   4   5  -1  361.76   38.90
  -4   5   1  456.25   59.69
   4   5  -1  404.96   49.99
   4   5  -1  379.16   52.39
  -4   5   1  402.56   50.49
  -4   5   1  368.76   47.10
   4   5  -1  342.57   46.00
   4   5  -1  394.36   40.50
   3  -5  -1 1073.39   89.59
   3  -5  -1  792.82   82.99
   3  -5  -1  815.22   82.09
   3  -5  -1  858.91   78.39
   3  -5  -1  828.82   82.69
  -3  -5   1  910.01   83.39
   3   5  -1  847.02   78.39
  -3   5   1  978.30   85.79
   3   5  -1  790.52   82.89
   3   5  -1  826.32   81.19
  -3   5   1 1004.20   83.69
   3   5  -1  957.50   80.09
  -3   5   1  684.23   85.69
  -3   5   1  784.42   82.19
   2  -5  -1  191.88   34.10
   2  -5  -1  307.57   39.30
   2  -5  -1  320.17   33.90
   2  -5  -1  368.26   43.10
  -2  -5   1  295.07   33.10
  -2  -5   1  386.36   41.50
   2  -5  -1  311.87   38.70
  -2   5   1  376.46   42.60
   2   5  -1  333.77   29.90
  -2   5   1  367.76   35.20
  -2   5   1  359.46   43.30
  -2   5   1  364.06   36.30
   2   5  -1  272.07   38.90
   2   5  -1  314.17   34.90
  -1  -5   1 1283.27  125.79
   1  -5  -1 1434.66  125.59
   1  -5  -1 1655.03  128.89
  -1  -5   1 1408.66  120.79
  -1  -5   1 1412.56  127.09
   1  -5  -1 1445.86  126.29
  -1  -5   1 1506.85  126.19
  -1  -5   1 1308.07  124.49
   1   5  -1 1370.26  126.19
  -1   5   1 1505.45  126.29
   1   5  -1 1198.08  126.29
  -1   5   1 1575.64  125.39
  -1   5   1 1508.95  128.29
   0  -5   1  522.85   51.59
   0  -5   1  518.05   53.69
   0  -5   1  522.65   55.39
   0  -5  -1  607.64   55.79
   0  -5   1  489.85   54.09
   0  -5  -1  649.34   54.79
   0  -5  -1  712.83   58.69
   0  -5   1  568.24   55.39
   0   5  -1  588.54   56.29
   0   5  -1  555.24   55.09
   0   5   1  653.13   58.09
   0   5  -1  595.54   55.99
   0   5   1  492.25   54.99
  -1  -5  -1  529.95   50.19
   1  -5   1  546.05   47.90
   1  -5   1  504.35   51.29
  -1  -5  -1  424.36   50.79
   1  -5   1  522.55   49.60
  -1  -5  -1  609.14   48.00
   1  -5   1  530.35   51.89
  -1   5  -1  433.16   49.10
  -1   5  -1  475.45   50.19
   1   5   1  549.74   53.39
  -1   5  -1  435.36   47.10
  -1   5  -1  354.56   51.09
   1   5   1  669.93   52.59
  -1   5  -1  400.06   47.70
  -2  -5  -1  985.10  103.69
   2  -5   1 1114.59  105.09
   2  -5   1  940.21  103.39
   2  -5   1 1142.19   99.19
  -2  -5  -1 1070.09  103.69
   2  -5   1 1144.29  103.19
   2  -5   1 1338.07  106.99
  -2  -5  -1 1190.48   98.69
   2   5   1 1120.69   96.79
  -2   5  -1 1140.99  104.09
   2   5   1 1086.29   98.69
  -2   5  -1 1166.68  105.09
   2   5   1 1235.68   98.19
   2   5   1 1158.58  104.49
  -2   5  -1 1143.09   99.39
  -2   5  -1 1271.47  105.69
   2   5   1 1101.69  104.49
  -2   5  -1 1009.60  103.69
  -3  -5  -1  553.64   58.69
   3  -5   1  635.04   62.89
   3  -5   1  687.03   60.49
   3  -5   1  621.24   51.59
   3  -5   1  723.03   65.49
  -3  -5  -1  561.64   58.79
   3  -5   1  612.04   61.29
   3   5   1  491.15   53.49
   3   5   1  483.85   58.19
   3   5   1  541.65   51.69
  -3   5  -1  665.43   62.89
  -3   5  -1  539.45   59.99
   3   5   1  486.85   58.19
  -3   5  -1  620.74   61.29
  -3   5  -1  547.35   67.79
   3   5   1  560.04   53.09
  -4  -5  -1  147.39   26.30
   4  -5   1  193.18   33.40
   4  -5   1  191.98   35.80
   4  -5   1  161.08   28.80
   4  -5   1  163.28   33.50
  -4  -5  -1  148.79   26.70
  -4  -5  -1  182.28   29.00
   4   5   1  175.88   30.50
  -4   5  -1  259.77   39.90
   4   5   1  170.88   24.70
  -4   5  -1  192.98   34.10
   4   5   1  165.98   20.10
  -4   5  -1  214.88   34.60
   4   5   1  120.89   26.40
  -4   5  -1  185.68   31.80
   4   5   1  173.38   26.10
   4   5   1  126.79   31.90
   5  -5   1   64.79   27.10
  -5  -5  -1   42.60   18.00
  -5  -5  -1   74.79   19.40
  -5  -5  -1   31.20   14.10
   5  -5   1   46.70   20.40
   5  -5   1   51.99   20.30
   5  -5   1   39.50   22.40
  -5   5  -1   81.49   23.10
   5   5   1   44.10   19.10
  -5   5  -1   73.29   27.50
   5   5   1   39.30   18.40
   5   5   1   59.09   11.20
   5   5   1   80.19   28.30
   5   5   1   72.79   18.40
   6  -5   1  170.58   40.10
  -6  -5  -1  126.79   29.90
   6  -5   1  129.49   34.80
   6  -5   1  133.89   33.50
   6  -5   1  135.19   33.40
   6   5   1  120.09   36.10
  -6   5  -1  141.49   39.40
   6   5   1  109.59   26.60
  -6   5  -1  129.39   29.80
   6   5   1  104.39   27.60
   6   5   1  174.98   32.10
   6   5   1  142.89   18.70
  -7  -5  -1   29.70   22.90
   7  -5   1   66.09   33.70
   7  -5   1   28.10   28.20
   7   5   1   28.80   19.00
   7   5   1   31.00   29.30
  -7   5  -1  114.79   40.00
   8  -5   1   13.90   28.40
   8  -5   1  -19.00   19.30
  -8  -5  -1   -9.90   20.60
   8   5   1   -2.00   26.50
   8   5   1  -31.80   22.10
  -8   5  -1   -3.60   29.00
   9  -5   1    8.50   30.10
  -9   5  -1  -20.80   33.90
   9   5   1   33.30   37.00
   9  -6  -1  102.59   33.00
   9  -6  -1   85.69   41.50
  -9   6   1  141.89   52.89
   9   6  -1   35.40   44.20
   9   6  -1   71.49   39.20
   8  -6  -1  480.65   79.09
   8  -6  -1  605.34   84.29
   8   6  -1  391.46   72.49
   8   6  -1  404.56   63.39
  -8   6   1  424.06   82.59
   8   6  -1  507.05   82.59
   7  -6  -1  267.07   52.59
   7  -6  -1  299.37   59.69
   7   6  -1  306.67   48.30
  -7   6   1  339.67   63.39
   7   6  -1  325.27   59.89
   7   6  -1  264.87   36.50
   6  -6  -1    8.70    7.00
  -6  -6   1    2.70    7.90
   6  -6  -1    0.80   23.10
   6  -6  -1    9.90    6.30
   6  -6  -1   -7.60   15.90
   6  -6  -1   15.00   21.90
   6   6  -1   10.60   17.10
   6   6  -1   -8.00   10.20
   6   6  -1  -36.10   16.20
   6   6  -1  -25.60   14.50
  -6   6   1   -0.40   21.70
   6   6  -1   14.50   11.30
   5  -6  -1  924.01  104.59
   5  -6  -1 1135.09  102.19
   5  -6  -1 1004.20   90.19
   5  -6  -1 1075.79  103.29
  -5  -6   1  942.31   92.69
  -5   6   1 1016.30  107.89
   5   6  -1 1023.90   94.19
   5   6  -1  952.50   97.99
   5   6  -1 1052.69  105.19
   5   6  -1  941.41   99.29
   5   6  -1 1135.29   93.49
  -5   6   1  907.81   97.59
   4  -6  -1 1369.36  129.89
   4  -6  -1 1385.36  122.69
   4  -6  -1 1503.75  135.89
  -4  -6   1 1367.16  128.69
   4  -6  -1 1344.87  130.39
   4  -6  -1 1322.27  129.39
  -4   6   1 1368.86  129.79
   4   6  -1 1572.24  126.19
  -4   6   1 1473.55  130.39
  -4   6   1 1253.77  134.39
   4   6  -1 1403.66  127.89
   4   6  -1 1329.97  123.59
   4   6  -1 1315.57  129.89
  -4   6   1 1482.15  133.39
   3  -6  -1  132.59   25.50
  -3  -6   1  130.79   20.30
   3  -6  -1  160.78   21.20
  -3  -6   1   98.69   22.70
   3  -6  -1  149.09   31.00
   3  -6  -1  152.88   26.60
   3  -6  -1  147.09   26.30
   3   6  -1   79.69   17.50
   3   6  -1  117.19   21.10
  -3   6   1  139.99   27.40
   3   6  -1  113.09   21.60
  -3   6   1  119.29   27.40
   3   6  -1  104.89   16.00
   3   6  -1  125.09   26.30
  -3   6   1  157.58   25.30
   2  -6  -1    8.50   15.30
  -2  -6   1   -8.00   10.80
   2  -6  -1   -2.30    8.80
   2  -6  -1   26.30   14.80
  -2  -6   1   -0.30    8.00
  -2  -6   1   -3.70   11.50
   2  -6  -1    0.30   11.90
   2  -6  -1    2.30    9.90
   2  -6  -1    4.60   12.60
  -2   6   1   -7.20    8.40
  -2   6   1   26.10   12.30
   2   6  -1   -1.10    3.80
   2   6  -1    0.30    8.60
  -2   6   1   -9.20    9.50
  -2   6   1   -6.00   12.80
   2   6  -1   -5.90    9.90
   2   6  -1   -5.50   12.50
  -1  -6   1 1178.88  110.49
  -1  -6   1  993.90  111.29
   1  -6  -1 1487.65  113.09
   1  -6  -1 1162.68  113.89
  -1  -6   1 1133.99  112.49
   1  -6  -1 1382.36  114.99
   1  -6  -1 1286.97  114.39
  -1  -6   1 1367.46  112.89
   1  -6  -1 1334.17  112.49
  -1  -6   1 1340.77  106.09
  -1   6   1 1128.29  111.49
   1   6  -1 1147.29  113.59
  -1   6   1 1271.97  113.79
  -1   6   1 1254.57  112.59
   1   6  -1 1124.99  112.99
   0  -6   1 1001.20   90.99
   0  -6   1  962.20   85.99
   0  -6   1 1018.30   89.69
   0  -6  -1  885.01   89.39
   0  -6  -1 1035.60   92.49
   0  -6   1 1003.30   89.89
   0  -6  -1  989.80   88.89
   0  -6  -1  997.30   92.29
   0  -6   1 1050.59   92.29
   0  -6   1  965.20   90.49
   0   6   1  856.31   89.59
   0   6   1  978.30   90.99
   0   6  -1  862.11   89.39
   0   6   1 1106.69   93.19
   0   6  -1  976.20   90.09
   0   6  -1  923.01   90.39
   1  -6   1 2442.56  213.48
  -1  -6  -1 2364.36  212.48
   1  -6   1 2385.36  210.08
   1  -6   1 2690.63  214.38
  -1  -6  -1 2584.74  214.68
   1  -6   1 2273.57  211.78
  -1  -6  -1 2392.46  209.28
  -1   6  -1 2459.15  213.28
   1   6   1 2334.37  212.78
   1   6   1 2388.16  214.08
  -1   6  -1 2600.24  212.68
  -1   6  -1 2567.84  212.48
  -1   6  -1 2361.66  210.18
   1   6   1 2436.26  213.08
  -1   6  -1 2347.67  212.58
   2  -6   1    8.30   13.30
  -2  -6  -1    8.30    7.90
   2  -6   1   -2.20    7.60
   2  -6   1    0.20   11.90
  -2  -6  -1   -1.00   12.20
   2  -6   1   -6.80   11.20
  -2  -6  -1    5.90   12.30
   2  -6   1   -2.20   10.50
  -2   6  -1   -5.40    7.60
   2   6   1    1.70    7.60
   2   6   1   18.20   12.20
   2   6   1    1.80    2.40
  -2   6  -1    6.50   12.30
   2   6   1    7.60   13.40
  -2   6  -1   12.70   13.50
  -2   6  -1    4.50   10.00
   2   6   1    1.80    6.00
  -2   6  -1    7.70   13.50
  -3  -6  -1  282.87   37.30
   3  -6   1  217.08   35.40
   3  -6   1  223.98   32.70
   3  -6   1  205.28   24.30
   3  -6   1  167.48   33.20
  -3  -6  -1  212.28   33.40
  -3  -6  -1  237.18   25.50
   3  -6   1  156.28   31.40
  -3   6  -1  193.58   32.80
   3   6   1  223.28   34.30
   3   6   1  177.38   24.70
  -3   6  -1  248.48   36.80
  -3   6  -1  247.08   36.50
   3   6   1  204.28   24.60
   3   6   1  197.08   22.50
   3   6   1  245.18   34.00
  -3   6  -1  214.28   24.70
  -3   6  -1  243.38   39.50
  -4  -6  -1  920.71   90.59
   4  -6   1  947.91   90.89
   4  -6   1  883.21   80.39
   4  -6   1  905.31   95.79
   4  -6   1  924.51   93.59
  -4  -6  -1  967.20   90.89
   4  -6   1  971.10   94.69
  -4   6  -1 1021.50   98.59
   4   6   1  913.41   91.59
   4   6   1  910.71   82.49
  -4   6  -1  899.31   92.39
   4   6   1  807.92   93.19
  -4   6  -1  816.12   96.49
   4   6   1 1008.50   86.99
  -4   6  -1 1128.69   95.89
   4   6   1  852.91   90.39
   4   6   1 1026.20   85.59
   5  -6   1  581.74   67.99
   5  -6   1  512.25   68.09
  -5  -6  -1  408.06   55.89
  -5  -6  -1  429.66   56.29
   5  -6   1  494.95   60.89
   5  -6   1  590.64   71.39
   5   6   1  433.06   58.49
   5   6   1  538.45   70.19
  -5   6  -1  515.65   63.59
  -5   6  -1  436.06   67.99
   5   6   1  469.35   50.79
   5   6   1  513.75   63.39
   5   6   1  447.66   51.59
   5   6   1  509.65   45.80
   6  -6   1  142.59   37.80
   6  -6   1  166.18   37.20
   6  -6   1   64.29   31.50
  -6   6  -1  116.29   38.70
   6   6   1  116.09   36.00
  -6   6  -1  120.59   29.60
   6   6   1  115.19   16.10
   6   6   1  111.59   26.40
   6   6   1   93.49   25.40
   6   6   1  115.89   29.50
   7  -6   1   -6.60   25.80
   7  -6   1   25.30   28.20
  -7   6  -1  -28.90   21.40
   7   6   1   -1.60   17.70
   7   6   1   -0.90   14.80
   8  -6   1  170.78   49.40
   8  -6   1   85.29   36.50
   8   6   1   84.79   34.00
  -8   6  -1   77.39   41.50
   9  -6   1   43.60   35.50
  -9   6  -1   74.59   47.20
   9  -7  -1   12.50   30.40
   9  -7  -1  -26.50   21.90
  -9   7   1  -17.40   30.50
   8  -7  -1   30.60   31.60
   8  -7  -1   11.60   26.30
   8   7  -1   -9.40   19.60
  -8   7   1   -7.40   33.90
   8   7  -1   49.99   32.80
   7  -7  -1   17.30   28.00
   7  -7  -1   28.80   25.70
   7   7  -1  -11.20   13.20
   7   7  -1    7.40   19.80
  -7   7   1   31.20   34.10
  -6  -7   1   18.70   11.40
   6  -7  -1    2.90   19.70
   6  -7  -1   57.09   24.60
   6  -7  -1   21.70   21.30
   6  -7  -1   14.00    7.70
   6   7  -1   13.90   13.40
   6   7  -1   16.20   19.30
   6   7  -1    2.90   17.80
   6   7  -1    0.80   17.10
   6   7  -1   26.90   12.50
  -6   7   1    0.50   17.30
   5  -7  -1   15.80   17.30
   5  -7  -1    4.00   15.90
   5  -7  -1   13.60    9.30
   5  -7  -1   23.80   23.90
  -5  -7   1   -1.00    9.90
   5   7  -1   21.70   14.70
   5   7  -1   19.80   19.70
  -5   7   1   14.80   18.60
   5   7  -1   -1.90    9.40
   5   7  -1   16.80   12.50
   5   7  -1   10.70   15.60
  -4  -7   1   85.09   23.70
   4  -7  -1  195.58   31.60
   4  -7  -1  127.69   27.10
   4  -7  -1  141.19   32.60
   4  -7  -1  106.49   26.20
   4  -7  -1  101.29   18.90
   4   7  -1  136.69   28.40
  -4   7   1  106.09   31.70
  -4   7   1  175.58   30.00
   4   7  -1  118.49   23.40
   4   7  -1  118.19   20.80
   4   7  -1   88.09   20.30
   3  -7  -1  237.68   34.90
  -3  -7   1  132.09   23.60
  -3  -7   1  178.68   30.70
  -3  -7   1  224.98   31.40
   3  -7  -1  240.38   28.00
   3  -7  -1  216.68   33.30
   3  -7  -1  169.48   29.60
   3  -7  -1  198.68   35.60
   3   7  -1  131.69   30.80
   3   7  -1  167.78   24.90
   3   7  -1  183.58   28.40
   3   7  -1  142.79   19.60
  -3   7   1  220.98   39.20
  -3   7   1  267.27   34.30
  -3   7   1  204.18   33.30
   3   7  -1  188.88   28.50
   2  -7  -1    3.70   12.30
  -2  -7   1  -16.40   10.00
  -2  -7   1  -14.70   11.20
   2  -7  -1    0.10   10.00
   2  -7  -1    1.40   13.90
   2  -7  -1  -15.00   11.90
  -2  -7   1   17.00   10.50
   2  -7  -1   -1.60   10.90
   2  -7  -1   -1.50    8.40
   2   7  -1   -4.60    9.10
  -2   7   1  -16.80    8.90
   2   7  -1  -22.40   12.00
  -2   7   1   -2.10   13.40
  -2   7   1  -21.70    9.70
   2   7  -1    0.20    2.30
  -2   7   1   22.20   13.50
   2   7  -1   12.40   13.10
  -1  -7   1  605.54   53.19
  -1  -7   1  610.34   60.79
   1  -7  -1  568.54   63.69
   1  -7  -1  688.43   60.99
   1  -7  -1  580.44   62.59
  -1  -7   1  574.04   58.79
  -1  -7   1  670.73   61.89
   1  -7  -1  555.44   59.39
  -1  -7   1  605.24   61.89
   1  -7  -1  649.43   63.59
  -1   7   1  623.34   61.69
  -1   7   1  583.74   61.49
  -1   7   1  581.74   61.29
  -1   7   1  566.14   60.39
   1   7  -1  620.84   63.19
   1   7  -1  559.94   59.09
  -1   7   1  557.84   58.49
   1   7  -1  626.54   62.99
   0  -7   1  866.51   80.49
   0  -7  -1  842.22   83.69
   0  -7  -1  889.51   85.59
   0  -7   1  807.02   84.69
   0  -7   1  858.91   86.99
   0  -7   1  915.01   86.39
   0  -7   1  853.71   84.49
   0  -7  -1  968.80   87.89
   0  -7   1  960.90   85.19
   0  -7  -1  969.80   88.59
   0   7  -1  840.82   84.49
   0   7   1 1087.29   88.89
   0   7   1 1035.40   87.99
   0   7  -1  849.41   86.09
   0   7  -1  781.92   84.59
   0   7   1  899.81   86.19
   0   7  -1  899.81   84.99
   0   7   1  980.30   84.99
  -1  -7  -1  111.39   22.60
   1  -7   1   77.89   20.50
   1  -7   1   99.89   19.60
   1  -7   1   55.59   18.20
  -1  -7  -1  123.69   23.00
   1  -7   1   66.99   20.20
  -1  -7  -1  115.39   19.40
   1  -7   1  107.99   22.70
  -1   7  -1  105.49   23.10
  -1   7  -1  118.59   22.20
   1   7   1   98.79   17.90
  -1   7  -1   89.79   20.70
   1   7   1   76.39   20.80
   1   7   1  128.79   25.60
  -1   7  -1  101.29   22.30
  -1   7  -1  112.89   20.40
   1   7   1   81.09   21.70
   2  -7   1  104.09   23.00
   2  -7   1   61.79   21.40
  -2  -7  -1   94.29   23.40
  -2  -7  -1   75.39   15.40
   2  -7   1   88.79   24.80
  -2  -7  -1   63.59   21.70
   2  -7   1   71.59   16.30
   2  -7   1   83.69   21.60
  -2   7  -1   88.59   24.00
  -2   7  -1  106.69   22.00
  -2   7  -1   77.59   20.00
  -2   7  -1   91.19   20.90
  -2   7  -1   99.29   17.90
   2   7   1   70.89   20.90
   2   7   1  112.09   17.90
   2   7   1   81.29   23.20
  -3  -7  -1  835.02   76.79
   3  -7   1  690.43   67.39
   3  -7   1  567.34   73.69
   3  -7   1  723.63   76.59
  -3  -7  -1  832.22   76.39
  -3  -7  -1  805.22   68.09
   3  -7   1  591.44   80.09
   3  -7   1  671.53   73.79
  -3   7  -1  658.03   76.89
   3   7   1  749.03   64.59
   3   7   1  875.51   67.89
   3   7   1  692.83   67.49
   3   7   1  764.62   76.59
  -3   7  -1  754.22   75.79
  -3   7  -1  668.13   67.69
  -3   7  -1  748.13   76.59
   3   7   1  821.02   74.99
  -3   7  -1  672.93   75.49
   4  -7   1  524.15   70.49
  -4  -7  -1  555.74   63.39
   4  -7   1  549.85   71.09
  -4  -7  -1  629.24   64.09
   4  -7   1  507.05   71.39
   4  -7   1  582.24   68.59
   4  -7   1  591.44   53.69
  -4   7  -1  524.25   73.79
   4   7   1  702.43   58.59
   4   7   1  672.73   64.89
   4   7   1  509.55   54.49
   4   7   1  692.53   69.69
   4   7   1  564.04   55.39
  -4   7  -1  631.74   66.39
   4   7   1  575.44   69.59
  -4   7  -1  602.74   65.79
   5  -7   1  394.56   59.59
  -5  -7  -1  337.67   47.90
   5  -7   1  365.36   56.99
   5  -7   1  430.26   58.29
  -5  -7  -1  406.46   51.19
   5   7   1  353.86   36.40
   5   7   1  347.67   43.20
  -5   7  -1  471.65   58.29
  -5   7  -1  263.37   54.79
   5   7   1  397.26   52.09
   5   7   1  356.06   45.10
   5   7   1  312.47   54.19
   5   7   1  390.36   53.39
   6  -7   1  -16.60   19.00
  -6  -7  -1   13.00   10.30
   6  -7   1   11.60   21.80
   6  -7   1   10.30   19.20
   6   7   1   33.50   22.60
   6   7   1    8.10   16.10
   6   7   1   -7.40    5.60
  -6   7  -1  -32.50   19.20
  -6   7  -1   -6.70   13.10
   6   7   1  -10.20   10.70
   6   7   1    1.10   15.10
   7  -7   1  582.74   88.89
   7  -7   1  656.13   93.19
   7   7   1  695.03   97.29
  -7   7  -1  631.44   95.79
   7   7   1  627.04   79.49
   8  -7   1  192.48   49.10
   8  -7   1   48.30   35.10
   8   7   1   81.79   39.60
  -8   7  -1  152.88   51.19
   9  -7   1   44.30   36.80
  -9   7  -1  -26.60   31.90
   9  -8  -1    6.30   29.40
   9  -8  -1  -30.80   23.00
   8  -8  -1   59.49   34.30
   8  -8  -1    3.40   25.30
   8  -8  -1   94.99   40.10
  -8   8   1   79.39   43.30
   8   8  -1   28.70   35.00
   8   8  -1   42.50   28.20
   7  -8  -1  249.78   52.99
   7  -8  -1  327.27   62.59
   7   8  -1  260.07   50.89
  -7   8   1  329.97   65.09
   7   8  -1  247.58   56.79
   6  -8  -1  385.86   56.29
   6  -8  -1  249.68   54.29
   6  -8  -1  348.57   53.69
  -6  -8   1  302.47   39.20
   6   8  -1  308.77   56.29
   6   8  -1  274.77   36.40
   6   8  -1  296.17   45.90
   6   8  -1  240.18   38.60
   6   8  -1  338.27   52.49
   6   8  -1  281.97   38.60
  -6   8   1  210.28   52.89
   5  -8  -1   23.00   19.10
  -5  -8   1    1.00    5.90
   5  -8  -1   -4.10    8.50
   5  -8  -1   24.00   24.20
   5  -8  -1   -6.60   13.60
   5   8  -1   13.40   18.80
   5   8  -1    4.10   11.90
   5   8  -1   12.70   19.00
   5   8  -1    0.50    8.90
   5   8  -1    5.70   10.80
  -5   8   1    3.10   23.60
   5   8  -1    5.70   11.80
  -4  -8   1   33.10   14.70
   4  -8  -1   19.30   11.40
   4  -8  -1   -0.70   19.50
  -4  -8   1   29.70   16.30
   4  -8  -1   29.10   17.90
   4  -8  -1   40.30   20.00
   4   8  -1   31.60   19.50
  -4   8   1   12.60   14.90
   4   8  -1   23.00   11.70
  -4   8   1    2.40   17.90
   4   8  -1    3.70   11.90
   4   8  -1   24.20   13.50
   4   8  -1   16.60    8.10
  -3  -8   1  123.79   21.00
   3  -8  -1  112.39   20.30
   3  -8  -1  142.79   31.90
  -3  -8   1   29.70   17.40
   3  -8  -1  145.79   27.10
   3  -8  -1  136.69   28.80
   3  -8  -1  139.99   27.70
  -3  -8   1   96.09   24.70
   3  -8  -1  112.69   23.80
   3   8  -1  136.39   29.30
  -3   8   1  125.59   27.20
   3   8  -1  115.99   12.40
  -3   8   1   72.49   27.10
  -3   8   1   93.19   20.70
  -3   8   1   95.09   23.50
   3   8  -1  120.39   23.90
   3   8  -1   77.49   18.50
   3   8  -1  109.79   21.00
   2  -8  -1   24.90   17.40
  -2  -8   1   10.80   13.80
  -2  -8   1   26.60   13.20
  -2  -8   1   32.40   13.10
   2  -8  -1   46.30   22.10
   2  -8  -1   24.20   17.30
   2  -8  -1   37.50   15.40
   2  -8  -1   41.20   14.90
  -2  -8   1   26.30   13.80
   2  -8  -1   40.70   15.40
  -2   8   1   24.20   14.80
   2   8  -1   36.00   18.70
   2   8  -1   23.30   14.70
  -2   8   1   20.00   17.40
  -2   8   1   10.60   15.10
  -2   8   1   28.50   14.60
   2   8  -1   36.70   13.50
   2   8  -1   16.80   13.90
  -1  -8   1  369.16   49.20
  -1  -8   1  323.47   44.30
   1  -8  -1  433.56   48.80
   1  -8  -1  420.46   51.89
   1  -8  -1  370.16   52.09
   1  -8  -1  417.66   48.20
  -1  -8   1  408.66   37.10
  -1  -8   1  396.16   48.70
  -1  -8   1  445.66   51.89
   1  -8  -1  286.67   47.80
  -1   8   1  459.15   47.30
   1   8  -1  379.56   47.10
  -1   8   1  473.95   54.19
  -1   8   1  386.56   48.40
   1   8  -1  341.67   48.30
  -1   8   1  349.67   47.10
  -1   8   1  440.26   44.60
   1   8  -1  426.86   52.39
   0  -8   1  213.28   25.90
   0  -8   1  126.39   27.60
   0  -8  -1  171.08   28.50
   0  -8  -1  265.47   34.00
   0  -8  -1  198.58   32.90
   0  -8   1  201.08   32.40
   0  -8   1  250.97   33.70
   0  -8   1  202.18   30.10
   0  -8   1  214.48   34.40
   0  -8  -1  175.38   33.80
   0   8  -1  188.38   32.00
   0   8  -1  157.78   30.00
   0   8  -1  134.39   28.20
   0   8   1  223.68   31.20
   0   8   1  172.28   32.80
   0   8  -1  242.68   35.50
   0   8   1  233.78   35.60
   0   8   1  209.58   33.10
   1  -8   1    1.70   14.10
   1  -8   1    2.50   13.10
   1  -8   1   26.00   12.40
   1  -8   1   29.80   19.20
  -1  -8  -1   -3.20    9.40
  -1  -8  -1    8.40   13.70
   1  -8   1    8.10   11.00
  -1  -8  -1   34.50   18.40
  -1  -8  -1   -2.30    3.00
   1   8   1   16.30   15.50
   1   8   1   -1.80   11.60
  -1   8  -1   12.40   12.20
  -1   8  -1    9.90   15.40
  -1   8  -1    0.90   10.60
   1   8   1   -5.60   13.40
  -1   8  -1    5.30   13.60
  -1   8  -1  -10.10   12.40
   1   8   1   18.20   14.90
  -2  -8  -1   25.30   16.80
  -2  -8  -1   34.30   13.10
   2  -8   1   21.00   18.80
   2  -8   1   38.30   17.40
   2  -8   1   14.60   15.90
  -2  -8  -1   23.10   17.70
   2  -8   1   47.40   14.30
   2  -8   1   28.10   16.00
  -2   8  -1   -5.90   10.60
   2   8   1   15.50   11.50
   2   8   1   25.40   14.90
   2   8   1   33.70   15.70
  -2   8  -1   17.90   12.90
  -2   8  -1   20.30   15.50
  -2   8  -1   24.10   16.30
  -2   8  -1   14.10   16.30
   2   8   1   62.59   23.30
   3  -8   1  211.28   30.20
   3  -8   1  229.78   38.90
   3  -8   1  242.28   38.80
  -3  -8  -1  241.08   30.40
  -3  -8  -1  236.58   39.70
  -3  -8  -1  264.87   40.30
   3  -8   1  254.77   43.40
   3  -8   1  290.37   43.90
  -3   8  -1  314.87   44.60
   3   8   1  214.08   38.80
   3   8   1  310.07   40.80
  -3   8  -1  269.37   40.60
  -3   8  -1  219.98   41.00
   3   8   1  300.27   28.10
  -3   8  -1  237.98   32.10
  -3   8  -1  244.08   39.50
   3   8   1  227.58   30.50
   4  -8   1   52.39   23.10
   4  -8   1   63.39   25.00
   4  -8   1   91.49   26.40
  -4  -8  -1   46.90   19.20
   4  -8   1   30.00   18.50
  -4  -8  -1   38.50   17.70
   4  -8   1   43.60   11.40
   4   8   1   19.70   18.20
   4   8   1   31.10   16.70
   4   8   1   35.70   11.70
  -4   8  -1   47.00   22.40
   4   8   1   44.60   10.30
  -4   8  -1   93.89   27.70
  -4   8  -1   55.69   22.10
   4   8   1   48.30   12.30
   5  -8   1  198.68   43.30
  -5  -8  -1  260.07   40.40
   5  -8   1  188.98   45.30
   5  -8   1  252.27   23.90
   5  -8   1  278.67   47.60
   5   8   1  216.38   38.50
   5   8   1  320.87   37.60
   5   8   1  262.67   30.30
  -5   8  -1  318.57   49.70
  -5   8  -1  233.78   51.49
   5   8   1  276.17   46.10
   5   8   1  268.57   32.70
   5   8   1  192.18   44.00
  -6  -8  -1  277.17   45.80
   6  -8   1  388.46   65.09
   6  -8   1  404.96   63.39
   6  -8   1  380.36   59.59
   6   8   1  336.97   61.69
   6   8   1  501.25   61.99
   6   8   1  299.97   46.30
   6   8   1  350.96   35.50
  -6   8  -1  427.16   60.69
  -6   8  -1  355.96   64.59
   7  -8   1  -30.10   18.90
   7  -8   1   -7.30   28.10
   7   8   1  -19.00   23.00
  -7   8  -1   23.50   30.50
   7   8   1   38.70   23.40
   8  -8   1   10.20   32.40
   8  -8   1  -28.00   23.20
  -8   8  -1  -80.89   25.60
   8   8   1  -34.80   24.00
   9  -8   1   75.39   41.20
   9  -9  -1   35.50   31.50
   9  -9  -1  134.99   45.30
   8  -9  -1   99.69   38.20
   8  -9  -1  102.49   35.50
   8  -9  -1  100.49   45.90
   8   9  -1   84.19   39.90
  -8   9   1   86.09   39.10
   8   9  -1   73.99   32.50
   7  -9  -1   41.70   27.90
   7  -9  -1   35.90   32.60
   7  -9  -1   48.70   29.40
   7   9  -1   22.30   30.90
  -7   9   1   21.30   32.30
   7   9  -1   54.99   28.20
   6  -9  -1   14.20   20.40
   6  -9  -1   27.40   28.50
   6   9  -1    4.10   18.60
   6   9  -1    3.90   11.20
   6   9  -1    3.70   10.50
   6   9  -1   26.50   26.60
   6   9  -1   -1.60   17.80
  -6   9   1   29.30   28.20
   5  -9  -1  232.98   49.90
   5  -9  -1  306.87   48.60
   5  -9  -1  254.67   32.70
   5  -9  -1  309.37   48.50
   5   9  -1  250.47   29.90
  -5   9   1  203.08   46.90
   5   9  -1  216.18   29.20
   5   9  -1  194.48   35.30
   5   9  -1  297.47   48.50
   5   9  -1  277.97   34.90
   5   9  -1  247.98   38.40
   4  -9  -1  189.38   34.60
   4  -9  -1  129.99   31.90
   4  -9  -1  205.28   27.70
   4  -9  -1  105.69   31.40
  -4  -9   1  137.69   25.40
   4  -9  -1  122.19   32.80
  -4  -9   1  103.49   26.90
   4   9  -1  164.18   17.60
   4   9  -1  135.09   26.40
  -4   9   1  205.58   35.40
   4   9  -1  185.88   18.30
   4   9  -1  134.79   28.40
   4   9  -1  178.48   37.40
  -4   9   1  167.28   38.10
   4   9  -1  166.48   26.50
   3  -9  -1  116.59   29.80
   3  -9  -1  136.69   31.40
   3  -9  -1   75.29   27.10
  -3  -9   1  117.69   26.40
   3  -9  -1  187.68   27.00
  -3  -9   1  164.48   31.90
   3  -9  -1  115.49   26.40
  -3  -9   1  151.28   26.20
   3  -9  -1  133.19   28.70
  -3  -9   1  147.29   24.40
   3   9  -1  111.39   22.10
  -3   9   1  148.99   29.00
  -3   9   1  130.09   25.30
   3   9  -1   92.19   28.20
   3   9  -1  133.09   27.30
  -3   9   1  138.69   32.10
   3   9  -1  187.68   27.70
   2  -9  -1  551.84   57.19
   2  -9  -1  520.65   66.69
  -2  -9   1  524.75   63.99
   2  -9  -1  451.35   64.69
   2  -9  -1  554.24   58.79
  -2  -9   1  596.84   56.79
  -2  -9   1  522.85   57.79
  -2  -9   1  547.05   65.79
   2  -9  -1  527.25   58.19
   2  -9  -1  508.85   66.99
  -2   9   1  547.15   58.89
  -2   9   1  649.04   64.49
  -2   9   1  500.05   65.59
   2   9  -1  547.15   67.69
  -2   9   1  490.75   61.59
   2   9  -1  592.04   60.69
   2   9  -1  516.85   56.29
   2   9  -1  633.74   71.09
  -1  -9   1  293.97   42.60
   1  -9  -1  266.17   41.70
   1  -9  -1  288.17   40.00
  -1  -9   1  269.07   40.50
  -1  -9   1  292.27   39.20
  -1  -9   1  356.76   44.70
   1  -9  -1  335.97   47.00
   1  -9  -1  250.97   42.70
   1  -9  -1  310.87   41.90
  -1  -9   1  267.57   28.90
   1   9  -1  274.97   42.70
   1   9  -1  303.27   40.50
  -1   9   1  317.97   40.10
  -1   9   1  312.37   42.30
  -1   9   1  287.37   41.80
  -1   9   1  274.67   40.60
   1   9  -1  368.66   47.70
  -1   9   1  318.07   44.30
   0  -9   1   15.80   14.60
   0  -9  -1   15.90   14.20
   0  -9   1    0.30   12.20
   0  -9   1    0.50   13.30
   0  -9  -1   34.70   16.80
   0  -9  -1   15.10   14.30
   0  -9   1   13.20   17.40
   0  -9  -1   15.40   13.50
   0  -9   1    1.40    8.60
   0  -9  -1    6.10   17.40
   0  -9   1    0.50   11.70
   0   9  -1  -16.70   12.60
   0   9   1    7.20   13.50
   0   9   1    0.10   14.60
   0   9  -1    8.10   13.90
   0   9  -1    7.60   15.50
   0   9   1   23.30   17.70
   0   9   1  -13.50    8.80
   0   9  -1   -0.40   13.00
   1  -9   1  318.77   40.90
  -1  -9  -1  353.96   31.10
  -1  -9  -1  316.07   41.30
   1  -9   1  336.17   48.20
   1  -9   1  260.17   45.40
  -1  -9  -1  328.77   30.80
   1  -9   1  288.17   43.50
  -1  -9  -1  394.06   48.60
  -1  -9  -1  365.96   49.10
   1  -9   1  371.46   44.20
   1  -9   1  270.67   45.50
  -1   9  -1  308.97   44.60
   1   9   1  384.26   50.39
   1   9   1  338.67   48.10
  -1   9  -1  280.07   42.30
   1   9   1  372.76   43.50
   1   9   1  394.26   50.19
  -1   9  -1  364.46   46.10
  -1   9  -1  340.97   47.00
  -2  -9  -1  218.18   40.50
   2  -9   1  265.37   39.70
   2  -9   1  262.97   42.70
  -2  -9  -1  323.17   36.70
   2  -9   1  225.28   40.90
   2  -9   1  207.28   37.70
  -2  -9  -1  298.97   43.30
   2  -9   1  251.67   35.70
   2   9   1  338.67   47.10
  -2   9  -1  308.07   42.60
  -2   9  -1  316.77   38.30
  -2   9  -1  177.88   38.10
   2   9   1  232.78   39.30
  -2   9  -1  321.67   43.30
   2   9   1  282.27   35.00
   2   9   1  281.57   45.60
  -2   9  -1  298.87   43.30
   3  -9   1  681.23   93.09
  -3  -9  -1  994.20   98.19
   3  -9   1 1089.39  101.19
   3  -9   1  940.51   89.79
   3  -9   1  845.62   94.09
  -3  -9  -1  956.50   88.89
  -3  -9  -1 1030.70   98.09
   3  -9   1 1176.28  103.99
  -3   9  -1  996.90  101.79
  -3   9  -1 1088.09   91.79
  -3   9  -1  975.60   96.69
  -3   9  -1 1188.58  101.69
   3   9   1 1082.39   97.19
   3   9   1  872.41   85.89
   3   9   1 1029.60   99.49
   3   9   1 1003.20   89.79
  -3   9  -1  767.62   94.59
  -3   9  -1 1116.39  105.89
   4  -9   1  255.87   45.40
  -4  -9  -1  259.37   41.60
  -4  -9  -1  297.97   33.40
   4  -9   1  309.07   33.40
   4  -9   1  345.77   48.70
   4  -9   1  323.47   50.89
  -4   9  -1  312.57   46.90
  -4   9  -1  373.16   55.99
   4   9   1  203.08   30.30
   4   9   1  247.58   24.60
   4   9   1  226.58   24.10
   4   9   1  298.67   46.90
   4   9   1  290.67   43.10
   4   9   1  270.97   31.70
   5  -9   1   93.39   13.50
   5  -9   1  105.09   31.80
   5  -9   1   92.29   30.20
   5  -9   1  158.98   37.00
  -5  -9  -1   69.89   23.60
   5   9   1   71.29   17.20
  -5   9  -1   75.79   27.60
   5   9   1   66.19   23.60
   5   9   1   77.09   15.60
   5   9   1   92.79   17.00
   5   9   1   56.69   24.90
  -5   9  -1  104.69   36.50
   5   9   1   63.69   27.60
   6  -9   1    3.60   24.50
   6  -9   1    9.60   18.20
   6   9   1    9.90   19.50
   6   9   1   10.30    9.20
  -6   9  -1   29.50   28.60
   6   9   1   18.50   24.00
  -6   9  -1  -25.00   13.60
   7  -9   1   90.99   37.00
   7  -9   1   95.09   36.40
   7   9   1   53.59   30.30
  -7   9  -1  111.49   41.30
   7   9   1   96.69   30.70
   8  -9   1   62.39   37.90
   8  -9   1    8.90   26.50
  -8   9  -1   30.70   29.20
   8   9   1   19.00   31.20
   9  -9   1   10.30   34.50
   9 -10  -1   66.59   41.20
   8 -10  -1  220.08   54.89
   8 -10  -1  184.48   59.69
   8 -10  -1  243.88   52.89
   8  10  -1  251.17   58.19
   8  10  -1  212.28   48.20
  -8  10   1  167.48   60.79
   7 -10  -1   11.50   26.00
   7 -10  -1   10.80   24.60
   7 -10  -1    2.10   23.80
  -7  10   1   19.40   28.80
   7  10  -1   33.00   25.80
   7  10  -1  -25.30   21.30
   6 -10  -1  306.97   52.99
   6 -10  -1  328.27   61.49
   6 -10  -1  201.88   47.90
  -6  10   1  250.27   58.69
   6  10  -1  303.87   53.19
   6  10  -1  223.68   50.69
   6  10  -1  253.87   37.40
   6  10  -1  327.17   38.20
   5 -10  -1  746.73   91.59
   5 -10  -1  734.23   82.49
   5 -10  -1  787.32   88.99
  -5 -10   1  681.73   70.09
   5 -10  -1  649.54   84.49
   5 -10  -1  565.84   63.29
   5  10  -1  660.23   84.49
   5  10  -1  649.43   58.59
  -5  10   1  474.05   84.09
   5  10  -1  659.03   70.09
   5  10  -1  724.43   68.89
   5  10  -1  553.84   64.19
   5  10  -1  645.94   58.59
   4 -10  -1  317.77   51.49
   4 -10  -1  261.67   44.90
   4 -10  -1  257.07   39.00
   4 -10  -1  297.07   49.90
   4 -10  -1  257.17   50.99
  -4 -10   1  324.97   46.50
  -4 -10   1  339.57   42.10
  -4  10   1  249.88   52.39
   4  10  -1  331.47   52.49
   4  10  -1  360.66   43.00
   4  10  -1  350.66   46.30
  -4  10   1  303.47   47.30
   4  10  -1  334.77   41.20
   3 -10  -1  709.93   77.09
   3 -10  -1  820.52   81.39
  -3 -10   1  666.93   73.69
   3 -10  -1  707.83   72.79
   3 -10  -1  581.04   81.49
  -3 -10   1  758.12   70.09
   3 -10  -1  616.04   68.59
  -3 -10   1  681.13   75.09
   3  10  -1  664.33   81.89
  -3  10   1  617.04   71.19
  -3  10   1  701.43   70.99
   3  10  -1  768.82   73.99
   3  10  -1  603.94   67.89
  -3  10   1  786.32   81.09
  -2 -10   1  175.78   31.70
   2 -10  -1   74.99   24.80
   2 -10  -1  182.28   34.00
  -2 -10   1  102.39   27.20
  -2 -10   1  148.29   26.10
  -2 -10   1  127.19   27.40
   2 -10  -1  101.39   27.80
   2 -10  -1  121.79   27.00
   2 -10  -1  148.29   34.20
   2 -10  -1  182.98   29.00
  -2  10   1   88.59   23.70
   2  10  -1  172.18   33.80
  -2  10   1  121.99   29.00
   2  10  -1  154.38   32.00
   2  10  -1  195.68   29.70
  -2  10   1  158.78   32.20
  -2  10   1  152.18   28.70
  -1 -10   1  636.64   63.19
  -1 -10   1  638.34   63.99
   1 -10  -1  583.54   72.09
  -1 -10   1  683.03   66.29
   1 -10  -1  688.93   66.09
   1 -10  -1  642.84   63.49
  -1 -10   1  757.22   63.19
  -1 -10   1  486.45   51.69
   1 -10  -1  489.45   67.39
   1 -10  -1  546.65   65.69
   1  10  -1  591.14   70.49
  -1  10   1  495.75   64.89
  -1  10   1  523.55   66.09
  -1  10   1  583.04   60.39
   1  10  -1  414.36   63.69
  -1  10   1  516.95   68.99
  -1  10   1  592.14   62.79
   1  10  -1  538.35   60.49
   0 -10  -1  727.93   85.19
   0 -10   1  797.92   86.09
   0 -10   1  860.01   78.79
   0 -10   1  879.91   84.79
   0 -10   1  726.83   86.49
   0 -10  -1  888.61   89.49
   0 -10  -1  943.61   86.99
   0 -10   1  958.20   90.49
   0 -10  -1  797.32   83.39
   0 -10  -1  741.23   86.39
   0 -10   1  919.21   85.79
   0  10   1  862.71   88.39
   0  10   1  818.52   86.29
   0  10  -1  890.01   86.59
   0  10  -1  899.71   85.59
   0  10   1  700.93   82.39
   0  10  -1  909.11   86.19
   0  10  -1 1051.89   90.09
   1 -10   1 1459.05  137.59
  -1 -10  -1 1518.35  121.99
   1 -10   1 1454.05  131.79
  -1 -10  -1 1357.96  133.79
   1 -10   1 1407.26  135.69
   1 -10   1 1260.77  134.69
   1 -10   1 1536.05  129.79
  -1 -10  -1 1359.56  135.89
  -1 -10  -1 1400.66  121.79
  -1 -10  -1 1524.25  131.29
   1 -10   1 1236.48  131.69
  -1  10  -1 1240.08  131.09
  -1  10  -1 1654.03  134.39
   1  10   1 1613.34  137.39
  -1  10  -1 1323.47  132.69
  -1  10  -1 1482.75  134.79
   1  10   1 1355.16  130.09
   1  10   1 1312.17  135.29
   1  10   1 1523.95  136.79
   2 -10   1   43.90   15.80
   2 -10   1   67.19   22.50
  -2 -10  -1   41.90   20.50
   2 -10   1   86.89   26.30
  -2 -10  -1   25.20   12.70
   2 -10   1   60.69   23.70
  -2 -10  -1   48.70   21.10
   2 -10   1   59.79   19.20
  -2  10  -1   75.19   22.30
  -2  10  -1   70.79   22.70
  -2  10  -1   77.39   19.40
   2  10   1   81.39   23.80
   2  10   1   29.60   20.70
   2  10   1   56.79   17.30
   2  10   1   42.60   21.90
  -2  10  -1   78.09   22.10
  -2  10  -1   76.29   24.00
   3 -10   1    5.70   16.50
   3 -10   1   17.40   16.00
  -3 -10  -1    0.60   10.60
  -3 -10  -1   -5.10   14.20
   3 -10   1   20.50   17.60
   3 -10   1   -8.20   10.00
  -3  10  -1   29.20   18.00
   3  10   1    7.10    9.20
   3  10   1   -9.40   16.50
  -3  10  -1   -6.70   13.60
  -3  10  -1   24.20   19.90
   3  10   1    8.50    7.70
  -3  10  -1   10.20   12.50
   3  10   1   24.30   15.90
  -3  10  -1   -1.40   15.40
   4 -10   1  732.53   71.19
   4 -10   1  775.92   83.49
   4 -10   1  631.74   85.19
  -4 -10  -1  671.63   70.89
  -4 -10  -1  733.63   80.79
   4 -10   1  692.33   89.99
  -4  10  -1  930.21   92.59
  -4  10  -1  792.22   72.39
   4  10   1  742.33   79.39
   4  10   1  775.92   71.89
   4  10   1  804.52   93.19
   4  10   1  763.32   69.09
  -4  10  -1  672.03   87.69
   5 -10   1  323.37   57.29
   5 -10   1  419.26   66.69
   5 -10   1  380.36   38.60
   5 -10   1  494.15   67.69
  -5 -10  -1  290.97   50.49
   5  10   1  311.47   56.49
   5  10   1  456.25   62.89
   5  10   1  386.36   55.39
   5  10   1  407.86   41.30
   5  10   1  419.76   41.30
  -5  10  -1  358.96   62.79
   5  10   1  351.16   35.90
   5  10   1  392.46   35.90
  -5  10  -1  349.96   56.89
   6 -10   1  411.86   70.09
   6 -10   1  475.35   76.39
  -6  10  -1  519.65   72.99
   6  10   1  549.85   71.79
   6  10   1  342.87   68.39
  -6  10  -1  533.95   82.99
   7 -10   1  103.39   37.20
   7 -10   1   19.80   30.00
   7  10   1   77.09   30.10
  -7  10  -1   96.59   43.30
   7  10   1  110.79   36.70
   8 -10   1   27.60   37.00
   8 -10   1   28.00   29.70
  -8  10  -1   53.79   43.10
   8  10   1   -4.60   30.30
   8  10   1   23.70   27.90
   9 -11  -1  102.99   41.60
   8 -11  -1   52.19   34.90
   8 -11  -1  -38.20   27.90
   8 -11  -1   94.59   36.60
   8  11  -1   23.30   32.60
   8  11  -1   19.40   26.70
  -8  11   1   42.80   40.70
   7 -11  -1  180.58   45.30
   7 -11  -1  157.48   44.20
   7 -11  -1  115.19   44.90
   7  11  -1  251.17   48.80
  -7  11   1  215.78   58.69
   7  11  -1  123.29   45.40
   6 -11  -1  152.28   39.80
   6 -11  -1  142.69   40.10
   6 -11  -1  149.69   41.90
   6  11  -1  136.29   37.10
   6  11  -1  121.69   24.50
   6  11  -1  189.58   46.60
  -6  11   1  104.59   41.60
   5 -11  -1   79.09   30.60
   5 -11  -1   71.29   29.80
   5 -11  -1   37.20   25.30
  -5 -11   1   91.49   26.20
   5 -11  -1   85.49   20.30
   5 -11  -1   88.29   28.80
   5  11  -1   88.19   22.00
  -5  11   1  141.59   39.50
   5  11  -1  132.59   34.70
   5  11  -1   47.90   22.80
   5  11  -1   64.69   19.60
   4 -11  -1  512.45   65.69
  -4 -11   1  282.27   50.49
   4 -11  -1  440.86   57.79
   4 -11  -1  381.16   62.79
   4 -11  -1  481.95   65.79
   4 -11  -1  409.96   49.90
  -4 -11   1  411.76   49.90
   4  11  -1  387.66   49.60
   4  11  -1  360.96   53.19
   4  11  -1  350.76   48.80
   4  11  -1  400.46   60.99
  -4  11   1  408.16   65.99
   3 -11  -1  859.01   86.59
   3 -11  -1  879.11   82.49
  -3 -11   1  824.22   76.19
  -3 -11   1  718.83   80.79
   3 -11  -1  758.22   93.39
   3 -11  -1  680.83   75.79
   3 -11  -1  688.13   89.89
  -3  11   1  717.03   77.89
   3  11  -1  831.42   81.39
   3  11  -1  740.03   90.89
  -3  11   1  711.23   78.69
   3  11  -1  691.63   75.99
  -3  11   1  780.42   94.89
   2 -11  -1 1132.89  108.69
  -2 -11   1  966.20  104.29
  -2 -11   1  996.60  100.49
   2 -11  -1 1013.90  108.99
   2 -11  -1  835.92  105.79
   2 -11  -1  959.90  100.69
   2  11  -1 1117.49  107.19
  -2  11   1 1204.88  105.09
  -2  11   1 1297.97  110.29
   2  11  -1 1159.68  115.89
   2  11  -1  998.00  100.69
  -2  11   1 1088.89  102.99
  -1 -11   1    7.40   17.00
   1 -11  -1   -8.30   12.30
  -1 -11   1    0.10    7.00
   1 -11  -1   -4.30   17.30
  -1 -11   1   13.20   14.20
   1 -11  -1  -12.80   15.40
  -1 -11   1   21.00   17.40
   1 -11  -1    6.50   20.30
   1 -11  -1   11.20   14.00
   1  11  -1    1.40   17.30
  -1  11   1  -14.90   12.70
  -1  11   1   13.40   15.30
  -1  11   1    5.80   13.00
  -1  11   1    0.90   12.80
   1  11  -1    1.60   15.00
  -1  11   1    1.40   11.80
   1  11  -1   -2.80   13.10
   0 -11   1  539.45   70.59
   0 -11   1  459.65   54.49
   0 -11   1  474.25   66.99
   0 -11   1  441.66   67.49
   0 -11  -1  520.05   70.89
   0 -11  -1  713.33   68.49
   0 -11  -1  558.64   68.59
   0 -11   1  526.35   65.19
   0 -11   1  584.74   68.99
   0 -11  -1  483.05   64.09
   0 -11  -1  621.54   64.59
   0  11   1  589.14   69.69
   0  11  -1  589.54   70.09
   0  11   1  556.54   61.59
   0  11   1  572.94   67.19
   0  11  -1  657.53   72.19
   0  11   1  678.83   75.79
   0  11  -1  671.03   73.99
   0  11  -1  618.74   68.59
   1 -11   1  463.35   56.19
   1 -11   1  472.65   65.09
  -1 -11  -1  421.56   63.79
   1 -11   1  606.44   64.79
   1 -11   1  560.64   67.99
  -1 -11  -1  493.35   45.10
  -1 -11  -1  516.55   64.99
   1 -11   1  528.55   66.99
  -1 -11  -1  511.85   59.09
   1 -11   1  431.96   59.49
   1  11   1  623.94   69.79
   1  11   1  581.04   68.19
  -1  11  -1  562.74   67.59
  -1  11  -1  547.25   63.39
  -1  11  -1  422.76   59.79
  -1  11  -1  432.26   60.99
   1  11   1  432.26   57.09
   1  11   1  411.86   64.39
   2 -11   1 1825.32  161.98
   2 -11   1 1732.63  160.68
   2 -11   1 1745.83  154.98
  -2 -11  -1 1556.54  151.18
   2 -11   1 1544.05  156.38
  -2 -11  -1 1487.35  158.68
   2 -11   1 1833.52  162.58
   2 -11   1 1614.84  152.98
  -2  11  -1 1617.94  157.68
   2  11   1 1476.55  158.08
  -2  11  -1 1970.00  159.88
   2  11   1 1669.63  158.78
  -2  11  -1 1720.13  154.48
   2  11   1 1885.61  153.88
  -3 -11  -1  166.08   26.50
   3 -11   1  147.19   27.60
   3 -11   1  138.89   32.40
  -3 -11  -1  172.68   37.00
   3 -11   1  172.38   38.70
   3 -11   1  127.69   34.20
  -3  11  -1  147.39   28.40
   3  11   1  182.08   22.90
  -3  11  -1  182.28   36.20
  -3  11  -1  100.79   30.30
   3  11   1  151.18   26.50
   3  11   1  101.39   31.30
   3  11   1  106.49   30.70
  -3  11  -1  169.08   36.90
  -4 -11  -1   44.90   23.60
   4 -11   1   31.30   26.60
   4 -11   1   31.50   23.60
   4 -11   1   28.90   25.50
   4 -11   1   49.70   15.20
  -4 -11  -1   48.60   15.40
   4  11   1   35.40   23.70
   4  11   1   38.50   15.20
   4  11   1    8.30   21.80
  -4  11  -1   25.50   14.00
  -4  11  -1   45.80   23.00
  -4  11  -1   63.79   29.10
   4  11   1   35.30   11.20
  -5 -11  -1  236.28   42.30
   5 -11   1  275.97   55.89
   5 -11   1  178.98   45.70
   5 -11   1  192.88   28.00
   5 -11   1  285.57   49.20
   5  11   1  223.48   30.80
   5  11   1  189.08   42.70
   5  11   1  217.18   45.20
  -5  11  -1  314.57   50.99
  -5  11  -1  234.98   48.90
   5  11   1  193.88   29.20
   5  11   1  194.58   40.30
   6 -11   1   -5.30   21.80
   6 -11   1   -0.90   21.10
  -6  11  -1   10.10   19.40
   6  11   1  -12.10   21.40
   6  11   1   25.50   22.90
   7 -11   1   58.29   34.80
   7 -11   1   22.80   27.10
   7  11   1   18.70   27.60
   7  11   1   81.59   31.70
  -7  11  -1   25.20   31.30
   8 -11   1   78.09   49.80
   8 -11   1   67.99   36.20
  -8  11  -1   74.39   40.60
   8  11   1    1.00   31.60
   8  11   1   77.29   33.60
   8 -12  -1  167.08   46.10
   8 -12  -1  231.38   55.29
   8  12  -1  157.38   45.00
   7 -12  -1  176.28   48.00
   7 -12  -1  176.88   53.69
   7 -12  -1  242.48   51.69
  -7  12   1  140.19   49.80
   7  12  -1  139.09   47.10
   7  12  -1  280.97   53.49
   6 -12  -1   -4.50   16.60
   6 -12  -1   -6.80   24.30
   6 -12  -1    2.10   23.40
   6  12  -1   15.50   16.00
  -6  12   1   22.20   28.90
   6  12  -1   33.50   25.80
   6  12  -1    9.90   24.00
   5 -12  -1  661.33   79.39
   5 -12  -1  563.14   82.89
  -5 -12   1  466.55   67.49
   5 -12  -1  526.15   78.79
   5 -12  -1  698.33   86.49
   5  12  -1  549.95   65.29
   5  12  -1  614.74   81.79
  -5  12   1  489.85   81.99
   4 -12  -1 1659.93  165.78
   4 -12  -1 1508.15  162.08
   4 -12  -1 1756.42  154.08
  -4 -12   1 1551.74  152.58
  -4 -12   1 1626.44  159.48
   4 -12  -1 1613.94  158.58
   4 -12  -1 1768.62  167.58
   4  12  -1 1758.02  159.38
   4  12  -1 1770.12  152.68
   4  12  -1 1792.72  165.48
   4  12  -1 1664.03  153.58
  -4  12   1 1490.85  165.38
  -4  12   1 1772.02  154.88
   3 -12  -1 1048.10  107.09
   3 -12  -1  955.00   96.49
   3 -12  -1  874.81   98.69
   3 -12  -1  957.10  104.89
  -3 -12   1 1032.60   96.19
  -3 -12   1  792.82  105.69
   3 -12  -1 1003.80  105.89
   3  12  -1 1085.09  107.09
  -3  12   1 1264.07  111.89
  -3  12   1 1199.28  103.19
   3  12  -1  953.40   96.29
  -3  12   1  822.92   96.89
  -2 -12   1  145.19   34.50
   2 -12  -1  192.48   40.70
   2 -12  -1  132.89   29.20
   2 -12  -1  177.28   39.70
   2 -12  -1  194.68   39.40
  -2 -12   1  122.29   28.40
  -2  12   1  129.09   30.40
  -2  12   1  175.88   34.10
   2  12  -1  170.28   31.90
  -2  12   1  193.38   38.10
   2  12  -1  187.18   38.80
   1 -12  -1 3021.10  242.38
   1 -12  -1 2927.81  248.48
  -1 -12   1 2249.57  223.58
  -1 -12   1 2800.72  234.08
   1 -12  -1 2835.22  236.68
   1 -12  -1 2479.65  239.78
  -1 -12   1 2857.41  239.98
  -1  12   1 2896.21  235.18
   1  12  -1 2542.65  237.68
   1  12  -1 2597.94  233.98
  -1  12   1 2422.46  235.28
  -1  12   1 2644.14  235.68
  -1  12   1 2416.46  234.68
   0 -12  -1 1497.55  134.59
   0 -12   1 1392.46  132.69
   0 -12  -1 1042.60  123.09
   0 -12   1 1398.66  133.09
   0 -12  -1 1241.28  132.39
   0 -12   1 1283.17  127.29
   0 -12   1 1222.18  131.29
   0 -12   1 1235.78  119.69
   0  12   1 1322.87  126.89
   0  12   1 1362.96  127.59
   0  12  -1 1653.73  132.59
   0  12   1 1165.58  128.09
   0  12  -1 1529.65  129.59
   0  12  -1 1609.54  131.69
   1 -12   1 1528.05  136.69
   1 -12   1 1601.44  133.29
  -1 -12  -1 1496.55  134.69
  -1 -12  -1 1420.16  124.29
   1 -12   1 1719.33  145.59
   1 -12   1 1486.85  141.89
  -1 -12  -1 1473.15  141.79
  -1 -12  -1 1443.66  124.09
  -1  12  -1 1297.47  135.39
   1  12   1 1498.15  135.59
  -1  12  -1 1229.98  134.79
   1  12   1 1292.27  138.39
   1  12   1 1406.36  140.09
  -1  12  -1 1369.46  136.39
   2 -12   1   13.70   16.30
   2 -12   1   15.20   22.00
   2 -12   1   42.90   17.60
  -2 -12  -1   -0.20   11.80
  -2 -12  -1   19.40   18.60
   2 -12   1    5.40   16.90
   2  12   1   39.70   21.50
   2  12   1   27.40   14.90
   2  12   1    5.60   20.40
  -2  12  -1   27.10   18.40
  -2  12  -1    1.70   13.30
  -3 -12  -1  705.33   86.69
   3 -12   1  763.72   77.59
  -3 -12  -1  591.54   66.09
   3 -12   1  658.23   68.09
   3 -12   1  663.83   85.69
   3 -12   1  652.43   86.49
  -3  12  -1  739.83   71.19
   3  12   1  848.72   89.59
   3  12   1  662.43   84.29
   3  12   1  680.53   67.99
  -3  12  -1  619.24   81.79
  -3  12  -1  590.24   84.69
   3  12   1  560.54   60.99
  -4 -12  -1  166.48   27.70
   4 -12   1  243.18   32.50
  -4 -12  -1  204.58   40.40
   4 -12   1  152.48   36.90
   4 -12   1  194.98   44.60
  -4  12  -1  141.19   28.10
   4  12   1  172.58   41.60
   4  12   1  151.28   21.40
   4  12   1  168.48   28.50
  -4  12  -1  191.08   44.70
   4  12   1  111.39   31.40
  -5 -12  -1  494.05   66.19
   5 -12   1  478.65   68.49
   5 -12   1  485.65   72.89
   5  12   1  402.16   49.60
   5  12   1  326.17   64.19
  -5  12  -1  494.75   78.89
   6 -12   1  -19.40   20.00
   6 -12   1  -13.70   19.50
   6  12   1    0.00   23.90
  -6  12  -1    8.80   20.10
   6  12   1  -15.10   22.70
   7 -12   1  135.39   44.90
   7 -12   1  185.48   50.09
   7  12   1  166.08   42.80
  -7  12  -1  143.59   46.50
   7  12   1  150.68   49.70
   8 -12   1   26.30   36.00
   8 -12   1   13.30   34.70
   8  12   1   -6.80   27.90
   8 -13  -1   40.10   28.60
   8  13  -1    6.80   27.60
   7 -13  -1  118.39   41.30
   7 -13  -1  102.69   37.40
   7 -13  -1   89.09   46.00
   7  13  -1  153.98   44.70
   7  13  -1   63.19   32.90
  -7  13   1   64.89   35.30
   6 -13  -1  576.34   74.69
   6 -13  -1  428.16   74.89
   6 -13  -1  494.35   80.59
   6  13  -1  474.05   74.49
  -6  13   1  359.06   76.99
   6  13  -1  367.06   69.29
   5 -13  -1  199.68   49.80
   5 -13  -1  239.78   46.50
   5 -13  -1  221.88   50.69
   5  13  -1  280.77   52.69
   5  13  -1  284.47   39.70
  -5  13   1  143.29   45.10
  -4 -13   1  -21.30   14.60
  -4 -13   1   31.60   17.80
   4 -13  -1   20.70   23.70
   4 -13  -1   58.79   23.50
   4 -13  -1   11.20   17.30
   4 -13  -1  -15.90   18.90
   4  13  -1   -7.00   11.80
   4  13  -1    8.10   21.60
   4  13  -1   20.30   17.00
  -4  13   1   -5.60   21.30
  -4  13   1    6.80   14.70
  -3 -13   1 1261.47  124.99
   3 -13  -1 1611.04  130.69
  -3 -13   1 1121.69  129.89
   3 -13  -1 1502.45  139.59
   3 -13  -1 1288.97  136.69
  -3  13   1 1254.87  128.19
   3  13  -1 1381.16  127.09
  -3  13   1 1412.76  138.09
   3  13  -1 1240.58  134.09
   2 -13  -1  876.51   93.99
   2 -13  -1  867.71   87.69
   2 -13  -1  836.42  102.39
  -2 -13   1  821.42   90.79
   2  13  -1  705.73   96.19
   2  13  -1  765.42   84.99
  -2  13   1  909.81   93.89
  -2  13   1  957.20   93.69
  -2  13   1  777.72   87.69
  -1 -13   1   -0.60   19.00
  -1 -13   1   19.00    9.30
   1 -13  -1   -1.50   20.20
   1 -13  -1   55.09   28.40
   1  13  -1   22.90   18.60
   1  13  -1   20.60   20.90
  -1  13   1   24.90   20.00
  -1  13   1   36.20   21.40
  -1  13   1   -8.40   15.80
  -1  13   1    8.00   15.80
   0 -13   1  447.56   71.19
   0 -13   1  681.73   79.79
   0 -13  -1  555.04   55.49
   0 -13   1  549.74   56.79
   0 -13  -1  556.04   74.49
   0 -13  -1  538.55   75.79
   0  13  -1  513.55   70.49
   0  13   1  655.73   74.19
   0  13   1  560.84   73.59
   0  13   1  576.24   70.89
   0  13  -1  584.34   71.29
   1 -13   1  668.03   83.39
  -1 -13  -1  634.24   56.89
   1 -13   1  518.75   79.09
  -1 -13  -1  620.64   81.69
   1 -13   1  603.24   65.49
  -1 -13  -1  669.33   57.39
  -1 -13  -1  657.43   74.49
  -1  13  -1  527.15   73.09
  -1  13  -1  592.04   75.49
   1  13   1  611.84   74.39
   1  13   1  656.23   81.79
   2 -13   1 1439.76  137.79
   2 -13   1 1452.35  136.89
   2 -13   1 1520.75  130.19
   2 -13   1 1353.46  128.79
  -2 -13  -1 1240.48  125.49
  -2 -13  -1 1122.79  132.69
   2  13   1 1436.26  135.79
   2  13   1 1282.17  126.49
   2  13   1 1257.87  132.89
  -2  13  -1 1405.46  134.19
  -2  13  -1 1376.16  129.79
   3 -13   1   28.20   22.50
   3 -13   1   37.10   22.80
  -3 -13  -1   52.39   19.10
   3 -13   1   46.80   18.20
   3 -13   1   49.50   30.10
  -3 -13  -1   -0.10   18.60
   3  13   1   34.00   24.70
  -3  13  -1   23.20   24.80
  -3  13  -1   29.80   18.90
   3  13   1   37.00   23.90
  -3  13  -1   46.50   22.20
   3  13   1   40.60   17.90
   4 -13   1  -23.80   15.20
   4 -13   1  -11.20   15.70
  -4 -13  -1   -0.40   18.10
   4 -13   1    5.80   13.80
  -4 -13  -1   23.00   15.10
   4 -13   1    2.50   18.60
   4  13   1   -5.60   17.00
  -4  13  -1   18.80   15.40
  -4  13  -1   14.40   24.10
   4  13   1  -23.10   17.30
   4  13   1    1.40    7.00
   4  13   1    5.60   13.60
  -5 -13  -1   50.89   29.90
   5 -13   1  -24.00   19.00
   5 -13   1   29.90   27.00
   5 -13   1   32.90   28.50
  -5  13  -1   11.80   23.40
   5  13   1   46.40   28.80
   5  13   1    9.10   14.30
   6 -13   1  153.28   46.40
   6 -13   1   63.19   40.00
   6 -13   1  212.38   47.90
   6  13   1   64.79   37.10
   6  13   1  171.58   43.50
  -6  13  -1   78.49   34.70
   7 -13   1  -38.70   20.00
   7 -13   1    4.70   31.60
   7 -13   1   13.30   24.50
  -7  13  -1  -17.90   27.00
   7  13   1   61.89   32.40
   7  13   1    3.50   30.70
   8 -13   1   37.90   33.50
   8  13   1  -18.70   26.10
   8 -14  -1  -54.89   26.80
   8  14  -1    2.50   30.10
   7 -14  -1   91.09   40.80
   7 -14  -1   90.19   44.10
   7 -14  -1  140.89   46.00
   7  14  -1   88.79   39.00
   7  14  -1  206.58   57.69
  -7  14   1  143.69   47.40
   6 -14  -1  149.99   39.90
   6 -14  -1  179.58   47.50
   6 -14  -1  133.29   44.50
   6  14  -1  112.49   40.80
  -6  14   1  149.49   53.09
   5 -14  -1   28.30   26.50
   5 -14  -1   50.29   31.80
   5 -14  -1   40.80   26.90
   5  14  -1   13.80   26.90
  -5  14   1   -3.40   18.20
   5  14  -1   40.60   19.80
   4 -14  -1   59.49   29.60
   4 -14  -1   83.39   30.20
   4 -14  -1   94.39   28.90
   4 -14  -1   64.09   23.40
  -4 -14   1   31.80   23.80
  -4  14   1   68.99   23.60
   4  14  -1  100.59   26.20
  -4  14   1   65.79   33.50
   4  14  -1   62.39   28.20
  -3 -14   1   33.70   19.00
   3 -14  -1  -24.30   22.00
   3 -14  -1   -9.10   22.20
   3  14  -1   15.50   17.10
   3  14  -1    4.70   17.50
  -3  14   1   27.10   20.90
  -3  14   1  -17.90   14.10
   2 -14  -1  -14.00   20.60
  -2 -14   1    7.30   20.80
   2 -14  -1   54.39   31.40
  -2  14   1   17.10   19.90
   2  14  -1   23.20   23.60
   2  14  -1   11.80   16.20
  -2  14   1   21.70   21.20
  -1 -14   1   74.49   15.10
   1 -14  -1  118.29   37.10
  -1 -14   1   81.89   31.40
   1 -14  -1  141.29   34.90
  -1  14   1   66.49   26.10
  -1  14   1  113.59   28.20
   1  14  -1   66.59   26.00
  -1  14   1   64.29   26.30
   1  14  -1   80.59   26.20
   0 -14  -1   43.00   27.10
   0 -14  -1   51.69   15.80
   0 -14   1   65.89   29.90
   0 -14   1   56.29   17.60
   0 -14  -1   63.19   30.40
   0 -14   1   85.29   29.10
   0  14   1   80.39   28.80
   0  14  -1   94.19   28.40
   0  14   1   93.79   27.00
   0  14  -1   75.79   27.40
   1 -14   1   -6.80   23.60
  -1 -14  -1    8.00    7.00
  -1 -14  -1    5.90    7.40
  -1 -14  -1    8.00   18.10
   1 -14   1  -19.20   11.80
   1 -14   1  -16.80   11.00
  -1  14  -1   24.80   20.30
   1  14   1    5.70   16.10
  -1  14  -1   10.10   17.30
   1  14   1   -6.70   20.00
  -2 -14  -1  194.08   42.90
   2 -14   1  134.69   39.90
   2 -14   1  161.88   42.10
   2  14   1  110.19   36.40
  -2  14  -1  136.99   34.30
  -2  14  -1  171.48   36.30
   2  14   1  208.68   42.70
   2  14   1  149.49   32.10
   3 -14   1  581.54   90.59
  -3 -14  -1  732.03   74.29
   3 -14   1  711.53   95.39
   3 -14   1  584.04   78.19
  -3 -14  -1  714.03   94.29
   3  14   1  868.41   96.89
   3  14   1  841.72   97.59
  -3  14  -1  656.43   92.09
  -3  14  -1  730.53   85.49
   3  14   1  731.33   74.79
   4 -14   1   11.60   23.70
   4 -14   1    8.80   15.80
  -4 -14  -1    1.50   19.50
  -4 -14  -1  -28.20   11.80
   4 -14   1  -33.80   19.80
   4 -14   1  -31.20   17.60
  -4  14  -1  -22.20   12.50
   4  14   1   12.60   24.40
   4  14   1  -21.70   11.30
  -4  14  -1  -14.40   15.40
   5 -14   1  150.88   49.50
   5 -14   1  275.67   50.19
   5 -14   1  126.69   42.70
   5  14   1  224.88   49.40
  -5  14  -1  118.59   42.20
   5  14   1  147.59   28.40
   6 -14   1  248.48   58.19
   6 -14   1  184.38   49.60
   6 -14   1   64.29   35.40
   6  14   1  203.18   48.20
   6  14   1  183.58   46.40
  -6  14  -1  181.68   49.80
   7 -14   1  286.97   59.79
   7 -14   1  216.98   56.79
   7 -14   1  229.38   62.19
   7  14   1  180.58   54.79
  -7  14  -1  234.98   61.19
   7  14   1  222.28   54.79
   8 -14   1   42.10   36.30
   8  14   1   16.30   32.10
   8 -15  -1  -33.30   57.39
   8  15  -1   29.80   54.39
   7 -15  -1   98.79   41.50
   7 -15  -1  114.69   44.10
   7  15  -1   84.09   42.00
   6 -15  -1  -11.40   23.10
   6 -15  -1  -30.60   30.60
   6 -15  -1   19.00   27.40
  -6  15   1   50.19   35.20
   6  15  -1  -22.30   24.20
   5 -15  -1   43.60   31.70
   5 -15  -1    9.30   27.50
   5 -15  -1   23.80   27.70
  -5  15   1    7.80   22.00
   5  15  -1   66.79   34.30
   5  15  -1   14.20   17.50
  -4 -15   1   94.99   33.00
   4 -15  -1   77.89   38.70
   4 -15  -1   10.00   28.10
  -4  15   1  107.49   29.90
  -4  15   1   97.59   39.40
   4  15  -1  137.59   39.60
   4  15  -1  101.09   26.70
  -3 -15   1   69.49   29.90
   3 -15  -1  134.29   44.00
   3 -15  -1   96.89   37.00
  -3  15   1  120.69   33.60
  -3  15   1  135.69   40.70
   3  15  -1  108.59   29.50
   3  15  -1  140.69   41.90
  -2 -15   1   45.90   24.80
   2 -15  -1  -41.00   19.50
   2 -15  -1    0.40   25.70
  -2  15   1    7.80   18.80
   2  15  -1   -0.50   22.60
  -2  15   1   -7.90   16.80
   2  15  -1   15.70   19.10
   1 -15  -1   15.20   20.30
   1 -15  -1   70.59   33.20
   1 -15  -1   10.00   15.40
  -1 -15   1   29.30   11.30
  -1 -15   1  -10.90   21.00
   1  15  -1    8.00   21.60
   1  15  -1   15.40   20.90
  -1  15   1   54.39   25.70
  -1  15   1    3.80   16.30
  -1  15   1    3.70   21.60
   0 -15  -1  129.29   38.80
   0 -15  -1  191.68   27.40
   0 -15  -1  190.58   44.30
   0 -15   1  134.89   39.80
   0 -15   1   97.89   35.10
   0 -15   1  150.18   26.30
   0  15  -1  154.88   36.10
   0  15   1  144.39   31.80
   0  15  -1  156.68   38.80
   0  15   1  140.79   37.30
   0  15   1  202.38   37.80
   1 -15   1   48.90   31.40
  -1 -15  -1   30.20    8.90
   1 -15   1   75.79   22.10
  -1 -15  -1   45.50   11.30
   1 -15   1   24.60   22.00
  -1 -15  -1   26.80   28.60
  -1  15  -1   21.40   22.90
   1  15   1   98.69   33.20
  -1  15  -1   51.09   26.40
   1  15   1   36.90   22.60
   2 -15   1    2.80   28.50
   2 -15   1   -2.00   23.00
  -2 -15  -1   37.40   25.70
  -2  15  -1   34.40   21.50
   2  15   1  -21.90   18.40
  -2  15  -1   -3.10   20.90
   2  15   1   22.30   17.90
  -3 -15  -1   21.90   24.40
   3 -15   1   49.30   28.30
   3 -15   1   32.40   31.70
  -3  15  -1   66.29   29.50
   3  15   1   43.90   20.70
   3  15   1   71.89   30.90
  -3  15  -1   95.99   28.50
   3  15   1   57.89   30.10
  -4 -15  -1   34.20   26.90
   4 -15   1   -7.80   21.20
   4 -15   1    6.90   23.90
   4 -15   1  -31.40   23.80
  -4  15  -1   19.60   17.60
   4  15   1    5.50   15.90
  -4  15  -1   24.60   27.10
   4  15   1   -7.00   22.70
   5 -15   1  169.68   42.80
   5 -15   1   30.70   29.60
   5 -15   1   80.99   39.80
  -5  15  -1  169.28   51.09
   5  15   1   58.29   32.10
   6 -15   1  -25.20   25.00
   6 -15   1   69.69   37.90
   6 -15   1   59.89   34.30
   6  15   1   19.70   29.10
  -6  15  -1   -3.80   20.50
   6  15   1   -4.20   25.20
   7 -15   1  -40.30   31.00
   7  15   1  -27.10   24.00
   7 -16  -1  106.59   41.60
   7  16  -1   49.99   37.70
   6 -16  -1   66.39   34.70
   6 -16  -1   51.39   35.40
   6 -16  -1    7.50   39.10
   6  16  -1   24.10   30.20
  -6  16   1    3.80   29.80
   5 -16  -1  197.98   57.19
   5 -16  -1  201.78   47.00
   5 -16  -1  277.17   59.19
   5  16  -1  248.68   42.80
   5  16  -1  260.47   57.89
  -5  16   1  208.58   57.29
   4 -16  -1  788.02  100.99
   4 -16  -1  435.36   83.79
  -4  16   1  622.24   77.99
   4  16  -1  696.13   77.69
  -4  16   1  454.25   81.69
   4  16  -1  515.95   85.19
   3 -16  -1   -0.60   29.70
  -3 -16   1   53.69   25.70
   3 -16  -1   -2.60   29.00
  -3  16   1    7.50   23.70
  -3  16   1   38.60   24.50
   3  16  -1   15.70   25.30
   3  16  -1   66.89   24.90
  -2 -16   1   86.09   33.00
   2 -16  -1   98.59   38.40
   2 -16  -1   76.09   38.10
   2  16  -1   53.19   30.00
  -2  16   1   27.00   25.90
  -2  16   1  127.39   34.80
   2  16  -1   86.59   29.00
   1 -16  -1  229.58   53.79
  -1 -16   1  317.27   32.90
   1 -16  -1  297.67   59.49
   1 -16  -1  293.47   43.30
  -1 -16   1  373.96   60.69
   1  16  -1  272.57   54.49
  -1  16   1  217.08   47.30
  -1  16   1  311.67   53.19
  -1  16   1  325.77   55.79
   1  16  -1  242.98   47.40
   0 -16   1  622.04   92.39
   0 -16   1  643.04   70.09
   0 -16  -1  570.54   90.79
   0 -16   1  836.22   98.69
   0 -16  -1  550.84   68.09
   0 -16  -1  875.81  101.39
   0  16  -1  779.02   93.89
   0  16   1  812.12   92.19
   0  16  -1  871.41   93.99
   0  16   1  858.81   97.29
   0  16   1  847.22   80.09
   1 -16   1 1535.65  162.08
   1 -16   1 1459.45  146.99
  -1 -16  -1 1589.74  137.89
  -1 -16  -1 1703.33  163.88
  -1 -16  -1 1720.53  137.59
   1 -16   1 1608.64  161.08
  -1  16  -1 1484.35  155.68
  -1  16  -1 1555.34  155.88
   1  16   1 1480.85  152.18
   1  16   1 1579.54  159.68
   2 -16   1  216.28   49.10
   2 -16   1  224.78   52.69
  -2 -16  -1  241.48   52.69
  -2  16  -1  236.48   48.20
   2  16   1  314.47   57.99
   2  16   1  191.38   40.40
  -2  16  -1  312.67   51.09
  -2  16  -1  296.57   54.19
   3 -16   1   -3.00   27.50
   3 -16   1   -0.70   26.10
  -3 -16  -1  -19.40   21.30
   3  16   1   -1.90   23.70
  -3  16  -1  -16.80   13.60
   3  16   1  -26.40   15.50
  -3  16  -1    4.40   17.30
  -4 -16  -1  466.45   76.99
   4 -16   1  419.66   78.99
   4 -16   1  502.95   80.79
   4  16   1  498.15   78.69
  -4  16  -1  552.84   85.09
  -4  16  -1  502.15   67.39
   4  16   1  458.95   61.69
   5 -16   1  197.38   53.29
   5 -16   1  175.08   46.70
   5 -16   1  180.08   51.69
   5  16   1  236.78   55.09
  -5  16  -1  205.58   57.59
   6 -16   1    9.40   30.60
   6 -16   1   46.20   39.10
   6 -16   1   42.40   39.80
  -6  16  -1    9.10   30.10
   6  16   1   -1.20   22.80
   6  16   1   19.00   31.40
   7 -16   1   50.39   34.40
   7  16   1   19.70   40.00
   7 -17  -1  216.28   63.79
   6 -17  -1  504.55   89.99
   6 -17  -1  359.26   73.49
   6 -17  -1  332.87   63.79
  -6  17   1  277.07   73.59
   6  17  -1  406.46   75.19
   5 -17  -1  -12.80   34.80
   5 -17  -1    4.30   29.80
  -5  17   1    4.80   30.00
   5  17  -1  -10.90   26.80
   4 -17  -1   35.40   36.00
   4 -17  -1   29.30   39.20
   4  17  -1    2.40   26.20
  -4  17   1    2.90   19.70
  -4  17   1   32.70   27.10
   4  17  -1   11.30   20.20
   3 -17  -1  527.05   86.69
  -3 -17   1  587.74   82.39
   3 -17  -1  378.16   75.89
  -3  17   1  505.65   74.79
   3  17  -1  593.24   74.59
  -3  17   1  684.43   89.89
   3  17  -1  404.86   76.99
   2 -17  -1  344.87   63.69
  -2 -17   1  278.57   58.09
   2 -17  -1  403.16   69.39
  -2  17   1  281.57   56.09
   2  17  -1  376.16   64.49
  -2  17   1  338.37   60.29
   2  17  -1  370.76   56.39
   1 -17  -1  139.79   48.70
  -1 -17   1  184.78   44.90
   1 -17  -1  201.08   36.50
   1 -17  -1  204.48   51.09
  -1  17   1  236.88   49.50
   1  17  -1  228.98   49.50
   1  17  -1  193.08   42.60
  -1  17   1  246.48   47.70
   0 -17   1  146.59   43.70
   0 -17  -1  177.18   50.39
   0 -17   1  138.29   44.10
   0 -17   1  236.68   35.20
   0 -17  -1  193.68   47.30
   0  17   1  101.09   35.90
   0  17   1  185.38   44.60
   0  17  -1  129.49   38.10
   0  17  -1  110.19   37.50
   0  17   1  125.19   31.40
   1 -17   1  699.73   98.79
  -1 -17  -1  782.82  101.79
   1 -17   1  596.94   79.39
  -1 -17  -1  696.63   66.39
   1 -17   1  684.23   98.69
  -1  17  -1  913.61  101.09
  -1  17  -1  808.12   96.69
   1  17   1  900.91  105.49
   1  17   1  753.52   78.49
   1  17   1  758.32   92.79
   2 -17   1  481.85   78.19
  -2 -17  -1  392.66   71.49
   2 -17   1  562.94   80.79
  -2  17  -1  575.24   74.89
  -2  17  -1  407.46   69.19
   2  17   1  411.46   62.29
  -2  17  -1  445.46   72.09
   2  17   1  456.75   75.39
   3 -17   1  172.38   46.40
  -3 -17  -1  120.49   38.80
   3 -17   1  109.69   41.70
   3  17   1  152.98   34.00
  -3  17  -1  119.99   35.00
  -3  17  -1   72.79   36.50
   3  17   1  107.49   41.20
   4 -17   1   52.69   41.00
   4 -17   1   63.99   38.40
  -4  17  -1   23.50   34.90
  -4  17  -1   12.60   19.10
   4  17   1   38.40   33.90
   4  17   1   61.49   23.20
   5 -17   1  -11.80   25.80
   5 -17   1   33.80   35.20
   5 -17   1   -5.40   39.40
   5  17   1   17.50   33.00
  -5  17  -1   62.09   40.00
   6 -17   1    3.20   35.70
   6 -17   1   16.90   31.80
   6 -17   1  -37.70   36.20
   6  17   1  -10.80   32.10
  -6  17  -1    9.80   32.40
   6  17   1   80.19   40.40
   7 -17   1   16.90   33.40
   6  18  -1  198.18   61.99
   5 -18  -1  316.87   68.89
   5 -18  -1  216.48   66.59
   5  18  -1  342.17   69.19
  -5  18   1  229.38   63.19
   4 -18  -1  204.28   55.69
   4 -18  -1  247.28   58.99
  -4  18   1  361.16   56.19
   4  18  -1  204.68   44.30
   4  18  -1  171.08   52.39
  -4  18   1  319.07   64.49
   3 -18  -1  -13.10   30.40
   3 -18  -1   37.00   34.70
  -3 -18   1   82.59   36.30
   3  18  -1   37.00   33.80
  -3  18   1   90.49   30.50
   3  18  -1   88.49   29.30
  -3  18   1   44.90   33.60
  -2 -18   1  122.39   40.40
   2 -18  -1  129.99   46.70
   2 -18  -1  111.69   44.50
   2  18  -1   83.69   31.70
   2  18  -1  140.69   40.80
  -2  18   1  146.39   40.50
  -2  18   1   98.69   37.70
   1 -18  -1  736.33  107.99
   1 -18  -1  965.50  115.59
  -1 -18   1  863.01  109.89
  -1  18   1  719.13   99.49
   1  18  -1  693.93  103.29
   1  18  -1  997.20   98.19
  -1  18   1  818.02  107.09
   0 -18  -1 1216.18  132.99
   0 -18   1 1023.80  137.99
   0 -18  -1 1282.67  134.49
   0 -18   1 1296.97  134.19
   0  18  -1 1224.98  128.49
   0  18   1 1253.47  120.79
   0  18  -1 1154.98  124.69
   0  18   1 1119.59  137.39
   0  18   1  974.90  128.79
   1 -18   1    6.10   29.00
   1 -18   1   36.60   33.40
  -1 -18  -1    2.70   27.20
   1  18   1   20.10   17.10
  -1  18  -1  -15.40   19.80
   1  18   1   29.00   23.70
   1  18   1   28.20   30.00
  -1  18  -1   32.50   27.40
   2 -18   1  123.89   44.10
   2 -18   1   62.99   40.40
  -2 -18  -1  110.89   39.40
   2  18   1   95.19   38.70
  -2  18  -1   84.19   34.60
  -2  18  -1  116.19   38.20
   2  18   1   75.99   28.60
  -2  18  -1  118.09   36.10
  -3 -18  -1  404.06   73.09
   3 -18   1  400.66   76.29
   3 -18   1  432.96   80.29
   3  18   1  458.85   65.69
   3  18   1  417.96   77.39
  -3  18  -1  441.86   67.99
  -3  18  -1  583.64   84.89
   4 -18   1   21.90   37.70
   4 -18   1   27.70   31.20
  -4  18  -1    3.60   31.80
  -4  18  -1   19.60   21.10
   4  18   1   -2.90   30.00
   4  18   1   19.00   18.50
   5 -18   1   21.80   32.70
   5 -18   1  -24.10   34.00
  -5  18  -1    9.60   32.40
   5  18   1   15.20   35.30
   6 -18   1   27.30   36.60
   6  18   1  -48.40   27.80
   5 -19  -1  319.37   83.89
   5 -19  -1  181.58   67.69
   5  19  -1  142.19   52.99
  -5  19   1  191.48   57.29
   4 -19  -1  -16.30   32.10
   4 -19  -1    5.40   42.40
  -4  19   1    3.10   25.30
   4  19  -1   68.29   29.60
  -4  19   1   42.10   33.10
   4  19  -1  -10.40   27.50
   3 -19  -1  104.39   50.99
   3 -19  -1  143.69   52.59
   3  19  -1  217.18   44.90
   3  19  -1  118.69   44.80
  -3  19   1  150.68   47.30
  -3  19   1  136.29   39.60
   2 -19  -1  668.83   96.69
  -2 -19   1  513.65   85.79
   2 -19  -1  543.15   90.59
   2  19  -1  610.34   80.69
   2  19  -1  562.84   88.69
  -2  19   1  482.45   80.19
  -2  19   1  498.75   81.79
   1 -19  -1  192.08   54.69
   1 -19  -1  270.77   60.39
  -1 -19   1  146.49   47.40
  -1  19   1  269.17   51.49
   1  19  -1  161.88   47.80
  -1  19   1  272.27   55.29
   1  19  -1  137.39   39.70
   0 -19   1  -19.00   30.20
   0 -19  -1  -11.00   19.40
   0  19  -1  -22.00   20.10
   0  19   1  -21.40   16.70
   0  19  -1   12.30   24.30
   0  19   1  -37.10   20.70
   0  19   1  -19.90   12.40
   1 -19   1  422.66   75.79
   1 -19   1  393.46   76.49
  -1 -19  -1  481.85   82.09
  -1  19  -1  597.04   82.09
   1  19   1  355.86   66.29
  -1  19  -1  543.45   78.89
   1  19   1  478.05   63.39
   1  19   1  532.35   82.89
  -1  19  -1  368.36   66.89
   2 -19   1  752.32  104.59
  -2 -19  -1  561.04   96.49
   2 -19   1  567.54   97.19
  -2  19  -1  709.93   96.99
  -2  19  -1  790.42   98.69
   2  19   1  856.51   95.99
  -2  19  -1  741.03   99.09
   2  19   1  647.04   97.99
   3 -19   1  180.38   50.79
  -3 -19  -1  117.59   42.90
   3 -19   1  246.28   58.09
   3  19   1  246.68   59.09
  -3  19  -1  220.88   53.49
  -3  19  -1  159.98   45.30
   3  19   1  201.48   41.60
   4 -19   1   56.49   45.80
   4 -19   1   29.60   36.70
   4  19   1   15.80   27.70
  -4  19  -1   37.50   39.50
   5 -19   1  -47.50   40.60
   5  19   1   -9.50   30.70
  -5  19  -1   45.30   37.30
   4 -20  -1   61.19   35.30
   4 -20  -1    5.30   41.30
  -4  20   1   65.99   36.90
   4  20  -1   48.00   35.30
   4  20  -1   46.40   28.90
   3 -20  -1   60.29   45.90
   3 -20  -1  100.79   49.90
   3  20  -1   67.79   40.20
   3  20  -1   95.29   34.70
  -3  20   1  154.18   45.20
  -3  20   1  133.59   44.00
   2 -20  -1  175.98   53.19
   2 -20  -1   55.19   42.10
  -2 -20   1   61.89   36.70
   2  20  -1   19.80   31.60
   2  20  -1   78.39   33.80
  -2  20   1  102.39   37.00
  -2  20   1   21.20   29.50
   1 -20  -1  146.69   54.49
  -1 -20   1  181.18   52.89
   1 -20  -1  252.07   60.49
   1  20  -1  258.27   50.89
  -1  20   1  235.28   52.09
   1  20  -1  276.47   60.89
  -1  20   1  272.47   58.79
   0 -20   1   16.00   33.30
   0 -20  -1   18.90   31.60
   0  20  -1   -0.30   22.30
   0  20   1    3.70   22.80
   0  20   1   33.30   30.60
   0  20  -1   15.50   28.20
   1 -20   1   31.20   39.10
  -1 -20  -1   27.30   28.70
   1 -20   1   27.10   36.50
   1  20   1   49.90   29.00
   1  20   1   41.30   33.90
  -1  20  -1   48.40   33.40
  -1  20  -1   95.09   33.70
  -1  20  -1    9.60   30.00
  -2 -20  -1  125.09   41.50
   2 -20   1   40.10   38.50
   2 -20   1   47.70   40.90
   2  20   1   90.49   41.30
  -2  20  -1   19.40   29.30
   2  20   1   28.50   25.90
  -2  20  -1   61.89   33.40
   3 -20   1   45.30   32.50
   3 -20   1   59.79   47.50
  -3  20  -1  150.98   48.20
   3  20   1  148.49   35.80
   3  20   1   44.40   35.90
  -3  20  -1   38.60   28.70
   4 -20   1   18.70   34.20
   4 -20   1  -76.29   29.80
   4  20   1   22.70   36.60
  -4  20  -1   -4.30   26.50
  -4  21   1  -29.30   28.00
   3 -21  -1   64.59   50.69
   3 -21  -1   26.60   46.00
   3  21  -1   39.80   28.20
  -3  21   1  176.98   43.80
  -3  21   1   87.39   39.40
   3  21  -1   81.49   45.10
   2 -21  -1  140.39   46.30
   2 -21  -1   -1.60   25.90
  -2 -21   1  -12.90   31.90
  -2  21   1   22.80   33.50
   2  21  -1   27.50   36.60
   2  21  -1   45.90   29.00
  -2  21   1   22.90   27.10
   1 -21  -1   36.40   31.40
  -1 -21   1   50.59   39.60
   1 -21  -1   96.59   40.00
  -1  21   1   65.49   37.70
   1  21  -1   40.60   36.10
  -1  21   1    8.60   30.10
   1  21  -1  126.19   39.00
   0 -21   1  -43.80   27.40
   0 -21  -1   36.80   35.80
   0  21  -1   -1.70   21.80
   0  21   1   35.60   31.10
   0  21  -1    1.60   28.10
   0  21  -1   30.90   29.80
   1 -21   1  -58.49   28.40
  -1 -21  -1   23.80   38.00
   1 -21   1   54.59   40.40
   1  21   1  -12.80   22.00
  -1  21  -1   46.90   27.90
  -1  21  -1  -11.50   27.00
  -1  21  -1   12.40   26.00
   2 -21   1   20.90   40.00
   2 -21   1   26.00   39.70
  -2 -21  -1  -43.60   25.40
   2  21   1  -11.20   18.80
  -2  21  -1  -24.00   24.60
  -2  21  -1  -46.90   22.50
   2  21   1    5.80   32.20
   3 -21   1   73.29   40.60
   3 -21   1   36.40   42.40
   3  21   1   48.60   27.00
  -3  21  -1   55.19   40.80
  -3  21  -1   41.20   33.50
   3  21   1   99.79   39.20
  -4  21  -1   -6.30   35.60
  -3  22   1  111.79   44.30
   3  22  -1  132.19   41.60
  -3  22   1  206.28   51.99
   2 -22  -1   50.09   46.90
   2 -22  -1  -20.10   27.60
   2  22  -1   24.00   29.20
  -2  22   1  121.59   45.60
   2  22  -1   38.30   39.20
  -2  22   1  -27.10   24.80
   1 -22  -1   -9.90   35.90
  -1 -22   1   91.69   46.00
   1 -22  -1   62.09   36.80
   1  22  -1  112.89   40.70
   1  22  -1   85.09   44.90
  -1  22   1   79.89   42.10
  -1  22   1   64.99   37.70
   0 -22   1   59.29   39.90
   0  22   1   72.19   39.40
   0  22  -1   42.80   36.00
   0  22  -1   95.99   38.70
   1 -22   1  -23.00   28.90
  -1 -22  -1   16.60   38.30
   1 -22   1  -13.20   34.70
   1  22   1   43.50   38.00
  -1  22  -1   -8.80   28.60
  -1  22  -1   32.70   29.70
   2 -22   1    8.20   36.70
   2 -22   1  118.19   52.49
  -2  22  -1  139.99   47.10
   2  22   1   77.99   48.00
  -2  22  -1  133.69   46.60
   3 -22   1  128.99   73.99
  -3  22  -1   19.90   38.00
  -3  22  -1   22.40   30.60
  -3  23   1  137.89   47.30
   3  23  -1  102.39   38.50
  -3  23   1  219.38   51.19
   2 -23  -1  580.54  121.69
  -2  23   1  382.96   75.89
  -2  23   1  417.96   76.79
   2  23  -1  455.45   74.99
   1 -23  -1  158.18   54.39
  -1 -23   1  110.89   58.09
   1  23  -1  123.99   44.90
  -1  23   1  129.29   48.80
   0 -23   1   50.79   43.30
   0 -23  -1    5.30   38.90
   0  23  -1   16.80   31.50
   0  23   1   16.80   34.90
   0  23  -1    0.20   24.70
   1 -23   1  224.58   62.19
  -1 -23  -1  130.79   48.40
  -1  23  -1  159.78   50.49
   2 -23   1  195.28   67.09
  -2  23  -1  311.17   67.29
  -2  23  -1  229.18   56.99
  -3  23  -1   39.50   40.90
   2  24  -1   38.30   37.10
   1 -24  -1  425.26  124.09
   0 -24   1   38.70   37.60
   0 -24  -1   77.29   45.60
   1 -24   1  -49.30   33.20
  -2  24  -1  -85.49   45.20
  -2  24  -1   50.49   37.50
 -10   0   2   81.79   44.90
   9   0  -2  543.65   85.19
   9   0  -2  400.26   75.09
  -9   0   2  400.66   78.49
  -8   0   2 1071.59  140.69
   8   0  -2 1210.28  128.99
   8   0  -2 1265.77  132.99
   7   0  -2  208.48   35.40
   7   0  -2  212.28   44.30
   7   0  -2  198.58   45.70
   7   0  -2  146.19   28.20
  -7   0   2  230.28   49.70
   6   0  -2  133.29   24.30
  -6   0   2  204.58   42.10
   6   0  -2  159.88   25.50
   6   0  -2   86.79   28.80
   6   0  -2  177.58   35.40
   5   0  -2 1471.25  123.89
   5   0  -2 1513.55  134.29
   5   0  -2 1390.46  122.59
   5   0  -2 1357.16  130.99
  -5   0   2 1318.17  134.19
  -5   0   2 1304.57  119.29
   5   0  -2 1309.67  131.89
  -4   0   2 6321.17  597.24
   4   0  -2 6857.51  595.94
   4   0  -2 6069.19  595.64
   4   0  -2 7960.30  589.14
   4   0  -2 6363.16  594.34
  -4   0   2 7705.03  586.74
   4   0  -2 7207.78  590.04
   3   0  -2 4129.59  342.37
  -3   0   2 3667.33  343.77
   3   0  -2 4268.07  336.07
   3   0  -2 3477.35  342.37
   3   0  -2 4289.27  341.97
  -2   0   2  318.27   39.50
   0   0  -2   -0.80    1.80
   0   0  -2   -0.20    2.40
   0   0   2    6.60    4.00
   0   0  -2   -2.20    2.20
   0   0   2    1.20    4.30
   0   0   2    3.70    2.10
   0   0  -2    1.10    2.60
   1   0   2    3.50    5.30
   1   0   2   -0.40    6.00
  -1   0  -2    9.60    7.50
  -1   0  -2   90.19   12.50
   1   0   2   38.40    8.10
  -2   0  -2  115.79   20.50
  -2   0  -2  122.49   20.20
   2   0   2  112.49   18.50
   2   0   2  112.29   19.60
  -2   0  -2  114.19   13.00
   2   0   2   70.69   11.50
   3   0   2   47.60    9.90
  -3   0  -2   46.30    8.60
   3   0   2   43.30   16.10
  -3   0  -2   38.70   15.80
  -3   0  -2   46.00   15.00
  -3   0  -2   26.50   13.90
   3   0   2   33.80   16.00
   3   0   2   56.49    9.80
   3   0   2   65.79   19.50
   4   0   2 1245.48  116.09
   4   0   2 1240.78  104.99
  -4   0  -2 1154.28  113.79
   4   0   2 1328.37  106.59
   4   0   2 1111.99  112.19
  -4   0  -2 1289.87  115.39
  -4   0  -2 1146.69  111.29
   4   0   2  988.50  111.79
   4   0   2 1301.37  117.29
   5   0   2  730.73   64.69
   5   0   2  657.93   80.49
   5   0   2  600.64   73.19
   5   0   2  724.43   86.09
  -5   0  -2  678.63   72.09
   5   0   2  771.22   67.29
   5   0   2  774.02   80.09
  -5   0  -2  700.43   76.79
   6   0   2  412.46   56.59
  -6   0  -2  371.86   58.59
   6   0   2  375.66   60.19
  -6   0  -2  413.76   51.89
   6   0   2  432.16   63.39
   6   0   2  392.96   45.10
   6   0   2  382.06   38.70
  -7   0  -2   65.79   31.40
   7   0   2   87.79   30.40
   7   0   2   67.69   31.90
   8   0   2  134.49   41.90
  -8   0  -2  138.49   44.80
   8   0   2   80.29   39.70
   9   0   2   12.80   26.30
   9   0   2  -49.00   23.30
  -9   0  -2   -6.70   30.10
 -10  -1   2  -23.90   28.90
 -10   1   2    5.00   33.20
  -9  -1   2  114.89   42.70
   9  -1  -2   72.69   37.90
   9  -1  -2   65.99   36.70
   9   1  -2  146.59   47.40
  -9   1   2  149.79   47.60
   9   1  -2   10.90   30.50
   8  -1  -2 1315.87  130.59
   8  -1  -2 1192.38  142.19
  -8  -1   2 1231.28  134.49
   8   1  -2 1431.16  133.39
  -8   1   2 1288.87  138.39
   8   1  -2 1029.70  135.89
   8   1  -2 1006.30  113.19
   7  -1  -2  678.73   94.09
   7  -1  -2  857.51   98.29
   7  -1  -2  874.51   76.19
  -7  -1   2  608.84   95.19
   7   1  -2  736.63   97.49
   7   1  -2  638.44   75.69
   7   1  -2  822.62   75.49
  -7   1   2  860.31  106.59
   7   1  -2  773.12   97.59
   6  -1  -2   12.60   17.40
   6  -1  -2    2.60   19.20
   6  -1  -2    2.40   11.80
  -6  -1   2    4.20   21.30
   6  -1  -2   16.20   11.60
   6   1  -2   -7.90   18.60
   6   1  -2   21.40   11.30
  -6   1   2    3.30   19.10
   6   1  -2   53.99   23.50
   6   1  -2   21.90   14.20
   5  -1  -2    3.50    9.80
  -5  -1   2   -1.20    4.80
   5  -1  -2  -11.90   11.80
   5  -1  -2  -10.30   15.70
   5  -1  -2    7.50    9.20
  -5  -1   2    4.90   15.90
   5  -1  -2   15.60   14.00
   5   1  -2   -6.60   12.10
  -5   1   2  -13.60   14.70
   5   1  -2   -6.20    8.60
   5   1  -2    1.10   14.80
   5   1  -2    1.20   14.60
   5   1  -2    9.50    8.40
   4  -1  -2 2103.79  181.18
   4  -1  -2 2043.50  172.08
  -4  -1   2 1757.02  179.68
   4  -1  -2 1931.41  177.48
   4  -1  -2 1947.51  179.08
  -4  -1   2 2118.29  167.88
   4   1  -2 1850.01  177.18
   4   1  -2 1946.21  178.18
   4   1  -2 1821.52  178.58
   4   1  -2 2004.50  173.38
   4   1  -2 2054.29  170.28
  -4   1   2 2096.39  182.88
  -4   1   2 1881.11  176.18
   3  -1  -2 3610.04  300.97
  -3  -1   2 3686.43  309.07
   3  -1  -2 3720.43  306.87
   3  -1  -2 3133.09  307.27
   3  -1  -2 3260.27  304.57
  -3   1   2 3650.63  304.87
  -3   1   2 4035.30  310.67
   3   1  -2 3197.28  304.77
   3   1  -2 3687.13  307.97
   3   1  -2 3826.62  303.47
   3   1  -2 3455.95  299.07
   1   1  -2  261.57   28.40
   2  -1   2  386.76   42.20
   2  -1   2  448.36   42.60
  -2  -1  -2  406.96   42.50
  -2  -1  -2  417.36   39.90
   2  -1   2  406.46   37.90
   2  -1   2  304.97   42.10
  -2  -1  -2  343.17   41.70
  -2  -1  -2  375.06   37.70
  -2   1  -2  400.86   42.10
   2   1   2  394.26   41.90
  -2   1  -2  359.66   37.60
   2   1   2  475.75   40.90
  -2   1  -2  402.06   34.50
  -2   1  -2  477.45   43.70
  -3  -1  -2   55.49   11.30
  -3  -1  -2   54.59   18.30
   3  -1   2   46.10   11.30
  -3  -1  -2   43.10   15.60
  -3  -1  -2   34.20   14.10
   3  -1   2   49.80   15.50
   3  -1   2   50.59   14.80
   3  -1   2   47.80    6.70
   3  -1   2   43.90   18.80
   3  -1   2   40.20   15.40
   3   1   2   40.50    8.00
  -3   1  -2   47.50   16.50
   3   1   2   41.70   16.80
  -3   1  -2   37.50   15.00
  -3   1  -2   45.10   16.70
   3   1   2   71.79   16.30
   3   1   2   32.50   18.30
   3   1   2   29.50   10.10
  -4  -1  -2  109.69   23.10
  -4  -1  -2  129.09   17.80
   4  -1   2  127.79   14.30
   4  -1   2  109.09   26.00
   4  -1   2  143.89   27.60
  -4  -1  -2   79.59   24.80
   4  -1   2  139.89   20.40
  -4  -1  -2  139.99   26.80
   4  -1   2  154.98   29.40
   4  -1   2  132.49   26.60
   4   1   2  165.28   27.40
   4   1   2  135.39   27.00
   4   1   2  113.79   16.40
   4   1   2   86.79   25.60
  -4   1  -2  186.58   30.60
   4   1   2   88.69   17.30
  -4   1  -2  181.78   27.80
  -4   1  -2  136.19   28.40
  -5  -1  -2  154.18   30.00
   5  -1   2  152.98   35.60
  -5  -1  -2  227.48   37.20
   5  -1   2  196.58   20.00
   5  -1   2  227.78   29.00
   5  -1   2  256.27   39.90
   5  -1   2  219.38   40.40
   5  -1   2  187.38   35.00
   5   1   2  136.89   34.20
  -5   1  -2  156.08   30.60
   5   1   2  206.08   38.40
   5   1   2  239.18   37.10
   5   1   2  220.18   36.80
   5   1   2  190.88   26.00
  -5   1  -2  267.67   42.20
   5   1   2  233.18   26.30
  -6  -1  -2    5.50   11.90
  -6  -1  -2   11.10   19.10
   6  -1   2   35.20   24.50
   6  -1   2  -13.80   18.30
   6  -1   2   14.40   16.80
   6  -1   2   16.40   12.40
   6   1   2    6.70   16.90
  -6   1  -2   23.20   21.30
   6   1   2   13.20   10.00
   6   1   2   12.60    9.90
   6   1   2   -6.50   14.50
  -6   1  -2   39.00   16.60
   6   1   2   11.50   21.50
  -7  -1  -2  -32.20   19.00
   7  -1   2   16.40   21.20
   7  -1   2  -23.10   12.50
   7   1   2  -12.40   20.00
  -7   1  -2    1.20   24.20
   7   1   2   12.80   20.20
   7   1   2   21.60   12.00
   8  -1   2   72.69   37.20
  -8  -1  -2  -11.70   24.60
   8  -1   2   33.50   31.30
   8   1   2   13.20   23.50
   8   1   2   33.30   27.20
  -8   1  -2    0.80   26.20
  -9  -1  -2   72.39   39.80
   9  -1   2   50.29   41.90
   9  -1   2   65.89   39.40
   9   1   2   49.60   38.80
   9   1   2   36.40   28.80
  -9   1  -2   52.99   32.50
   9  -2  -2  168.68   48.20
   9  -2  -2  177.08   49.30
  -9  -2   2   82.29   41.20
   9   2  -2  154.78   48.00
  -9   2   2  115.69   46.70
   9   2  -2  102.19   42.90
  -8  -2   2  -11.10   22.20
   8  -2  -2   71.49   31.60
   8  -2  -2   14.70   31.00
   8   2  -2   46.30   29.40
   8   2  -2   30.70   21.00
   8   2  -2   -3.20   27.90
  -8   2   2   68.49   34.40
  -7  -2   2   46.10   31.20
   7  -2  -2   83.89   33.50
   7  -2  -2   20.20   22.40
   7  -2  -2   75.19   16.20
   7   2  -2   38.10   26.60
  -7   2   2   40.10   29.80
   7   2  -2   35.80   18.20
   7   2  -2   24.20   25.30
   7   2  -2   27.00   13.80
   7   2  -2   73.39   20.80
  -6  -2   2   23.50   25.60
   6  -2  -2   69.89   24.80
   6  -2  -2   77.79   28.50
   6  -2  -2   36.60   13.50
   6  -2  -2   43.80   17.90
   6   2  -2   63.69   14.90
  -6   2   2   41.50   27.00
   6   2  -2   38.10   17.70
   6   2  -2   31.60   22.90
   6   2  -2   38.40   23.80
  -5  -2   2  523.25   72.89
  -5  -2   2  564.64   52.59
   5  -2  -2  599.94   60.79
   5  -2  -2  664.33   58.39
   5  -2  -2  624.04   72.59
   5  -2  -2  543.45   72.49
   5   2  -2  599.14   73.39
  -5   2   2  577.94   76.59
  -5   2   2  632.24   65.99
   5   2  -2  524.45   60.59
   5   2  -2  632.84   75.79
   5   2  -2  629.54   74.69
   5   2  -2  698.43   57.99
   4  -2  -2 1035.10   81.09
  -4  -2   2  833.82   88.09
   4  -2  -2 1167.28   91.59
  -4  -2   2  787.12   73.29
   4  -2  -2  959.50   85.19
   4  -2  -2 1051.99   89.39
   4   2  -2  880.21   81.29
   4   2  -2  713.03   84.09
   4   2  -2  716.83   75.69
  -4   2   2  827.22   87.79
   4   2  -2  825.72   84.99
  -4   2   2  988.80   84.69
  -3  -2   2   -8.20   12.10
   3  -2  -2   13.50   10.20
   3  -2  -2   25.40   15.30
   3  -2  -2    0.70    9.40
   3  -2  -2    9.90    7.80
  -3   2   2   -0.30   13.60
   3   2  -2    4.10    8.40
   3   2  -2   -3.00   10.30
   3   2  -2   -2.20   10.80
  -3   2   2  -13.90    9.40
   3   2  -2   -3.60    4.30
  -3   2   2    3.50   10.50
  -1  -2  -2   11.30    8.00
   1  -2   2   -0.30    5.80
   1  -2   2   -1.20    7.00
  -1  -2  -2   -2.00    7.30
   1  -2   2    1.50    5.80
   1  -2   2   -7.80    7.40
   1  -2   2   -0.40    5.50
  -1  -2  -2   -3.80    5.50
  -1   2  -2   -5.50    5.10
  -1   2  -2    0.00    4.20
   1   2   2    5.60    4.20
  -1   2  -2    2.50    3.20
  -1   2  -2    5.60    7.50
   1   2   2    0.80    3.60
  -1   2  -2    1.70    6.40
  -1   2  -2   -7.80    9.10
   1   2   2   -4.40    6.60
   1   2   2    0.70    4.50
   2  -2   2  799.72   76.39
   2  -2   2  792.42   73.39
  -2  -2  -2  726.03   73.39
   2  -2   2  801.12   76.99
  -2  -2  -2  822.12   72.89
  -2  -2  -2  903.61   77.79
   2  -2   2  840.82   76.79
  -2  -2  -2  785.12   76.19
  -2   2  -2  847.22   73.89
  -2   2  -2  818.02   76.89
   2   2   2  875.91   74.09
  -2   2  -2  777.12   75.89
   2   2   2  918.81   77.99
  -2   2  -2  733.53   75.39
   2   2   2  835.02   77.19
   3  -2   2  448.16   44.20
   3  -2   2  421.26   51.79
  -3  -2  -2  405.96   45.20
  -3  -2  -2  451.55   49.10
  -3  -2  -2  444.76   43.80
  -3  -2  -2  484.05   49.60
   3  -2   2  450.85   49.00
   3  -2   2  355.86   51.09
   3  -2   2  438.36   48.20
   3   2   2  463.05   46.30
   3   2   2  481.65   49.50
  -3   2  -2  311.57   47.70
   3   2   2  462.85   44.30
   3   2   2  476.95   38.70
  -3   2  -2  366.86   51.49
   3   2   2  530.35   52.49
  -3   2  -2  329.87   50.29
   4  -2   2  266.77   40.10
   4  -2   2  262.47   39.50
   4  -2   2  331.77   41.90
   4  -2   2  268.77   32.40
   4  -2   2  253.67   40.70
  -4  -2  -2  266.57   30.40
  -4  -2  -2  212.78   35.20
  -4  -2  -2  210.88   34.50
   4   2   2  219.58   30.40
   4   2   2  238.58   36.60
  -4   2  -2  192.28   34.00
   4   2   2  247.78   40.50
   4   2   2  274.77   24.90
   4   2   2  234.58   34.40
  -4   2  -2  221.88   38.90
  -4   2  -2  240.88   39.30
  -5  -2  -2    0.20   10.50
   5  -2   2   -7.00    8.20
   5  -2   2   -1.20   14.10
  -5  -2  -2   11.60   14.20
   5  -2   2   -5.50   15.60
   5  -2   2   12.10   18.10
   5   2   2   -4.40   13.20
  -5   2  -2    2.30   14.70
  -5   2  -2   12.00   14.00
   5   2   2   -9.60    5.30
   5   2   2  -14.10    7.70
   5   2   2   39.90   16.30
   5   2   2    6.90   18.30
  -6  -2  -2   69.19   24.10
  -6  -2  -2   73.79   21.50
   6  -2   2   69.99   29.30
   6  -2   2   40.70   25.70
   6  -2   2  123.19   30.50
   6  -2   2   74.49   19.00
   6   2   2   81.79   25.10
   6   2   2   88.99   30.50
  -6   2  -2   72.79   21.80
   6   2   2   65.69   14.20
   6   2   2   89.99   15.30
  -6   2  -2  129.09   35.00
   6   2   2   65.69   17.30
   6   2   2   62.99   30.60
   7  -2   2  173.28   41.90
   7  -2   2  133.89   39.80
  -7  -2  -2  191.68   39.80
  -7   2  -2  158.28   43.70
   7   2   2  153.08   26.00
   7   2   2  121.49   37.60
   7   2   2  129.09   21.60
   7   2   2  177.38   44.20
  -8  -2  -2  -11.30   22.90
   8  -2   2  -17.90   24.30
   8  -2   2  -27.00   25.00
  -8   2  -2  -28.80   24.50
   8   2   2  -22.40   21.40
   8   2   2   24.20   29.50
   9  -2   2   28.80   28.60
   9  -2   2   65.79   40.30
  -9   2  -2  106.99   45.10
   9   2   2   13.80   30.90
   9   2   2    8.50   32.00
   9  -3  -2  -18.80   28.90
   9  -3  -2   -5.90   18.40
  -9  -3   2  -33.00   23.90
   9  -3  -2    9.30   26.70
  -9   3   2  -11.00   29.90
   9   3  -2   -1.30   30.80
   9   3  -2  -20.80   29.00
   8  -3  -2   61.19   30.20
   8  -3  -2   32.50   32.90
  -8  -3   2   32.60   29.80
  -8   3   2   87.39   38.50
   8   3  -2   32.50   25.40
   8   3  -2   14.40   28.30
   7  -3  -2   -3.20    9.40
   7  -3  -2   26.60   26.10
  -7  -3   2  -11.10   17.40
   7  -3  -2  -25.10   15.90
   7   3  -2   -8.30   11.40
   7   3  -2  -19.50   12.30
  -7   3   2   11.10   23.40
   7   3  -2    7.80   22.30
   7   3  -2   -1.40    8.90
   7   3  -2  -27.00   16.80
   6  -3  -2  431.46   44.70
   6  -3  -2  472.75   63.89
  -6  -3   2  451.45   66.89
   6  -3  -2  456.85   55.19
   6  -3  -2  359.76   61.79
   6   3  -2  469.85   45.20
   6   3  -2  419.76   63.29
   6   3  -2  386.36   53.79
  -6   3   2  410.16   67.39
   6   3  -2  488.75   67.29
   6   3  -2  442.26   52.39
   5  -3  -2  455.35   54.49
  -5  -3   2  553.74   46.30
   5  -3  -2  571.54   66.69
  -5  -3   2  470.25   67.39
   5  -3  -2  451.95   66.89
  -5   3   2  620.74   61.49
   5   3  -2  506.15   56.49
   5   3  -2  514.15   50.59
   5   3  -2  548.65   68.29
   5   3  -2  572.84   55.69
   5   3  -2  506.75   66.49
  -5   3   2  481.45   70.29
   4  -3  -2   95.99   22.20
   4  -3  -2  145.89   28.90
  -4  -3   2   65.49   22.60
   4  -3  -2   89.59   17.70
   4  -3  -2  139.39   29.80
  -4  -3   2   80.39   10.40
   4   3  -2   63.19   21.40
   4   3  -2   84.99   13.70
  -4   3   2   70.59   21.80
   4   3  -2   47.60   15.80
   4   3  -2   81.29   17.20
   4   3  -2   76.49   20.50
  -4   3   2  107.99   22.70
  -4   3   2   84.49   26.10
  -3  -3   2  126.39   16.60
  -3  -3   2  154.58   28.10
   3  -3  -2  163.88   25.00
   3  -3  -2  175.08   29.20
   3  -3  -2  172.88   23.80
   3  -3  -2  209.68   31.80
   3   3  -2  172.68   25.40
   3   3  -2  169.78   18.00
   3   3  -2  123.99   25.20
  -3   3   2  194.88   26.70
  -3   3   2  215.78   34.50
  -3   3   2  176.68   27.90
   3   3  -2  158.18   23.20
   2  -3  -2   82.29   14.60
   2  -3  -2   41.30   13.20
   2  -3  -2   64.19   17.20
  -2  -3   2   82.99   11.70
  -2  -3   2   91.09   11.30
  -2   3   2  106.99   15.50
   2   3  -2   67.79   16.60
  -2   3   2   72.39   16.90
  -1   3   2  125.59   18.30
   0  -3   2  143.49   19.60
   0  -3  -2  204.58   18.80
   0  -3   2  152.18   19.80
   1  -3   2  880.41   82.99
  -1  -3  -2 1024.20   83.49
  -1  -3  -2 1098.89   79.29
  -1  -3  -2  918.61   79.89
   1  -3   2  992.50   84.59
   1  -3   2  718.03   81.49
   1  -3   2  894.11   82.29
  -1  -3  -2  945.11   85.29
  -1   3  -2  878.91   79.69
   1   3   2  787.22   83.59
  -1   3  -2  884.51   83.69
  -1   3  -2  944.41   82.39
   2  -3   2   16.60    9.80
   2  -3   2    7.10    9.00
   2  -3   2    1.20    7.80
  -2  -3  -2    4.70    8.30
   2  -3   2   -0.90    7.60
  -2  -3  -2    2.10   10.50
   2  -3   2   10.30    9.20
  -2  -3  -2    2.20    5.70
  -2   3  -2    0.00    1.30
  -2   3  -2    9.80    9.20
   2   3   2    3.80   10.50
   2   3   2    8.00   12.30
  -2   3  -2   17.90   12.10
  -2   3  -2    5.30    9.80
   2   3   2    4.40    6.00
   2   3   2    6.20    7.10
  -2   3  -2   10.40   11.20
   3  -3   2   22.20   14.20
   3  -3   2   11.60   15.00
   3  -3   2   -5.30   12.80
  -3  -3  -2   -3.40    8.70
   3  -3   2    8.30    9.70
  -3  -3  -2    2.70   10.10
  -3  -3  -2    1.50   12.90
   3  -3   2   10.70   10.70
  -3   3  -2  -13.70    7.50
   3   3   2  -10.60    9.70
   3   3   2    4.10   14.50
   3   3   2   -4.30    8.30
   3   3   2    3.40    2.50
  -3   3  -2   -3.20   13.90
  -3   3  -2   -5.50   11.40
  -3   3  -2   12.20   12.80
   3   3   2  -10.00    9.00
   4  -3   2 1030.20  101.29
   4  -3   2  968.40  100.99
  -4  -3  -2 1161.28   95.09
  -4  -3  -2 1240.58   98.69
  -4  -3  -2  875.91   96.69
   4  -3   2 1015.50   95.09
   4  -3   2  969.70   99.59
   4   3   2 1077.79  102.19
  -4   3  -2 1074.49   98.99
   4   3   2  894.91   97.39
   4   3   2 1094.39   96.59
  -4   3  -2 1062.59  101.59
   4   3   2  918.51   94.19
   4   3   2 1012.90   87.89
  -4   3  -2 1056.29  102.89
   5  -3   2  -13.10   16.70
   5  -3   2   16.40   12.40
  -5  -3  -2   38.20   16.30
  -5  -3  -2   23.20   17.40
   5  -3   2   27.80   21.00
   5  -3   2   16.30   18.00
  -5  -3  -2   18.90   11.60
   5   3   2   16.70   12.50
   5   3   2   29.30   18.70
  -5   3  -2   11.40   17.70
   5   3   2   24.10   15.20
   5   3   2   15.00    6.60
   5   3   2   28.80   17.20
   5   3   2   22.30    6.90
  -5   3  -2    3.10   12.60
   6  -3   2  -21.70   19.10
  -6  -3  -2   41.00   19.40
   6  -3   2   45.00   26.80
  -6  -3  -2    5.10   14.00
   6  -3   2   16.80   13.80
   6  -3   2   10.50   19.00
  -6   3  -2   20.40   22.00
   6   3   2   27.50   23.60
  -6   3  -2   45.40   19.90
   6   3   2   -6.40    6.50
   6   3   2   28.90   14.70
   6   3   2   22.60    8.10
   6   3   2   28.90   17.80
   7  -3   2  241.88   53.89
   7  -3   2  184.48   49.80
  -7  -3  -2  359.86   57.09
   7   3   2  296.97   41.00
   7   3   2  315.07   58.69
  -7   3  -2  328.67   59.89
   7   3   2  311.97   56.39
   8  -3   2   75.59   39.10
  -8  -3  -2  209.68   45.10
   8  -3   2  189.48   52.09
  -8   3  -2  190.78   52.89
   8   3   2  128.69   45.90
   8   3   2  202.58   51.39
   9  -3   2   -7.30   30.90
   9  -3   2   10.50   39.20
   9   3   2  -29.30   19.00
  -9   3  -2   53.69   38.80
   9   3   2   37.20   28.10
   9  -4  -2  140.09   50.19
   9  -4  -2  110.39   45.50
   9  -4  -2  103.09   30.90
   9   4  -2   69.99   36.40
   9   4  -2  133.99   41.20
  -9   4   2  133.89   52.49
   8  -4  -2  704.63   98.19
   8  -4  -2  524.85   84.89
  -8  -4   2  845.82  102.39
   8   4  -2  581.84   91.19
   8   4  -2  591.84   92.59
   8   4  -2  696.13   85.09
  -8   4   2  676.73  101.59
  -7  -4   2  175.88   44.10
   7  -4  -2  195.08   41.90
   7  -4  -2  170.68   45.10
   7  -4  -2  178.78   28.40
   7   4  -2  251.17   50.49
  -7   4   2  273.97   56.49
   7   4  -2  258.07   50.19
   7   4  -2  126.19   32.20
   7   4  -2  184.28   31.60
   6  -4  -2  103.99   28.70
  -6  -4   2   91.39   32.60
   6  -4  -2   98.49   24.00
   6  -4  -2   47.10   13.70
   6  -4  -2  123.39   35.10
   6  -4  -2   82.29   17.70
   6   4  -2  100.59   34.90
   6   4  -2   78.09   20.40
   6   4  -2   88.49   16.40
   6   4  -2   91.89   23.90
  -6   4   2   76.59   32.80
   6   4  -2  126.39   33.70
   5  -4  -2  178.78   34.80
   5  -4  -2  180.58   38.10
  -5  -4   2  224.08   40.10
   5  -4  -2  223.58   33.80
   5  -4  -2  211.98   28.80
  -5  -4   2  227.78   21.20
   5   4  -2  221.98   30.80
   5   4  -2  192.68   38.80
   5   4  -2  229.48   35.40
   5   4  -2  227.68   26.90
   5   4  -2  240.08   39.70
  -5   4   2  141.49   32.20
  -5   4   2  160.98   38.00
   4  -4  -2 1010.10  113.09
  -4  -4   2 1155.98  101.49
   4  -4  -2 1086.29  112.09
   4  -4  -2 1070.39  104.59
   4  -4  -2 1185.58  108.29
   4  -4  -2 1326.67  112.19
   4   4  -2 1227.88  103.09
   4   4  -2 1322.87  112.59
  -4   4   2 1045.50  108.69
   4   4  -2 1046.50  105.69
   4   4  -2 1372.76  111.19
  -4   4   2 1298.67  117.69
  -4   4   2 1253.67  113.59
   4   4  -2 1136.79  112.09
   3  -4  -2  784.42   79.69
   3  -4  -2  805.42   75.29
  -3  -4   2  826.52   69.99
   3  -4  -2  817.62   72.59
   3  -4  -2  870.21   78.89
   3  -4  -2  994.90   76.19
  -3  -4   2  698.73   68.59
   3   4  -2  742.43   75.09
  -3   4   2  792.72   76.79
   3   4  -2  800.02   76.49
   3   4  -2  712.13   69.79
   3   4  -2  696.53   71.89
  -3   4   2  744.13   74.49
  -3   4   2  816.52   80.49
   2  -4  -2 1265.77  113.49
  -2  -4   2 1240.48  110.29
  -2  -4   2 1382.76  112.89
   2  -4  -2 1419.86  117.59
  -2  -4   2 1483.05  114.99
   2  -4  -2 1145.29  112.09
  -2  -4   2 1046.80  109.29
  -2   4   2 1394.56  112.19
   2   4  -2 1196.68  114.09
  -2   4   2 1328.37  115.39
  -2   4   2 1236.88  116.99
  -1  -4   2 2256.67  202.08
  -1  -4   2 2459.35  199.18
   1  -4  -2 2542.35  203.58
   1  -4  -2 2134.99  201.88
  -1  -4   2 2407.86  201.48
  -1  -4   2 2476.85  201.28
  -1   4   2 2210.98  199.48
  -1   4   2 2186.88  202.78
  -1   4   2 2485.35  203.98
  -1   4   2 2329.07  202.48
   0  -4   2    4.50    9.10
   0  -4   2    4.50    9.20
   0  -4  -2    2.20    7.90
   0  -4   2   10.40    9.90
   0  -4   2    5.40    7.70
   0  -4  -2   14.40   10.30
   0  -4  -2   -5.60    8.10
   0  -4  -2    3.10    7.60
   0  -4   2   -2.50    7.00
   0  -4  -2    6.60    6.60
   0  -4  -2   -0.50    5.70
   0   4  -2    0.30    4.10
   0   4   2    9.90   11.40
   0   4   2    1.60    7.00
   0   4  -2    0.60    4.90
   0   4  -2   -9.60    5.60
   0   4   2   16.00   11.10
   0   4  -2   12.30    8.50
   0   4   2   -6.10    3.40
   0   4  -2    9.50    8.90
   0   4  -2   -2.60    6.60
   1  -4   2   10.20   10.40
   1  -4   2   -3.80    7.50
   1  -4   2   11.60    6.20
  -1  -4  -2    4.70    8.10
   1  -4   2    8.10   10.00
  -1  -4  -2   27.70   11.80
   1  -4   2    0.20    7.90
   1  -4   2    6.80    9.50
  -1  -4  -2   13.50    5.80
  -1  -4  -2   13.10    6.50
  -1   4  -2    3.80    7.80
  -1   4  -2    1.60    7.20
   1   4   2   -7.40    6.50
  -1   4  -2   10.70   11.00
   1   4   2   13.00   11.10
  -1   4  -2    4.70    8.30
  -1   4  -2   11.30    9.00
   1   4   2   -3.90    3.50
   2  -4   2  284.27   36.80
  -2  -4  -2  268.67   34.70
  -2  -4  -2  298.57   26.00
   2  -4   2  297.47   26.40
   2  -4   2  353.46   39.20
  -2  -4  -2  252.77   36.20
   2  -4   2  267.37   35.90
   2  -4   2  313.77   38.00
   2  -4   2  299.37   35.20
   2   4   2  313.17   37.60
   2   4   2  241.18   28.10
   2   4   2  303.97   37.90
  -2   4  -2  341.87   39.30
  -2   4  -2  220.98   34.80
   2   4   2  240.18   25.50
  -2   4  -2  298.27   27.00
  -2   4  -2  333.27   38.10
  -2   4  -2  235.98   32.90
  -3  -4  -2    2.40   11.20
  -3  -4  -2   15.30    9.70
   3  -4   2   -2.30   14.50
   3  -4   2   55.09   17.60
   3  -4   2    1.00   10.50
   3  -4   2   19.50   13.20
   3  -4   2    4.70   16.20
  -3  -4  -2   19.00   13.20
   3   4   2   12.20    4.00
   3   4   2   21.30   15.30
   3   4   2   17.30   10.00
  -3   4  -2    5.80   12.80
   3   4   2   21.10   15.90
  -3   4  -2   29.50   15.70
  -3   4  -2   13.80   14.60
   3   4   2   22.30   11.80
   4  -4   2   10.90   14.80
  -4  -4  -2    3.80   13.00
   4  -4   2   11.90   16.20
   4  -4   2  -11.60    8.00
  -4  -4  -2    8.80   11.60
   4  -4   2   10.70   15.90
  -4  -4  -2   10.30   10.20
  -4   4  -2   10.50   16.00
  -4   4  -2   -8.20   10.00
  -4   4  -2   16.10   16.40
   4   4   2   -3.80    2.90
   4   4   2    5.50   10.60
   4   4   2    5.00   15.90
   4   4   2    3.60   13.30
   4   4   2    3.80    9.10
   5  -4   2   16.30   15.10
   5  -4   2   44.60   23.30
   5  -4   2   30.90   18.90
  -5  -4  -2   49.30   18.90
   5  -4   2   64.99   26.50
  -5  -4  -2   11.90   13.80
  -5  -4  -2   36.30   14.10
   5   4   2   38.20   18.70
   5   4   2   61.89   18.60
  -5   4  -2   34.20   22.60
   5   4   2   68.89   18.50
  -5   4  -2   36.50   19.50
   5   4   2   40.90    7.40
   5   4   2   49.60    8.00
   5   4   2   25.50   21.40
   6  -4   2   40.10   22.30
  -6  -4  -2   21.90   15.30
   6  -4   2   23.50   17.20
  -6  -4  -2   45.20   21.20
   6  -4   2   78.09   31.00
   6  -4   2   43.90   24.40
   6   4   2   31.20    7.10
   6   4   2   24.30   26.40
   6   4   2   31.80   18.90
   6   4   2    9.60   14.60
   6   4   2   21.60    7.10
  -6   4  -2   33.00   17.90
   6   4   2    7.10   19.50
  -6   4  -2   20.30   23.80
   7  -4   2   -4.00   24.10
  -7  -4  -2   10.90   20.90
   7  -4   2   11.70   27.10
   7   4   2   -0.20   14.90
   7   4   2  -17.80   21.40
  -7   4  -2   34.80   27.60
  -8  -4  -2   26.60   23.50
   8  -4   2    1.60   29.00
   8  -4   2   -9.90   28.50
  -8   4  -2   63.59   36.80
   8   4   2   27.80   31.70
   8   4   2   42.10   26.40
   9  -4   2   63.59   34.50
  -9   4  -2  -15.60   31.50
   9   4   2  -10.90   28.60
   9  -5  -2  -12.70   20.50
   9  -5  -2   43.10   36.70
   9  -5  -2   51.39   28.80
   9   5  -2  -35.80   23.80
   9   5  -2  -18.80   26.70
  -9   5   2    6.40   32.40
   8  -5  -2  700.23   97.69
   8  -5  -2  695.53   80.39
   8  -5  -2  499.25   83.89
  -8   5   2  621.24   99.49
   8   5  -2  619.24   91.89
   8   5  -2  683.23   82.99
   8   5  -2  597.64   92.79
   7  -5  -2  380.86   62.19
   7  -5  -2  360.56   63.69
   7   5  -2  362.66   64.99
   7   5  -2  430.56   58.69
  -7   5   2  538.55   78.39
   7   5  -2  335.57   46.50
   6  -5  -2  135.99   34.90
   6  -5  -2   79.69   27.80
   6  -5  -2  110.69   20.60
   6  -5  -2  124.69   27.90
   6   5  -2  104.79   26.90
  -6   5   2  112.69   34.20
   6   5  -2  187.98   36.20
   6   5  -2   67.79   27.30
   6   5  -2  126.99   20.00
   6   5  -2  111.49   23.10
   5  -5  -2  105.19   22.90
  -5  -5   2   55.89   11.00
   5  -5  -2  109.89   26.30
   5  -5  -2   88.89   23.90
   5  -5  -2  118.49   30.50
   5  -5  -2   68.89   16.10
   5   5  -2   93.69   19.50
   5   5  -2  105.89   26.10
  -5   5   2   82.59   22.90
  -5   5   2   82.19   30.70
   5   5  -2   64.69   25.00
   5   5  -2   41.90   19.30
   5   5  -2   59.29   14.30
   4  -5  -2 1873.31  169.18
   4  -5  -2 1866.11  159.98
   4  -5  -2 1877.81  163.78
  -4  -5   2 1787.62  157.18
   4  -5  -2 1664.13  164.08
   4  -5  -2 1693.83  163.88
   4   5  -2 2002.00  166.08
   4   5  -2 1860.81  160.28
  -4   5   2 1667.03  166.18
  -4   5   2 1699.63  163.38
   4   5  -2 1886.71  165.18
  -4   5   2 1736.43  171.08
   4   5  -2 1957.80  158.48
   3  -5  -2 2885.41  228.28
   3  -5  -2 2880.31  224.08
   3  -5  -2 2276.07  224.28
  -3  -5   2 2543.65  221.68
   3  -5  -2 2422.16  228.38
  -3  -5   2 2839.42  221.18
   3  -5  -2 2516.25  225.78
  -3  -5   2 2455.95  225.48
   3  -5  -2 2582.44  230.38
  -3   5   2 2463.95  224.18
   3   5  -2 2630.44  221.38
  -3   5   2 2267.87  229.88
   3   5  -2 2346.07  221.28
  -3   5   2 2680.73  228.38
   3   5  -2 2584.24  226.88
   3   5  -2 2783.02  223.48
   3   5  -2 2764.42  227.28
   2  -5  -2  148.49   27.30
  -2  -5   2  134.19   24.00
   2  -5  -2  160.58   25.00
   2  -5  -2  135.79   22.10
  -2  -5   2  144.19   22.10
   2  -5  -2  114.29   23.60
  -2  -5   2  168.28   21.80
   2  -5  -2  187.18   27.60
   2  -5  -2  156.38   22.40
   2  -5  -2  159.38   26.60
   2   5  -2  179.58   27.40
  -2   5   2  191.88   24.30
  -2   5   2  184.68   29.70
  -2   5   2  167.18   27.00
   2   5  -2  152.68   18.60
  -2   5   2  150.78   23.10
   2   5  -2  118.09   20.40
  -1  -5   2  156.08   22.70
   1  -5  -2   80.99   19.90
   1  -5  -2  111.09   20.60
  -1  -5   2  121.39   18.60
  -1  -5   2  169.68   22.40
  -1  -5   2  127.99   15.60
  -1  -5   2  148.19   20.70
   1  -5  -2  103.39   19.50
  -1   5   2   76.09   18.80
  -1   5   2  135.09   22.10
   1   5  -2   79.49   18.60
   1   5  -2  183.88   24.70
  -1   5   2  101.09   16.80
  -1   5   2  165.78   25.20
   0  -5  -2 9999.00  778.42
   0  -5   2 9607.74  775.42
   0  -5   2 9790.82  775.22
   0  -5   2 8848.12  775.92
   0  -5   2 8692.83  775.12
   0  -5   2 9302.37  773.52
   0  -5  -2 7959.60  775.02
   0  -5  -2 8743.83  773.92
   0   5  -2 8752.82  774.92
   0   5  -2 9664.53  775.52
   0   5  -2 9057.99  776.02
   0   5   2 9658.73  777.12
   0   5   2 9953.20  777.92
   1  -5   2 1519.95  142.79
   1  -5   2 1775.52  142.69
   1  -5   2 1753.02  140.39
  -1  -5  -2 1510.15  136.89
   1  -5   2 1694.53  144.39
  -1  -5  -2 1487.95  138.89
  -1  -5  -2 1431.56  144.39
  -1  -5  -2 1581.44  142.89
   1  -5   2 1754.12  143.39
  -1   5  -2 1720.03  143.09
   1   5   2 1618.24  136.79
  -1   5  -2 1534.65  142.49
  -1   5  -2 1587.74  143.99
   1   5   2 1675.93  145.49
  -1   5  -2 1467.45  139.99
  -1   5  -2 1673.13  143.79
   1   5   2 1810.72  145.29
   2  -5   2   38.50   17.30
   2  -5   2   10.50   13.10
  -2  -5  -2    1.10    6.30
   2  -5   2   46.10   16.70
  -2  -5  -2   27.10   13.40
   2  -5   2   13.20   13.80
  -2  -5  -2   14.60   15.00
   2  -5   2   23.30   13.30
  -2   5  -2   33.40   14.70
   2   5   2   60.79   16.70
  -2   5  -2   29.70   13.30
   2   5   2   34.20    7.80
  -2   5  -2    4.40   11.80
  -2   5  -2   54.69   17.40
   2   5   2   32.70    8.00
  -2   5  -2   34.70    8.80
   2   5   2   19.60   13.90
   3  -5   2   53.99   17.00
   3  -5   2   16.90   17.40
  -3  -5  -2   47.60   16.40
   3  -5   2   64.89   18.40
  -3  -5  -2   39.20   16.20
   3  -5   2   34.60   16.40
   3  -5   2   55.59   20.70
  -3   5  -2   48.00   18.90
  -3   5  -2   78.49   20.50
  -3   5  -2   40.40   17.60
   3   5   2   36.50    7.40
   3   5   2   58.79   18.50
   3   5   2   73.19   21.50
   3   5   2   53.79   12.40
   3   5   2   37.00   14.70
  -3   5  -2   39.50   15.90
  -4  -5  -2    9.30   11.70
   4  -5   2   38.30   15.00
  -4  -5  -2   30.60   13.50
   4  -5   2    4.40   14.90
   4  -5   2   17.70   17.90
   4  -5   2   13.90   16.90
  -4  -5  -2   27.20   15.00
  -4   5  -2   47.00   22.00
   4   5   2   30.00   11.80
   4   5   2   31.10   13.90
   4   5   2    5.70    4.30
   4   5   2   18.00   15.90
   4   5   2   11.30   13.40
  -4   5  -2   32.00   17.00
  -4   5  -2   66.49   19.90
  -4   5  -2   26.90   15.00
   5  -5   2  150.08   35.80
  -5  -5  -2  163.98   28.10
  -5  -5  -2  143.29   28.70
   5  -5   2  180.48   35.40
   5  -5   2   91.59   30.70
   5  -5   2  147.19   28.60
  -5  -5  -2  161.48   31.20
   5   5   2  175.08   30.80
   5   5   2  119.99   29.10
  -5   5  -2  186.88   39.60
  -5   5  -2  187.28   33.90
   5   5   2  140.39   35.40
   5   5   2  112.99   24.90
   5   5   2  141.59   14.60
   6  -5   2  -23.80   20.20
  -6  -5  -2   12.90   16.80
   6  -5   2   -9.10   15.50
   6  -5   2   -1.00   16.10
  -6  -5  -2    7.40   13.50
   6  -5   2    6.30   15.90
  -6  -5  -2   14.80   13.30
   6   5   2   29.50   16.90
   6   5   2   15.00   18.30
   6   5   2   -6.90   19.40
  -6   5  -2    9.20   23.60
   6   5   2   20.60   14.20
  -6   5  -2    6.60   15.00
   6   5   2    1.50    2.20
  -7  -5  -2   84.19   28.70
   7  -5   2  164.18   43.60
   7  -5   2  112.19   35.40
   7   5   2  105.89   27.20
  -7   5  -2  189.08   48.40
   7   5   2   67.29   32.80
   8  -5   2   56.49   37.00
   8  -5   2   42.20   35.30
   8   5   2    4.10   30.00
  -8   5  -2   21.40   34.20
   8   5   2   62.99   37.30
   9  -5   2    7.30   31.90
  -9   5  -2  -79.79   28.30
   9  -6  -2   69.19   29.30
   9  -6  -2  178.38   48.30
   9   6  -2  112.79   47.40
  -9   6   2  142.99   52.29
   9   6  -2   65.29   37.60
   8  -6  -2  363.66   65.59
   8  -6  -2  290.47   50.09
   8  -6  -2  251.97   52.89
   8   6  -2  333.87   60.09
  -8   6   2  340.97   70.49
   8   6  -2  259.57   47.40
   8   6  -2  130.49   47.90
   7  -6  -2   36.60   26.00
   7  -6  -2    4.40   20.40
   7   6  -2   15.50   14.50
  -7   6   2  -11.20   25.20
   7   6  -2   15.20   24.60
   7   6  -2   23.90   18.10
   6  -6  -2  700.33   88.89
   6  -6  -2  769.72   80.39
  -6  -6   2  780.52   65.49
   6  -6  -2  522.45   86.99
  -6  -6   2  656.43   64.99
   6  -6  -2  724.53   70.29
   6   6  -2  835.22   82.29
   6   6  -2  786.82   71.19
  -6   6   2  765.32  100.79
   6   6  -2  893.51  100.39
   6   6  -2  827.12   82.39
   6   6  -2  824.32   74.19
   5  -6  -2 1879.81  164.28
   5  -6  -2 1720.93  169.68
  -5  -6   2 1877.51  161.88
   5  -6  -2 1575.14  174.58
  -5  -6   2 2004.50  161.28
   5  -6  -2 1855.01  172.68
   5   6  -2 1898.01  171.78
   5   6  -2 2035.60  166.28
  -5   6   2 1971.30  182.08
   5   6  -2 1706.63  163.18
   5   6  -2 1869.41  171.98
   5   6  -2 1929.11  175.88
  -5   6   2 1891.31  171.98
  -4  -6   2 1378.26  123.99
   4  -6  -2 1343.77  126.09
   4  -6  -2 1368.86  136.19
  -4  -6   2 1378.06  125.19
   4  -6  -2 1443.26  132.59
   4  -6  -2 1322.77  130.39
   4  -6  -2 1338.97  130.89
   4   6  -2 1440.86  125.79
   4   6  -2 1714.33  133.19
   4   6  -2 1509.45  127.39
  -4   6   2 1414.06  134.79
  -4   6   2 1374.96  138.69
  -4   6   2 1577.64  131.99
   4   6  -2 1384.36  132.19
   4   6  -2 1314.77  125.39
  -3  -6   2  213.98   26.30
   3  -6  -2  182.78   34.60
   3  -6  -2  147.69   29.80
   3  -6  -2  181.78   30.90
  -3  -6   2  141.59   25.50
   3  -6  -2  172.28   26.90
   3  -6  -2  221.68   30.70
   3  -6  -2  217.78   33.40
  -3  -6   2  166.28   30.00
   3   6  -2  198.98   27.00
  -3   6   2  224.38   35.00
   3   6  -2  246.98   33.40
  -3   6   2  184.98   34.70
   3   6  -2  226.48   28.00
  -3   6   2  167.38   27.90
   3   6  -2  225.08   34.30
   3   6  -2  206.38   24.40
  -2  -6   2   35.40   15.20
   2  -6  -2   12.40   13.30
   2  -6  -2    4.20   15.50
   2  -6  -2    7.30   10.80
  -2  -6   2   22.70   11.60
  -2  -6   2    9.90   10.10
   2  -6  -2   -0.70   12.90
   2  -6  -2   13.00   12.90
   2  -6  -2   15.70   11.10
  -2  -6   2   12.30   11.60
  -2   6   2    4.30   13.90
   2   6  -2    6.80    9.80
  -2   6   2   15.30   10.50
  -2   6   2   18.40   12.20
  -2   6   2   -7.00    9.40
   2   6  -2   20.00   12.90
   2   6  -2   15.60    6.90
  -1  -6   2 1856.61  150.98
   1  -6  -2 1825.22  151.38
   1  -6  -2 1453.65  151.48
  -1  -6   2 1756.72  145.89
  -1  -6   2 1740.23  151.38
   1  -6  -2 1778.92  150.98
   1  -6  -2 1407.66  151.38
  -1  -6   2 1686.63  150.88
  -1  -6   2 1698.83  149.79
  -1   6   2 2041.90  155.08
  -1   6   2 1566.04  151.78
  -1   6   2 1467.25  147.39
   1   6  -2 1901.91  152.78
   1   6  -2 1716.93  151.98
  -1   6   2 1764.02  151.58
   0  -6   2   12.40   12.80
   0  -6  -2    6.20    9.20
   0  -6   2    6.20   10.30
   0  -6  -2    4.90    8.50
   0  -6  -2   11.30   13.50
   0  -6  -2    0.00   12.30
   0  -6   2    2.00    8.60
   0  -6   2   15.70    9.90
   0  -6   2   17.90   10.10
   0   6   2    2.70    9.00
   0   6  -2   -6.00   10.40
   0   6   2   -5.60   11.10
   0   6   2   -5.50    8.40
   0   6  -2    9.10   11.90
   0   6  -2   18.80    9.90
   0   6  -2    8.70   10.60
   0   6  -2   15.90   12.00
   0   6   2    1.70    6.30
   0   6  -2    5.70    6.10
   1  -6   2 2091.19  205.58
   1  -6   2 2344.37  202.48
   1  -6   2 2696.23  204.88
   1  -6   2 2161.08  205.08
  -1  -6  -2 2082.69  206.88
  -1  -6  -2 2323.37  201.58
  -1  -6  -2 2308.67  205.68
   1  -6   2 2265.07  205.38
  -1  -6  -2 2118.69  197.88
   1  -6   2 2603.14  205.78
   1   6   2 2447.35  198.38
  -1   6  -2 2448.56  206.98
   1   6   2 2457.95  208.08
   1   6   2 2417.06  206.68
  -1   6  -2 2463.75  203.38
  -1   6  -2 2410.76  205.38
  -1   6  -2 2320.57  205.08
  -1   6  -2 2366.96  205.58
   1   6   2 2395.26  206.28
   2  -6   2  247.78   36.60
   2  -6   2  274.17   28.80
  -2  -6  -2  230.88   28.10
   2  -6   2  284.97   38.00
   2  -6   2  255.37   36.20
  -2  -6  -2  304.07   39.10
   2  -6   2  282.47   39.80
   2  -6   2  249.18   37.60
  -2  -6  -2  237.38   36.80
  -2   6  -2  287.37   38.30
  -2   6  -2  229.08   34.70
  -2   6  -2  303.57   40.40
   2   6   2  275.17   25.20
  -2   6  -2  211.68   36.10
   2   6   2  213.58   27.70
   2   6   2  304.77   39.40
   2   6   2  353.36   40.80
  -2   6  -2  266.77   30.40
   3  -6   2  749.92   69.79
  -3  -6  -2  831.72   79.29
   3  -6   2  777.52   78.39
  -3  -6  -2  795.12   80.69
  -3  -6  -2  785.42   70.29
   3  -6   2  948.11   83.49
   3  -6   2  932.01   82.69
   3  -6   2  827.02   82.59
   3  -6   2  721.13   80.79
   3   6   2  766.92   80.29
   3   6   2  835.92   80.49
  -3   6  -2  769.52   78.69
  -3   6  -2  745.63   79.89
   3   6   2  785.42   71.69
  -3   6  -2  883.81   81.79
  -3   6  -2  838.42   81.69
   3   6   2  849.52   70.39
   3   6   2  719.03   78.69
  -3   6  -2  733.73   70.49
   4  -6   2  300.57   43.40
  -4  -6  -2  251.67   37.40
   4  -6   2  200.98   40.00
  -4  -6  -2  267.97   37.90
   4  -6   2  218.88   39.30
   4  -6   2  238.58   36.60
   4   6   2  239.88   42.50
  -4   6  -2  194.98   41.00
   4   6   2  247.38   23.50
   4   6   2  181.88   34.00
   4   6   2  283.77   32.50
   4   6   2  234.48   38.50
  -4   6  -2  181.98   36.50
  -4   6  -2  252.47   40.40
   5  -6   2  -22.80   12.20
   5  -6   2  -33.10   14.70
   5  -6   2  -13.70   13.70
  -5  -6  -2  -22.80    9.80
  -5  -6  -2    7.10   14.20
   5  -6   2  -12.90   18.50
  -5  -6  -2   -4.70   11.70
   5   6   2   11.20   18.90
   5   6   2   -2.80    3.00
   5   6   2    6.70   11.00
  -5   6  -2  -28.40   17.90
   5   6   2  -10.90   10.60
   5   6   2  -18.70   12.50
  -5   6  -2   10.20   14.50
   6  -6   2   15.30   19.30
  -6  -6  -2   10.10   14.30
  -6  -6  -2    2.90   14.40
   6  -6   2   10.50   23.50
   6  -6   2   -6.50   17.80
  -6  -6  -2    4.60   14.00
   6   6   2   -6.00   14.60
  -6   6  -2   22.90   24.70
  -6   6  -2   -8.40   13.20
   6   6   2    3.90   15.10
   6   6   2   18.80   17.10
   6   6   2  -13.40   15.40
   7  -6   2  103.39   39.10
   7  -6   2  118.39   36.30
  -7  -6  -2  132.19   33.40
  -7   6  -2  130.99   43.20
   7   6   2  115.19   29.70
   7   6   2  122.29   39.90
   8  -6   2  -33.30   26.60
   8  -6   2  -31.60   22.30
  -8   6  -2  -32.20   30.10
   8   6   2  -13.80   24.60
   9  -6   2   26.40   35.10
  -9   6  -2   39.40   38.10
   9  -7  -2  -16.70   20.00
   9  -7  -2  -32.60   24.20
   9   7  -2   -7.40   23.50
  -9   7   2  -11.20   35.10
   8  -7  -2  128.99   48.30
   8  -7  -2  264.07   48.40
   8  -7  -2   96.49   39.50
   8   7  -2  259.87   46.30
   8   7  -2  245.78   56.49
  -8   7   2  341.57   67.09
   7  -7  -2 1473.85  150.18
   7  -7  -2 1464.95  139.09
   7  -7  -2 1362.96  141.59
   7   7  -2 1390.46  138.19
   7   7  -2 1377.16  128.09
  -7   7   2 1367.36  151.98
   7   7  -2 1326.67  144.39
   6  -7  -2  893.41   83.19
   6  -7  -2 1072.89   98.39
  -6  -7   2  800.82   79.49
   6  -7  -2 1046.90   96.09
  -6  -7   2  962.70   80.69
   6  -7  -2 1056.89  106.69
   6  -7  -2  883.51   96.29
   6   7  -2  854.21   86.09
   6   7  -2 1045.60   97.09
   6   7  -2  748.63   90.59
   6   7  -2  790.22   83.79
  -6   7   2 1134.19  109.99
   6   7  -2  917.41  109.29
   5  -7  -2  117.19   30.50
   5  -7  -2  173.48   25.90
   5  -7  -2  212.68   36.80
  -5  -7   2  181.28   23.80
   5  -7  -2  183.68   39.10
  -5  -7   2  153.58   24.30
   5  -7  -2  171.78   34.40
   5   7  -2  130.39   24.60
   5   7  -2  202.18   35.30
   5   7  -2  190.08   27.50
   5   7  -2  192.68   28.60
   5   7  -2  212.78   39.60
   5   7  -2  174.28   34.20
  -5   7   2  134.59   31.40
  -5   7   2  153.68   40.60
   4  -7  -2 1094.29  105.19
  -4  -7   2 1056.49  104.29
   4  -7  -2 1032.90  104.49
   4  -7  -2 1007.70  109.19
  -4  -7   2  935.51   98.19
   4  -7  -2  979.60  103.29
   4  -7  -2 1043.10  106.19
  -4  -7   2 1142.39   98.29
   4  -7  -2 1079.89   99.39
  -4   7   2 1054.69  111.99
   4   7  -2 1225.18   97.99
   4   7  -2  951.50  104.79
   4   7  -2 1189.78  100.89
   4   7  -2 1151.28  100.29
  -4   7   2 1057.59  102.99
   4   7  -2 1157.88  103.99
   3  -7  -2  988.60   94.59
  -3  -7   2  998.50   92.99
   3  -7  -2  906.11   95.19
   3  -7  -2 1080.49   99.49
  -3  -7   2  942.51   95.09
   3  -7  -2 1004.00   97.09
   3  -7  -2 1154.08  102.59
   3  -7  -2 1219.68   94.49
  -3  -7   2 1139.69   92.79
   3   7  -2 1003.90   92.99
   3   7  -2  971.10   87.69
  -3   7   2 1134.19   95.39
  -3   7   2  890.21   96.09
  -3   7   2  889.71   98.89
   3   7  -2  809.92   93.19
   3   7  -2  980.80   97.79
   3   7  -2  910.11   91.79
   2  -7  -2  401.66   49.10
   2  -7  -2  436.56   52.99
  -2  -7   2  379.06   41.70
  -2  -7   2  419.56   42.00
  -2  -7   2  431.96   43.10
   2  -7  -2  384.86   47.20
   2  -7  -2  297.07   42.70
   2  -7  -2  357.96   49.99
  -2  -7   2  346.47   46.50
   2  -7  -2  424.76   41.90
   2   7  -2  364.66   43.90
  -2   7   2  351.76   44.70
  -2   7   2  383.16   49.20
   2   7  -2  355.26   48.60
  -2   7   2  297.27   47.50
   2   7  -2  375.36   35.40
  -2   7   2  383.06   44.30
  -1  -7   2   64.19   13.00
   1  -7  -2   38.40   20.10
  -1  -7   2  111.69   21.00
  -1  -7   2   92.29   19.10
   1  -7  -2   75.79   19.50
   1  -7  -2   83.69   21.00
  -1  -7   2   91.49   20.30
  -1  -7   2  107.39   21.60
   1  -7  -2   80.09   19.50
   1   7  -2  121.29   23.10
  -1   7   2   79.79   16.70
  -1   7   2   83.99   21.80
   1   7  -2   50.39   19.30
   1   7  -2   82.69   12.80
   1   7  -2  100.39   19.80
  -1   7   2  106.19   23.60
  -1   7   2   98.99   21.40
  -1   7   2   63.69   19.30
   0  -7  -2  796.32   78.69
   0  -7   2  748.93   75.79
   0  -7   2  817.72   76.09
   0  -7  -2  792.02   77.09
   0  -7  -2  785.72   74.79
   0  -7   2  885.11   78.59
   0  -7   2  752.12   77.49
   0  -7   2  904.81   73.49
   0  -7  -2  817.52   78.99
   0   7  -2  778.12   76.49
   0   7   2  626.94   76.89
   0   7   2  821.42   75.79
   0   7   2  761.22   76.89
   0   7  -2  784.82   77.39
   0   7  -2  718.73   75.89
   0   7   2  885.11   74.19
   0   7   2  863.01   78.69
   0   7  -2  661.23   74.59
   0   7  -2  780.92   76.89
   1  -7   2 1256.07  107.69
  -1  -7  -2 1162.08  107.69
   1  -7   2 1383.86  106.29
  -1  -7  -2 1086.39  102.99
   1  -7   2 1229.38  108.69
   1  -7   2 1127.69  107.39
  -1  -7  -2  886.21  107.29
  -1  -7  -2 1104.79   98.29
   1  -7   2 1222.88  104.69
   1  -7   2 1108.69  108.09
  -1   7  -2 1184.88  107.19
   1   7   2 1021.50  102.49
  -1   7  -2 1194.98  106.69
   1   7   2 1274.17  108.59
   1   7   2  970.00  107.89
   1   7   2 1145.29  108.29
  -1   7  -2 1184.98  104.89
  -1   7  -2 1198.28  108.69
  -1   7  -2 1154.68  106.79
   2  -7   2 4467.25  363.06
  -2  -7  -2 4418.36  361.76
  -2  -7  -2 4736.93  365.06
   2  -7   2 4105.49  359.86
  -2  -7  -2 4626.54  355.06
   2  -7   2 3337.37  358.86
   2  -7   2 3706.73  361.26
   2  -7   2 3933.71  359.86
   2  -7   2 3923.51  355.06
   2   7   2 4060.39  354.56
  -2   7  -2 3813.42  359.16
  -2   7  -2 4196.68  361.66
  -2   7  -2 4248.77  355.96
  -2   7  -2 4199.58  362.46
  -2   7  -2 4287.67  361.16
   2   7   2 4545.15  349.96
   2   7   2 4139.19  361.26
   2   7   2 4530.85  362.96
   3  -7   2  909.01   94.09
   3  -7   2  965.50   82.79
   3  -7   2  765.92   91.09
  -3  -7  -2 1031.60   92.39
   3  -7   2  932.51   90.99
   3  -7   2  903.41   92.19
  -3  -7  -2  852.01   91.99
   3  -7   2  881.11   92.79
  -3  -7  -2  951.70   82.49
  -3   7  -2  863.41   83.09
  -3   7  -2  854.51   90.59
   3   7   2 1018.20   93.39
   3   7   2 1031.20   83.09
  -3   7  -2  943.51   93.29
   3   7   2  981.70   92.49
  -3   7  -2  900.71   90.99
  -3   7  -2  915.11   92.29
   3   7   2  925.01   81.39
   4  -7   2  259.37   41.00
  -4  -7  -2  307.27   43.70
   4  -7   2  248.48   44.30
  -4  -7  -2  254.27   42.20
   4  -7   2  325.47   48.40
   4  -7   2  283.97   47.50
  -4   7  -2  249.97   43.00
   4   7   2  310.27   32.10
   4   7   2  330.67   45.40
   4   7   2  278.77   28.20
   4   7   2  310.97   45.80
   4   7   2  250.97   43.10
  -4   7  -2  278.77   48.60
  -5  -7  -2  134.49   30.10
   5  -7   2  206.08   41.10
   5  -7   2  139.69   33.80
  -5  -7  -2  144.59   30.30
   5  -7   2   86.49   32.50
   5   7   2  124.79   30.30
   5   7   2  165.58   26.00
   5   7   2  145.69   32.30
  -5   7  -2  190.18   41.60
   5   7   2  154.98   34.80
  -5   7  -2  164.28   35.40
   5   7   2  174.88   16.70
   6  -7   2   21.10   24.10
   6  -7   2   -7.10   22.60
  -6  -7  -2   28.70   18.90
   6  -7   2   11.40   20.40
  -6   7  -2   23.70   18.00
   6   7   2    5.80   22.30
   6   7   2   27.40   22.30
   6   7   2    2.70   13.20
  -6   7  -2  -14.10   17.70
   6   7   2    5.70   16.50
   7  -7   2   37.10   31.60
   7  -7   2   47.20   34.60
   7   7   2   71.79   24.50
  -7   7  -2   95.69   39.00
   7   7   2   58.59   30.80
   8  -7   2   71.49   39.10
   8  -7   2   24.90   31.10
  -8   7  -2   30.60   33.90
   8   7   2   78.09   35.30
   9  -7   2  101.39   46.50
  -9   7  -2  102.69   49.60
   9  -8  -2    8.70   21.40
   9  -8  -2   20.80   31.40
   8  -8  -2   26.50   31.70
   8  -8  -2   29.10   25.50
   8  -8  -2  -23.70   20.10
   8   8  -2   12.50   23.20
   8   8  -2   12.30   29.00
  -8   8   2   33.70   35.20
   7  -8  -2   77.49   34.90
   7  -8  -2   93.69   32.80
   7  -8  -2  150.88   39.20
   7   8  -2   88.19   31.30
   7   8  -2   94.09   37.90
  -7   8   2   69.49   37.30
   7   8  -2   61.19   27.60
   7   8  -2   90.69   23.70
   6  -8  -2  397.76   67.29
   6  -8  -2  491.65   66.49
   6  -8  -2  546.45   68.79
   6  -8  -2  405.96   65.19
  -6  -8   2  413.56   45.70
  -6  -8   2  379.56   42.00
   6  -8  -2  535.95   65.19
   6   8  -2  457.75   48.70
   6   8  -2  359.56   49.50
  -6   8   2  409.76   73.09
   6   8  -2  444.16   47.80
   6   8  -2  408.96   61.69
   6   8  -2  471.25   61.39
   6   8  -2  416.16   66.29
   5  -8  -2 1737.03  155.58
  -5  -8   2 1572.74  146.09
  -5  -8   2 1716.63  145.19
   5  -8  -2 1668.53  157.18
   5  -8  -2 1612.04  154.58
   5  -8  -2 1574.24  160.58
   5  -8  -2 1765.52  146.79
   5   8  -2 1734.63  156.98
  -5   8   2 1568.04  162.18
   5   8  -2 1528.95  146.89
   5   8  -2 1758.82  153.18
   5   8  -2 1426.86  146.29
   5   8  -2 1662.13  145.29
   4  -8  -2  311.27   43.10
   4  -8  -2  263.97   44.10
   4  -8  -2  261.57   42.70
   4  -8  -2  306.87   38.20
  -4  -8   2  286.87   36.40
   4  -8  -2  281.07   48.40
   4   8  -2  284.37   37.40
   4   8  -2  298.37   41.60
   4   8  -2  268.47   30.10
  -4   8   2  324.67   53.69
   4   8  -2  303.47   38.50
  -4   8   2  282.17   41.60
   4   8  -2  177.68   39.50
   3  -8  -2  -16.20   13.10
  -3  -8   2   17.10   13.60
  -3  -8   2  -14.90    9.70
  -3  -8   2    3.00   10.10
  -3  -8   2   22.90   12.80
   3  -8  -2   15.60   15.00
   3  -8  -2  -16.50    8.60
   3  -8  -2   11.30   11.70
   3  -8  -2    3.60   17.50
   3  -8  -2   -5.20   11.60
   3   8  -2   11.40   16.80
   3   8  -2   -9.50    9.90
  -3   8   2   -7.90   11.90
  -3   8   2   -0.30   11.20
  -3   8   2    4.60   11.50
   3   8  -2    4.70    5.90
   3   8  -2    2.70   10.20
  -3   8   2   -0.20    9.80
  -2  -8   2 1258.67  134.49
   2  -8  -2 1249.18  138.49
  -2  -8   2 1569.34  135.49
   2  -8  -2 1518.95  140.99
   2  -8  -2 1703.33  141.09
  -2  -8   2 1534.05  138.39
  -2  -8   2 1728.13  138.59
   2  -8  -2 1394.26  137.49
   2  -8  -2 1677.83  137.59
   2  -8  -2 1464.65  135.09
  -2   8   2 1576.24  135.99
   2   8  -2 1524.85  140.39
  -2   8   2 1346.97  136.19
   2   8  -2 1621.54  128.49
  -2   8   2 1521.65  140.29
   2   8  -2 1565.44  135.89
   2   8  -2 1336.37  138.99
  -2   8   2 1421.76  140.09
   1  -8  -2  282.27   42.80
   1  -8  -2  271.67   38.00
   1  -8  -2  271.87   42.30
   1  -8  -2  343.77   39.60
   1  -8  -2  342.67   43.20
  -1  -8   2  281.77   39.00
  -1  -8   2  192.08   36.00
  -1  -8   2  303.07   39.00
  -1  -8   2  191.18   33.80
  -1  -8   2  282.27   28.80
  -1   8   2  301.77   42.40
   1   8  -2  223.68   38.50
  -1   8   2  299.77   36.00
   1   8  -2  284.17   40.50
   1   8  -2  213.48   35.50
  -1   8   2  398.96   43.40
  -1   8   2  236.08   37.30
   0  -8  -2  347.57   41.30
   0  -8  -2  308.07   45.30
   0  -8   2  268.47   40.20
   0  -8   2  347.37   42.70
   0  -8   2  366.56   46.70
   0  -8  -2  336.67   46.80
   0  -8  -2  308.47   42.90
   0  -8   2  331.97   45.60
   0  -8   2  303.97   44.20
   0  -8   2  377.26   36.90
   0   8  -2  314.17   43.80
   0   8   2  299.87   38.10
   0   8  -2  353.76   44.20
   0   8   2  347.37   45.40
   0   8   2  359.96   42.90
   0   8   2  323.47   45.30
   0   8  -2  203.78   38.30
   0   8   2  358.76   48.00
   0   8  -2  308.57   43.40
   0   8  -2  395.96   45.50
  -1  -8  -2  499.15   64.99
   1  -8   2  508.55   58.09
  -1  -8  -2  499.55   62.29
   1  -8   2  528.85   58.69
   1  -8   2  510.35   63.39
   1  -8   2  628.34   57.29
  -1  -8  -2  540.55   48.90
  -1  -8  -2  490.75   54.39
   1  -8   2  564.14   61.09
   1  -8   2  519.75   55.59
  -1   8  -2  515.85   58.59
  -1   8  -2  606.54   60.19
   1   8   2  574.04   65.39
  -1   8  -2  595.44   58.39
   1   8   2  659.23   64.29
  -1   8  -2  617.74   58.99
   1   8   2  489.95   63.19
   1   8   2  556.24   55.29
  -1   8  -2  540.15   58.99
  -2  -8  -2   45.10   20.50
   2  -8   2   55.29   20.30
  -2  -8  -2   37.00   15.40
   2  -8   2   43.30   17.90
   2  -8   2   29.00   11.60
   2  -8   2   48.70   17.90
   2  -8   2   30.50   18.40
  -2  -8  -2   18.70   10.90
   2  -8   2   27.10   14.30
   2   8   2   43.10   13.00
  -2   8  -2    3.30   13.50
   2   8   2   30.20   16.50
   2   8   2   13.80   16.30
  -2   8  -2   58.69   20.70
  -2   8  -2   36.00   18.80
   2   8   2   21.90   15.20
  -2   8  -2   18.90   16.60
  -2   8  -2   51.79   14.50
  -3  -8  -2 1068.89  100.29
   3  -8   2 1008.10   91.29
  -3  -8  -2  837.22   99.19
   3  -8   2 1050.09   99.89
   3  -8   2  916.81  100.79
   3  -8   2 1020.50   99.39
   3  -8   2  967.60  100.99
   3  -8   2 1146.19  101.69
  -3  -8  -2 1086.29   90.99
  -3   8  -2 1023.80  100.69
  -3   8  -2  955.70   91.89
   3   8   2  990.70   86.79
  -3   8  -2  994.60   98.69
   3   8   2 1101.69  102.29
  -3   8  -2  880.21   99.79
   3   8   2 1003.60   86.59
  -3   8  -2 1021.20  100.79
   3   8   2 1120.79   91.59
   3   8   2 1083.39  100.49
  -4  -8  -2  666.03   68.59
   4  -8   2  561.24   75.39
   4  -8   2  623.34   55.89
  -4  -8  -2  668.93   70.79
   4  -8   2  654.83   79.39
   4  -8   2  512.55   74.99
   4  -8   2  613.44   77.89
   4   8   2  569.04   56.99
   4   8   2  552.84   72.19
   4   8   2  647.34   77.99
   4   8   2  698.63   71.09
  -4   8  -2  557.84   79.59
  -4   8  -2  576.14   75.99
   4   8   2  670.63   57.39
   5  -8   2  283.77   51.59
   5  -8   2  258.07   48.50
   5  -8   2  307.97   51.09
  -5  -8  -2  267.07   44.50
  -5   8  -2  197.68   42.50
   5   8   2  276.57   35.50
   5   8   2  358.66   51.39
   5   8   2  308.37   28.10
   5   8   2  315.77   48.10
   5   8   2  193.78   45.80
  -5   8  -2  263.77   53.59
  -6  -8  -2   15.20   15.30
   6  -8   2  -17.20   18.80
   6  -8   2   -8.60   25.10
   6  -8   2   -1.60   18.60
  -6   8  -2   -5.40   19.80
  -6   8  -2    1.60   19.30
   6   8   2    1.80   18.80
   6   8   2   23.00   18.50
   7  -8   2  143.49   41.50
   7  -8   2   76.19   41.30
  -7   8  -2  153.48   48.40
   7   8   2  208.08   41.70
   7   8   2  120.89   41.80
   8  -8   2  -15.80   20.10
   8  -8   2  -41.10   28.40
  -8   8  -2   64.79   35.40
   8   8   2   -3.20   29.00
   9  -9  -2  -12.10   26.80
   9  -9  -2    4.10   21.80
   8  -9  -2   40.20   29.50
   8  -9  -2   -3.10   30.40
   8  -9  -2   87.09   31.80
   8   9  -2    7.30   27.30
  -8   9   2   11.00   37.40
   8   9  -2   -3.10   24.00
   7  -9  -2   63.09   37.00
   7  -9  -2  147.39   40.00
   7  -9  -2   94.49   35.40
   7   9  -2   98.19   34.40
  -7   9   2  166.88   52.29
   7   9  -2  153.78   43.20
   6  -9  -2  358.16   65.89
   6  -9  -2  426.16   64.99
   6  -9  -2  456.75   64.09
   6   9  -2  487.65   47.80
   6   9  -2  367.36   61.99
   6   9  -2  413.36   57.99
   6   9  -2  393.46   50.49
   6   9  -2  397.36   65.29
  -6   9   2  456.35   76.29
   5  -9  -2  348.27   50.89
   5  -9  -2  313.17   51.79
  -5  -9   2  240.58   34.40
   5  -9  -2  261.97   44.50
   5  -9  -2  283.67   46.00
   5  -9  -2  195.18   32.50
   5   9  -2  239.28   34.90
   5   9  -2  191.68   34.40
  -5   9   2  216.98   50.09
   5   9  -2  211.38   43.20
   5   9  -2  228.68   30.30
   5   9  -2  281.37   42.40
  -4  -9   2   15.10   12.50
   4  -9  -2  -21.50   13.10
   4  -9  -2   19.20   17.60
   4  -9  -2    4.80   11.20
  -4  -9   2    6.30   11.10
   4  -9  -2   17.90   17.90
   4  -9  -2    2.10   14.80
  -4  -9   2   -2.20   10.80
   4   9  -2   -4.10   10.50
   4   9  -2    3.20   11.70
  -4   9   2   22.20   14.90
   4   9  -2   -1.90   12.20
   4   9  -2   22.80   19.60
  -4   9   2    4.70   16.00
   4   9  -2    9.00    7.30
  -3  -9   2   18.70   14.20
  -3  -9   2   24.90   13.90
  -3  -9   2   25.60   16.70
   3  -9  -2   40.80   22.00
   3  -9  -2   -0.40   14.70
   3  -9  -2    3.90   12.70
  -3  -9   2    9.70   14.00
   3  -9  -2    1.20   13.60
   3  -9  -2   10.00   12.30
  -3   9   2   21.30   15.00
   3   9  -2   16.00    5.50
   3   9  -2   11.30   11.60
  -3   9   2   18.00   18.30
  -3   9   2   10.10   13.70
   3   9  -2   38.50   19.60
   2  -9  -2  446.96   55.49
  -2  -9   2  329.97   49.50
  -2  -9   2  336.97   48.00
  -2  -9   2  437.96   51.69
   2  -9  -2  354.86   50.29
  -2  -9   2  403.66   47.30
   2  -9  -2  415.26   49.20
   2  -9  -2  302.27   51.69
   2  -9  -2  403.36   55.89
   2  -9  -2  422.96   49.90
   2   9  -2  423.46   49.00
  -2   9   2  397.96   48.70
   2   9  -2  403.76   54.69
  -2   9   2  407.76   53.89
   2   9  -2  442.36   55.59
  -2   9   2  383.86   50.09
  -2   9   2  339.07   51.39
   1  -9  -2 1116.99  103.49
  -1  -9   2  860.91  100.19
  -1  -9   2  955.20  103.59
  -1  -9   2  910.41   95.09
   1  -9  -2 1233.98  104.49
  -1  -9   2 1102.39  103.59
  -1  -9   2 1303.67  106.19
   1  -9  -2 1160.88  106.89
   1  -9  -2 1147.79  108.39
   1  -9  -2 1279.47  109.09
  -1   9   2  997.10  102.59
  -1   9   2 1288.97  102.29
   1   9  -2 1127.79  105.89
  -1   9   2  963.80  103.89
   1   9  -2 1140.99  105.79
  -1   9   2 1232.08  106.09
   1   9  -2 1003.10  102.39
   0  -9  -2  575.04   59.49
   0  -9  -2  463.05   63.29
   0  -9  -2  442.76   63.19
   0  -9   2  518.95   57.49
   0  -9   2  612.64   54.39
   0  -9   2  455.45   62.89
   0  -9   2  568.14   60.09
   0  -9  -2  499.75   56.39
   0  -9   2  503.05   62.99
   0  -9   2  500.35   56.09
   0   9   2  560.14   65.99
   0   9  -2  460.75   60.09
   0   9  -2  574.54   64.59
   0   9  -2  568.24   64.79
   0   9   2  622.74   61.99
   0   9  -2  544.95   58.19
   0   9   2  456.65   59.79
   0   9   2  715.33   63.89
   0   9   2  527.25   54.59
  -1  -9  -2   29.30   16.50
  -1  -9  -2   11.80    6.20
   1  -9   2   21.20   14.40
   1  -9   2   23.00   15.70
   1  -9   2   25.30   14.60
   1  -9   2   17.60   17.70
  -1  -9  -2    1.20   16.50
   1  -9   2    3.90   10.90
  -1  -9  -2   -1.50   10.60
   1   9   2   17.80   13.80
  -1   9  -2   34.90   16.20
   1   9   2   -7.30   10.30
  -1   9  -2   34.10   16.50
   1   9   2   42.60   14.40
  -1   9  -2    5.80   13.20
  -1   9  -2    5.90   12.90
  -1   9  -2   19.10   16.90
   1   9   2   21.40   19.40
   2  -9   2 1064.59   98.79
   2  -9   2  987.90   94.89
   2  -9   2 1048.80  102.89
  -2  -9  -2 1022.10   93.89
   2  -9   2  920.81   99.19
  -2  -9  -2 1061.29  101.09
   2  -9   2  948.71  101.59
   2  -9   2  802.32   97.29
  -2  -9  -2 1063.59  103.79
  -2   9  -2 1099.29  101.09
  -2   9  -2 1061.69  100.89
  -2   9  -2  969.50   95.19
   2   9   2 1070.99  104.39
   2   9   2 1097.89   94.59
  -2   9  -2 1164.28  103.89
   2   9   2 1214.48  103.19
   2   9   2  854.61   99.69
  -2   9  -2  990.00  100.09
   3  -9   2 1607.94  146.09
   3  -9   2 1573.44  143.59
  -3  -9  -2 1679.23  144.69
   3  -9   2 1237.88  140.89
  -3  -9  -2 1559.24  133.99
  -3  -9  -2 1398.46  143.99
   3  -9   2 1449.65  134.59
   3  -9   2 1462.15  145.29
   3  -9   2 1418.26  141.89
  -3   9  -2 1623.44  146.09
  -3   9  -2 1475.35  148.09
   3   9   2 1498.55  134.29
   3   9   2 1716.03  144.59
  -3   9  -2 1344.27  141.89
  -3   9  -2 1511.25  142.49
   3   9   2 1544.45  128.49
   3   9   2 1548.74  144.99
  -3   9  -2 1692.13  136.69
   4  -9   2  842.22   79.49
  -4  -9  -2  929.01   80.69
   4  -9   2  922.61   94.59
   4  -9   2  889.11   95.09
   4  -9   2 1054.69   97.99
  -4  -9  -2 1052.09   95.39
   4   9   2  976.10   80.99
  -4   9  -2  839.62   80.19
   4   9   2  909.91   91.39
  -4   9  -2 1042.50   96.89
  -4   9  -2  729.03  100.89
   4   9   2  779.72   76.89
   4   9   2  802.82   92.09
   5  -9   2  130.59   37.30
   5  -9   2  148.79   35.80
  -5  -9  -2  156.68   34.30
   5  -9   2  211.68   40.60
   5   9   2  133.59   18.00
   5   9   2  167.48   34.40
   5   9   2  147.99   35.70
   5   9   2  151.78   21.80
  -5   9  -2   54.29   29.30
  -5   9  -2  150.98   36.60
   5   9   2  108.59   31.40
   6  -9   2  403.66   68.79
   6  -9   2  401.46   71.09
   6   9   2  426.36   63.79
  -6   9  -2  491.75   78.79
  -6   9  -2  478.15   69.89
   6   9   2  510.05   73.69
   7  -9   2  356.76   69.19
   7  -9   2  428.26   77.69
   7   9   2  408.76   74.89
   7   9   2  495.05   68.99
  -7   9  -2  624.64   93.59
   8  -9   2  311.37   69.49
   8  -9   2  296.57   62.19
  -8   9  -2  372.06   76.09
   8   9   2  193.28   58.89
   9 -10  -2   35.70   29.20
   9 -10  -2   19.70   31.40
   8 -10  -2   76.59   37.30
   8 -10  -2   79.79   35.80
   8 -10  -2   48.30   28.00
  -8  10   2   47.50   42.20
   8  10  -2   59.49   37.40
   8  10  -2   26.90   27.10
   7 -10  -2   14.60   28.50
   7 -10  -2   47.40   29.10
   7 -10  -2   14.30   34.20
   7  10  -2   27.10   29.00
  -7  10   2   50.39   41.00
   7  10  -2   31.10   23.70
   6 -10  -2  359.66   53.89
   6 -10  -2  330.67   54.59
   6 -10  -2  195.88   50.49
   6  10  -2  197.48   46.00
   6  10  -2  214.88   45.40
   6  10  -2  180.48   29.00
  -6  10   2  291.27   61.89
   6  10  -2  246.68   35.80
   5 -10  -2   25.00   23.80
   5 -10  -2    0.10   11.20
   5 -10  -2    2.80   17.90
  -5 -10   2   -3.00    6.80
   5 -10  -2  -12.60   23.70
   5 -10  -2    9.40   18.80
   5  10  -2   33.10   18.40
   5  10  -2    8.90   19.70
  -5  10   2   28.80   25.20
   5  10  -2   29.90   10.30
   5  10  -2   26.10   15.50
   4 -10  -2  229.58   33.30
   4 -10  -2  146.49   36.30
   4 -10  -2  172.18   40.60
  -4 -10   2  220.28   35.70
  -4 -10   2  197.18   31.50
   4 -10  -2  127.09   34.50
   4 -10  -2  121.39   30.40
  -4  10   2  170.58   33.60
   4  10  -2  205.98   33.60
   4  10  -2  188.28   18.70
   4  10  -2  176.38   30.10
  -4  10   2  172.18   43.50
   4  10  -2  123.69   34.90
   3 -10  -2   -5.70   12.20
   3 -10  -2   -3.00   14.80
   3 -10  -2  -11.00   11.00
   3 -10  -2  -12.40   11.60
   3 -10  -2  -12.50   18.70
  -3 -10   2    1.40   11.40
  -3 -10   2    4.80   12.00
  -3 -10   2    9.20   15.20
  -3  10   2    0.20   13.30
  -3  10   2    7.20   13.70
   3  10  -2   15.50   12.00
   3  10  -2   10.20   14.60
  -3  10   2   10.80   15.10
   2 -10  -2   32.60   15.40
   2 -10  -2   14.20   14.40
   2 -10  -2   28.10   20.20
  -2 -10   2   27.10   14.50
   2 -10  -2   37.50   20.00
  -2 -10   2   54.79   20.70
  -2 -10   2   10.10   12.70
   2 -10  -2   23.60   20.60
  -2 -10   2    8.40   13.30
   2  10  -2   25.30   18.20
  -2  10   2   23.90   14.20
  -2  10   2   55.09   22.10
   2  10  -2   -4.70   14.70
  -2  10   2   21.50   15.70
  -2  10   2   10.10   16.20
   2  10  -2   13.40   13.70
  -1 -10   2   52.19   22.20
  -1 -10   2   81.79   20.70
   1 -10  -2   78.09   23.80
   1 -10  -2   65.79   24.20
   1 -10  -2   43.30   18.90
   1 -10  -2   54.89   17.70
  -1 -10   2   61.39   12.90
  -1 -10   2   87.79   22.50
  -1 -10   2   43.20   19.00
   1 -10  -2   35.80   18.90
   1  10  -2   62.49   22.60
   1  10  -2   74.39   23.50
   1  10  -2   65.09   21.00
  -1  10   2   21.10   15.10
  -1  10   2   64.69   19.10
  -1  10   2   59.79   19.00
  -1  10   2   68.39   21.90
   0 -10   2  274.67   45.70
   0 -10  -2  266.27   41.20
   0 -10  -2  270.27   47.20
   0 -10   2  307.37   43.90
   0 -10  -2  322.87   46.00
   0 -10   2  353.06   49.80
   0 -10  -2  275.07   45.80
   0 -10   2  439.36   48.50
   0 -10   2  342.07   47.70
   0 -10   2  399.06   38.00
   0  10   2  317.87   48.80
   0  10  -2  365.16   48.90
   0  10  -2  321.17   46.50
   0  10  -2  334.07   45.50
   0  10   2  286.07   39.60
   0  10   2  274.27   41.80
   0  10   2  325.57   47.50
   0  10  -2  284.27   43.90
   0  10   2  268.87   45.10
  -1 -10  -2   56.59   18.40
  -1 -10  -2   70.19   11.40
   1 -10   2   95.79   21.80
   1 -10   2   60.99   21.50
   1 -10   2   66.19   18.80
  -1 -10  -2   91.89   23.60
   1 -10   2  100.09   24.90
   1 -10   2  109.99   27.90
  -1 -10  -2   86.89   25.00
   1  10   2   78.99   24.10
   1  10   2   53.69   20.10
  -1  10  -2  100.29   24.70
  -1  10  -2   34.70   18.40
  -1  10  -2   71.69   21.70
  -1  10  -2   76.69   23.60
   1  10   2  134.89   31.20
  -1  10  -2   84.99   23.50
   1  10   2   78.69   19.60
   2 -10   2    3.90   11.70
   2 -10   2    1.40   12.50
  -2 -10  -2   38.90   14.40
   2 -10   2   22.70   19.00
  -2 -10  -2    4.10   16.00
   2 -10   2  -15.80    9.80
   2 -10   2   18.60   15.90
   2 -10   2    5.50   17.30
  -2 -10  -2  -17.80   15.30
   2  10   2   -0.90   14.60
   2  10   2  -15.60    9.00
   2  10   2   -2.10   14.40
  -2  10  -2  -17.80   13.20
   2  10   2   13.60   12.00
  -2  10  -2   20.10   14.00
  -2  10  -2   15.60   17.60
  -2  10  -2   13.80   16.20
  -2  10  -2    3.80   11.70
   3 -10   2   56.99   23.90
  -3 -10  -2   30.90   13.30
   3 -10   2   49.00   24.30
  -3 -10  -2   54.19   23.40
   3 -10   2   56.89   23.80
   3 -10   2   53.79   15.60
   3  10   2   54.39    7.20
  -3  10  -2   19.10   16.50
  -3  10  -2   58.89   24.80
   3  10   2   47.30   14.40
   3  10   2   67.19   24.90
  -3  10  -2   80.79   18.00
   3  10   2   29.00   19.00
   4 -10   2   53.19   28.10
  -4 -10  -2   61.59   14.60
  -4 -10  -2   78.79   25.20
   4 -10   2   71.89   27.30
   4 -10   2   52.79   13.90
   4 -10   2   28.60   24.20
  -4  10  -2   41.30   25.00
  -4  10  -2   65.29   16.10
   4  10   2  109.19   29.60
   4  10   2   34.30   13.10
   4  10   2   57.89   22.80
  -4  10  -2   58.19   25.00
   5 -10   2   60.69   28.60
  -5 -10  -2   31.40   20.00
   5 -10   2   53.39   26.80
   5 -10   2   88.59   33.40
   5  10   2   60.59   11.70
   5  10   2   81.29   28.40
   5  10   2   62.39   13.10
  -5  10  -2   40.70   25.40
  -5  10  -2   99.79   31.10
   5  10   2   68.29   24.70
   5  10   2   63.99   29.70
   6 -10   2   70.19   32.80
   6 -10   2   37.00   32.70
  -6  10  -2   78.59   38.60
   6  10   2  126.49   34.20
  -6  10  -2   43.20   27.60
   6  10   2   62.79   29.80
   7 -10   2   95.09   40.00
   7 -10   2   55.29   36.80
   7  10   2   85.69   31.00
  -7  10  -2  108.89   45.30
   7  10   2  110.59   41.80
   8 -10   2   14.40   34.70
   8 -10   2   14.70   31.40
   8  10   2   29.80   33.00
  -8  10  -2   34.60   36.90
   9 -11  -2  -10.80   28.10
   8 -11  -2    0.80   26.40
   8 -11  -2   -6.30   22.20
   8 -11  -2    2.40   33.60
  -8  11   2    6.90   36.20
   8  11  -2  -23.50   20.10
   8  11  -2   -8.00   28.00
   7 -11  -2  107.39   38.40
   7 -11  -2  101.39   34.60
   7 -11  -2  107.19   45.80
   7  11  -2  105.59   41.10
   7  11  -2  113.99   38.90
  -7  11   2   86.39   43.80
   6 -11  -2  173.68   52.09
   6 -11  -2  315.77   56.29
   6 -11  -2  244.98   49.50
   6  11  -2  243.48   50.89
   6  11  -2  321.17   55.99
   6  11  -2  318.47   42.00
  -6  11   2  249.38   58.69
   5 -11  -2  930.51  104.59
   5 -11  -2  889.71  115.69
   5 -11  -2 1091.49  105.99
   5 -11  -2 1034.30   92.89
   5 -11  -2  618.84   97.19
  -5  11   2  996.70  121.99
   5  11  -2 1003.20  104.49
   5  11  -2  981.20   81.49
   5  11  -2  963.20   92.69
   5  11  -2  918.11   81.29
   4 -11  -2  735.13   83.69
   4 -11  -2  582.74   78.89
   4 -11  -2  598.04   81.89
   4 -11  -2  581.74   63.19
   4 -11  -2  582.34   71.89
  -4 -11   2  561.34   66.79
  -4 -11   2  646.64   73.19
   4  11  -2  511.85   75.59
  -4  11   2  447.06   76.09
   4  11  -2  575.04   62.39
  -4  11   2  710.93   76.19
   4  11  -2  541.85   62.89
   3 -11  -2  195.98   40.60
   3 -11  -2  177.68   39.20
  -3 -11   2  258.17   36.20
  -3 -11   2  152.68   34.10
   3 -11  -2  211.98   44.70
   3 -11  -2  271.37   38.10
   3 -11  -2  248.98   39.70
  -3  11   2  247.78   38.40
  -3  11   2  217.48   43.30
   3  11  -2  219.88   42.40
  -3  11   2  236.58   37.70
   3  11  -2  182.18   33.30
   2 -11  -2  112.59   32.40
  -2 -11   2  188.88   31.20
   2 -11  -2  178.98   38.40
   2 -11  -2  146.19   30.70
   2 -11  -2  111.29   34.20
  -2 -11   2  196.38   35.00
   2  11  -2  215.28   34.50
   2  11  -2  152.08   35.10
  -2  11   2  254.97   35.50
   2  11  -2  194.48   37.70
  -2  11   2  137.79   33.00
  -1 -11   2   42.60   20.90
  -1 -11   2   65.29   21.60
  -1 -11   2   48.50   11.90
   1 -11  -2   49.20   24.40
  -1 -11   2   33.40   17.20
   1 -11  -2   15.10   15.40
   1 -11  -2   62.39   22.90
   1 -11  -2   -1.30   15.20
  -1 -11   2   66.39   21.70
   1 -11  -2   68.59   23.40
   1  11  -2  -15.80   14.50
  -1  11   2   12.10   15.80
  -1  11   2   31.90   19.00
  -1  11   2   13.70   14.00
   1  11  -2   40.10   18.30
   1  11  -2   40.60   19.40
  -1  11   2   20.90   17.80
   0 -11   2  174.88   33.60
   0 -11   2  186.08   32.30
   0 -11   2  148.89   24.10
   0 -11   2  156.78   34.10
   0 -11   2  130.69   28.70
   0 -11  -2  122.59   28.90
   0 -11   2  209.78   33.20
   0 -11  -2  112.89   26.20
   0 -11  -2   56.19   29.20
   0 -11  -2  164.98   35.30
   0  11  -2  151.58   30.60
   0  11  -2  113.69   29.40
   0  11  -2  136.19   29.20
   0  11   2  133.29   31.50
   0  11   2  134.49   30.60
   0  11   2  112.89   27.10
   0  11   2  107.99   23.70
   0  11   2  197.18   37.40
   0  11  -2  107.19   28.00
  -1 -11  -2  239.18   26.40
   1 -11   2  313.77   46.90
   1 -11   2  319.37   48.80
   1 -11   2  292.67   46.30
   1 -11   2  264.57   39.60
   1 -11   2  284.07   38.40
  -1 -11  -2  252.37   45.80
  -1 -11  -2  263.97   38.30
  -1 -11  -2  297.47   48.50
   1 -11   2  247.58   44.10
   1  11   2  279.77   44.70
  -1  11  -2  271.87   41.30
   1  11   2  215.98   46.50
  -1  11  -2  287.97   44.40
  -1  11  -2  239.98   40.90
   1  11   2  237.68   37.70
  -1  11  -2  264.67   42.10
   1  11   2  303.97   46.20
   2 -11   2   -2.80   19.80
  -2 -11  -2   -2.50   17.70
   2 -11   2   15.10   14.80
  -2 -11  -2    8.80   12.00
   2 -11   2    1.70   14.10
   2 -11   2   -7.60   15.70
   2 -11   2    7.10   17.30
  -2  11  -2   17.70   18.40
  -2  11  -2    2.50   13.00
  -2  11  -2    0.40   16.50
  -2  11  -2   27.50   20.40
   2  11   2   -7.10   11.10
   2  11   2   -3.50   14.80
   2  11   2   12.60   18.20
   3 -11   2   19.50   15.90
   3 -11   2  -16.80   12.70
   3 -11   2    5.30   11.10
  -3 -11  -2    2.20   18.10
  -3 -11  -2   -0.20   10.00
   3 -11   2   -8.20   16.50
   3  11   2    4.40    3.60
   3  11   2   27.00   20.40
   3  11   2   19.00   16.60
  -3  11  -2   22.00   20.80
  -3  11  -2   16.60   19.10
   3  11   2    9.90   11.80
  -3  11  -2   -5.10   11.20
   4 -11   2   65.19   30.10
   4 -11   2   56.39   15.70
  -4 -11  -2   30.50   13.00
   4 -11   2   30.10   21.40
   4 -11   2   23.70   23.20
  -4 -11  -2   38.90   20.10
   4  11   2   48.40   24.30
  -4  11  -2   74.49   28.40
  -4  11  -2   33.90   14.70
   4  11   2   22.30   12.60
  -4  11  -2   56.89   29.40
   4  11   2   47.50   25.80
  -5 -11  -2   13.30   19.70
   5 -11   2   66.39   29.60
   5 -11   2  104.79   37.40
   5  11   2   69.69   34.70
  -5  11  -2   -4.40   19.50
   5  11   2   17.00   22.10
   5  11   2   45.30   13.00
   5  11   2   76.49   27.20
  -5  11  -2   54.19   28.40
   6 -11   2   -1.30   22.90
   6 -11   2    4.00   27.70
   6  11   2   -0.70   20.50
  -6  11  -2  -25.00   23.80
   6  11   2  -12.10   23.40
  -6  11  -2    1.20   22.80
   7 -11   2   19.40   34.20
   7 -11   2   23.30   28.90
   7  11   2    6.50   27.70
  -7  11  -2  -33.70   25.00
   7  11   2   43.60   29.70
   8 -11   2   85.29   39.70
  -8  11  -2   22.70   37.30
   8 -12  -2   48.40   31.30
   8 -12  -2  -29.70   28.40
   8  12  -2    3.00   25.30
   7 -12  -2   66.19   33.90
   7 -12  -2   87.39   43.70
   7 -12  -2   34.50   29.20
   7  12  -2   50.49   37.50
  -7  12   2   73.29   40.90
   7  12  -2   64.99   35.00
   6 -12  -2  222.68   43.60
   6 -12  -2  240.28   49.80
   6  12  -2  292.37   53.69
   6  12  -2  152.78   30.90
  -6  12   2  127.49   46.70
   5 -12  -2  294.57   57.89
   5 -12  -2  241.88   51.09
  -5 -12   2  258.37   43.40
   5 -12  -2  352.06   57.19
   5 -12  -2  294.07   49.30
   5 -12  -2  292.47   53.09
   5  12  -2  216.18   37.80
  -5  12   2  211.68   53.09
   5  12  -2  262.87   52.09
   4 -12  -2   11.60   26.90
   4 -12  -2   18.70   22.50
  -4 -12   2   11.90   18.00
   4 -12  -2   28.40   16.30
   4 -12  -2   23.00   19.30
  -4 -12   2   37.00   16.30
   4 -12  -2   22.40   24.40
   4  12  -2    9.20   15.70
   4  12  -2   18.60   16.90
  -4  12   2   14.30   19.50
   4  12  -2   19.70   23.80
   3 -12  -2   94.29   30.50
   3 -12  -2   85.39   33.10
  -3 -12   2  115.29   29.60
   3 -12  -2  159.08   30.70
   3 -12  -2  117.99   26.60
   3 -12  -2   55.69   25.80
  -3 -12   2  152.38   27.90
  -3  12   2  163.78   33.40
   3  12  -2   69.79   24.30
  -3  12   2  119.69   29.30
  -3  12   2   63.69   29.00
   3  12  -2   92.19   31.40
   2 -12  -2   92.89   23.60
   2 -12  -2   77.09   28.70
  -2 -12   2   38.80   21.90
   2 -12  -2   67.39   25.80
   2 -12  -2   52.79   24.50
  -2 -12   2   77.19   22.50
   2  12  -2  101.39   30.40
  -2  12   2   99.69   24.40
  -2  12   2   73.89   25.40
  -2  12   2   65.19   26.80
   2  12  -2   31.90   19.00
   1 -12  -2  659.63   87.99
   1 -12  -2  797.92   84.79
  -1 -12   2  722.43   81.99
   1 -12  -2  844.92   87.69
  -1 -12   2  854.71   80.39
  -1 -12   2  763.92   69.89
   1 -12  -2  798.62   80.59
  -1  12   2  664.23   77.79
   1  12  -2  741.83   79.49
   1  12  -2  777.42   83.09
   1  12  -2  855.61   98.69
  -1  12   2  624.14   84.29
  -1  12   2  717.53   76.79
   0 -12   2  450.15   52.79
   0 -12   2  401.46   65.09
   0 -12   2  580.54   66.99
   0 -12   2  519.35   69.29
   0 -12  -2  476.35   68.99
   0 -12  -2  519.55   70.39
   0 -12  -2  501.05   63.29
   0  12   2  646.94   68.69
   0  12  -2  465.65   63.79
   0  12  -2  649.93   72.49
   0  12   2  541.25   56.99
   0  12   2  534.15   65.19
   0  12  -2  526.95   66.29
   0  12   2  516.45   68.49
   1 -12   2    1.10   11.40
  -1 -12  -2   15.40    7.30
  -1 -12  -2   30.20   16.70
   1 -12   2   27.80   15.70
   1 -12   2   27.60   21.40
   1 -12   2   -1.60   18.30
  -1 -12  -2   -4.50   19.90
   1  12   2    8.60   15.40
   1  12   2   31.50   15.30
  -1  12  -2   34.70   21.70
   1  12   2    7.40   10.40
   1  12   2   15.10   20.90
  -1  12  -2    0.90   14.70
   2 -12   2  183.78   39.70
   2 -12   2  133.09   35.40
  -2 -12  -2  206.58   42.50
   2 -12   2  240.28   37.50
   2 -12   2  157.18   30.90
  -2 -12  -2  187.08   30.70
   2  12   2  166.48   37.10
  -2  12  -2  236.48   41.20
   2  12   2  155.38   30.30
  -2  12  -2  188.68   33.40
  -2  12  -2  168.08   37.10
   2  12   2  183.48   39.90
   3 -12   2  206.18   46.70
   3 -12   2  276.97   39.90
   3 -12   2  271.77   47.70
  -3 -12  -2  273.07   37.70
  -3 -12  -2  294.57   51.39
  -3  12  -2  264.97   41.50
   3  12   2  252.97   49.00
   3  12   2  325.07   40.20
   3  12   2  270.87   25.90
  -3  12  -2  282.97   48.90
   3  12   2  326.37   51.09
  -3  12  -2  237.78   46.10
   4 -12   2    3.50   21.40
   4 -12   2  -21.90    9.30
  -4 -12  -2   33.50   13.10
  -4 -12  -2    4.20   18.20
   4 -12   2   35.50   27.00
  -4  12  -2   31.30   26.30
  -4  12  -2   11.40   20.80
   4  12   2   42.30   25.20
  -4  12  -2   12.40   13.00
   4  12   2   24.70   13.50
   4  12   2    9.40   19.60
   5 -12   2  -12.20   20.50
   5 -12   2  -23.00   24.70
  -5 -12  -2  -12.30   18.90
  -5  12  -2   31.30   25.20
   5  12   2    0.10   16.90
  -5  12  -2   15.60   22.50
   5  12   2    8.80   10.60
   5  12   2   52.09   27.20
   6 -12   2   55.99   30.80
   6 -12   2    4.80   30.80
  -6  12  -2   42.50   33.90
   6  12   2   71.79   31.40
   6  12   2   45.80   30.90
  -6  12  -2   80.09   33.00
   7 -12   2   10.70   34.60
   7 -12   2   14.50   29.60
  -7  12  -2   67.29   41.60
   7  12   2   66.59   30.50
   7  12   2   12.20   32.10
   8 -12   2   72.09   44.00
   8 -13  -2   56.49   27.60
   8  13  -2   46.10   34.80
   7 -13  -2  169.68   53.29
   7 -13  -2  144.09   44.70
   7 -13  -2  116.29   38.60
  -7  13   2  160.38   58.49
   7  13  -2   93.19   38.10
   7  13  -2  171.78   49.10
   6 -13  -2  247.98   47.60
   6 -13  -2  147.29   49.40
   6 -13  -2  105.19   39.20
  -6  13   2  281.67   62.09
   6  13  -2  194.88   38.30
   6  13  -2  214.08   48.90
   5 -13  -2  100.49   40.00
   5 -13  -2   93.19   31.30
   5 -13  -2   45.00   30.90
   5  13  -2   81.29   24.80
   5  13  -2  203.88   44.40
  -5  13   2  121.99   39.20
   4 -13  -2   84.39   25.70
   4 -13  -2   98.69   28.50
  -4 -13   2   88.19   28.50
   4 -13  -2  105.29   38.00
   4 -13  -2   60.49   31.80
   4  13  -2   80.09   33.10
   4  13  -2   74.49   23.00
   4  13  -2   56.09   21.10
  -4  13   2   88.59   34.10
  -4  13   2   79.89   24.80
   3 -13  -2  377.46   63.09
   3 -13  -2  414.86   55.09
   3 -13  -2  365.66   60.59
  -3 -13   2  391.76   57.89
  -3  13   2  358.16   60.59
   3  13  -2  441.76   55.79
   3  13  -2  240.78   53.09
  -3  13   2  347.87   53.89
  -2 -13   2  621.14   77.89
   2 -13  -2  564.34   79.19
   2 -13  -2  554.54   80.19
  -2  13   2  699.63   79.29
   2  13  -2  603.84   73.39
  -2  13   2  569.54   78.09
   2  13  -2  649.34   81.39
  -2  13   2  548.55   71.69
  -1 -13   2 1566.24  132.89
   1 -13  -2 1563.64  149.29
   1 -13  -2 1420.86  148.39
  -1 -13   2 1376.86  145.19
  -1  13   2 1394.16  141.99
  -1  13   2 1703.63  148.29
   1  13  -2 1404.46  141.99
   1  13  -2 1567.04  146.39
  -1  13   2 1541.25  141.59
   0 -13   2   91.19   20.20
   0 -13   2   74.89   29.40
   0 -13   2   70.59   26.80
   0 -13  -2   62.29   31.00
   0 -13  -2  102.29   30.40
   0  13   2  117.89   28.70
   0  13  -2  132.79   31.80
   0  13   2  121.09   28.10
   0  13   2  128.49   30.90
   0  13   2  100.19   23.60
   0  13  -2   86.59   25.80
  -1 -13  -2  181.08   22.10
  -1 -13  -2  173.18   21.60
   1 -13   2  230.08   43.10
  -1 -13  -2  129.19   37.20
  -1 -13  -2  181.08   33.70
   1 -13   2  183.68   32.50
   1 -13   2  243.78   43.70
   1 -13   2  304.37   49.10
   1  13   2  146.69   27.20
  -1  13  -2  220.78   39.60
   1  13   2  191.68   37.10
  -1  13  -2  244.98   40.10
   1  13   2  193.68   41.00
   1  13   2  168.78   38.10
  -2 -13  -2  703.83   86.29
   2 -13   2  536.45   70.29
   2 -13   2  555.24   79.39
  -2 -13  -2  620.64   65.69
   2 -13   2  608.04   80.89
   2  13   2  598.64   80.59
   2  13   2  549.74   68.39
  -2  13  -2  607.14   71.99
  -2  13  -2  605.44   76.69
   2  13   2  604.74   81.59
  -3 -13  -2  123.69   35.40
   3 -13   2   70.59   32.70
   3 -13   2  113.49   33.80
   3 -13   2  108.49   25.00
  -3 -13  -2  110.09   24.50
   3  13   2  106.69   14.30
  -3  13  -2  135.49   28.50
   3  13   2  170.18   38.10
  -3  13  -2   79.89   30.00
   3  13   2  116.29   33.80
   3  13   2   80.79   23.10
   3  13   2  119.59   14.10
  -4 -13  -2  369.76   62.49
  -4 -13  -2  423.76   48.20
   4 -13   2  384.56   66.49
   4 -13   2  477.95   51.79
   4 -13   2  353.06   59.29
   4  13   2  430.76   66.49
  -4  13  -2  392.16   62.79
  -4  13  -2  353.06   49.70
   4  13   2  399.46   48.60
  -4  13  -2  275.07   60.09
   4  13   2  322.47   57.69
  -5 -13  -2   23.50   24.60
   5 -13   2   57.59   33.80
   5 -13   2   56.39   25.80
   5  13   2    0.10   23.70
   5  13   2   61.29   16.60
   5  13   2   60.39   29.90
  -5  13  -2   40.80   29.10
   6 -13   2   60.79   34.00
   6 -13   2   43.90   36.10
  -6  13  -2   74.99   39.50
   6  13   2   42.60   28.80
   6  13   2   22.00   27.20
   7 -13   2  363.06   72.29
   7 -13   2  213.58   54.79
   7  13   2  313.57   68.09
   7  13   2  353.26   63.29
  -7  13  -2  297.77   73.29
   8 -13   2  329.87   68.59
   8  14  -2   59.09   36.30
   7 -14  -2  280.47   56.99
   7 -14  -2  209.18   54.59
   7 -14  -2  253.97   64.29
   7  14  -2  149.88   49.00
  -7  14   2  181.38   61.19
   7  14  -2  136.39   48.20
   6 -14  -2  781.82  112.29
   6 -14  -2  801.32  100.49
   6 -14  -2  730.33  104.69
  -6  14   2  709.73  112.39
   6  14  -2  851.61  109.19
   5 -14  -2  171.98   47.90
   5 -14  -2  183.68   52.39
   5 -14  -2  211.58   43.50
  -5  14   2  178.68   46.60
   5  14  -2  173.28   46.00
   5  14  -2  146.79   32.50
  -4 -14   2   15.60   20.40
   4 -14  -2  -11.80   18.50
   4 -14  -2   -7.70   28.90
   4 -14  -2   -9.70   22.70
   4  14  -2    4.30   23.80
  -4  14   2  -13.30   20.00
  -4  14   2    1.00   15.60
   4  14  -2   16.30   19.60
  -3 -14   2   53.99   26.90
   3 -14  -2   87.39   30.30
   3 -14  -2   44.30   34.00
  -3  14   2   12.20   24.20
   3  14  -2   68.59   22.80
   3  14  -2   24.20   26.80
  -3  14   2   73.19   25.70
  -2 -14   2  450.35   65.89
   2 -14  -2  396.66   66.69
   2 -14  -2  350.66   66.69
   2  14  -2  509.45   64.49
  -2  14   2  504.55   67.59
   2  14  -2  580.54   73.69
  -2  14   2  488.05   69.29
   1 -14  -2  171.48   41.20
  -1 -14   2   28.50   25.60
  -1 -14   2  113.69   18.50
   1 -14  -2   76.89   30.70
  -1  14   2   82.29   29.20
   1  14  -2   74.39   29.60
  -1  14   2   92.89   27.70
   1  14  -2   92.79   29.10
   0 -14   2  162.78   28.50
   0 -14  -2  178.68   45.20
   0 -14  -2  158.38   41.70
   0 -14   2  218.88   43.70
   0 -14   2  183.28   41.00
   0  14   2  122.49   33.40
   0  14   2  153.28   31.90
   0  14  -2  199.08   39.10
   0  14   2  206.08   41.20
   0  14  -2  172.58   38.90
   1 -14   2   89.39   33.40
   1 -14   2  113.39   24.70
  -1 -14  -2   83.29   13.70
   1 -14   2   72.49   33.10
  -1 -14  -2   79.09   13.80
  -1 -14  -2  123.39   35.80
   1  14   2  100.09   22.30
  -1  14  -2   69.39   28.00
  -1  14  -2   61.19   26.70
   1  14   2   70.09   25.20
   1  14   2   89.39   28.70
  -2 -14  -2  -17.30   14.40
   2 -14   2    9.90   19.30
  -2 -14  -2    4.20   21.70
   2 -14   2   -1.90   23.50
   2  14   2    4.00    9.70
   2  14   2   19.80   23.40
  -2  14  -2  -38.30   15.60
  -2  14  -2  -17.70   13.60
   2  14   2   26.50   18.90
   2  14   2   16.30   16.70
   3 -14   2   57.29   32.70
   3 -14   2  116.19   27.30
   3 -14   2   69.19   34.60
  -3 -14  -2  126.09   38.50
  -3 -14  -2   71.69   22.40
   3 -14   2  108.79   35.60
   3  14   2  100.49   14.50
   3  14   2  159.28   40.50
   3  14   2  108.89   14.50
  -3  14  -2  138.19   30.40
  -3  14  -2   86.59   31.90
   3  14   2  120.49   26.60
   3  14   2  101.89   36.30
  -4 -14  -2   39.50   24.20
   4 -14   2   30.40   26.70
   4 -14   2   74.29   36.50
  -4 -14  -2   18.90   22.00
   4 -14   2   -6.90   26.60
  -4  14  -2   20.20   16.40
  -4  14  -2   37.50   26.60
   4  14   2   22.50   14.80
   4  14   2    6.70   25.40
   5 -14   2  396.86   74.29
   5 -14   2  376.56   66.59
   5  14   2  464.15   73.49
  -5  14  -2  490.45   81.49
   6 -14   2  160.88   45.30
   6 -14   2  169.98   52.19
   6 -14   2  162.98   47.20
   6  14   2  159.28   48.50
  -6  14  -2  191.68   56.69
   6  14   2  181.38   48.70
   7 -14   2   -1.70   31.70
   7 -14   2   26.20   41.20
   7 -14   2  -22.90   26.40
   7  14   2   -0.60   26.80
  -7  14  -2   35.90   39.30
   7  14   2   37.80   30.70
   7 -15  -2   29.20   37.30
   7 -15  -2   24.50   30.60
   7  15  -2   52.59   38.30
   6 -15  -2   36.80   33.90
   6 -15  -2  -16.70   32.40
   6 -15  -2   15.60   27.80
   6  15  -2   53.19   32.50
  -6  15   2   43.30   36.80
   5 -15  -2   28.30   31.90
   5 -15  -2   44.00   39.10
   5 -15  -2   63.19   27.90
   5  15  -2   22.60   19.30
   5  15  -2   64.49   35.20
  -5  15   2   73.79   35.80
   4 -15  -2   49.30   33.50
   4 -15  -2  -24.10   27.70
  -4 -15   2   53.59   26.60
  -4  15   2   14.90   20.50
  -4  15   2   30.60   20.80
   4  15  -2   42.30   29.50
   4  15  -2   60.39   23.80
   3 -15  -2    6.30   25.00
   3 -15  -2   -2.40   28.00
  -3 -15   2   17.40   20.50
  -3  15   2    4.70   19.90
   3  15  -2   14.00   18.40
  -3  15   2   16.70   22.20
   3  15  -2   21.90   25.80
   2 -15  -2  541.15   81.89
  -2 -15   2  504.55   75.69
   2 -15  -2  528.95   82.09
  -2  15   2  600.24   80.19
  -2  15   2  609.44   80.49
   2  15  -2  650.93   76.29
   2  15  -2  534.95   79.19
   1 -15  -2   83.49   34.80
   1 -15  -2  134.09   40.50
  -1 -15   2  163.18   39.90
  -1 -15   2   58.29   16.60
   1  15  -2  169.18   35.80
   1  15  -2  123.39   35.10
  -1  15   2  135.89   31.90
  -1  15   2  147.89   35.90
   0 -15   2   49.20   31.30
   0 -15  -2   52.79   29.80
   0 -15   2   80.89   30.00
   0 -15  -2   49.80   16.40
   0 -15  -2   31.60   23.50
   0 -15   2   52.89   18.90
   0  15  -2   38.70   23.60
   0  15   2   62.69   22.60
   0  15  -2   20.70   23.30
   0  15   2   52.49   27.10
   0  15   2   58.19   23.80
  -1 -15  -2   41.10   10.20
  -1 -15  -2   70.79   32.00
  -1 -15  -2   53.69   11.60
   1 -15   2   47.60   18.30
   1 -15   2   34.20   28.80
   1 -15   2   21.90   20.50
  -1  15  -2   40.70   25.20
   1  15   2   51.39   24.10
   1  15   2   48.40   17.70
  -1  15  -2   43.40   26.90
   1  15   2   42.60   27.00
  -2 -15  -2  597.14   87.59
   2 -15   2  549.15   82.89
   2 -15   2  566.14   86.39
  -2  15  -2  697.43   82.69
   2  15   2  683.03   62.99
  -2  15  -2  601.34   82.39
   2  15   2  567.64   75.59
   2  15   2  643.04   87.79
   3 -15   2  484.15   78.79
   3 -15   2  582.64   84.09
  -3 -15  -2  548.65   81.69
   3  15   2  550.54   49.10
   3  15   2  496.75   64.39
  -3  15  -2  513.75   76.09
  -3  15  -2  467.85   78.19
  -3  15  -2  427.46   64.79
   3  15   2  555.74   82.79
   3  15   2  608.94   82.09
   4 -15   2  265.17   56.69
  -4 -15  -2  326.77   60.19
   4 -15   2  352.16   66.69
   4 -15   2  255.07   59.79
  -4  15  -2  366.16   51.59
  -4  15  -2  312.47   64.99
   4  15   2  477.95   71.79
   4  15   2  380.36   49.60
   5 -15   2   77.79   40.70
   5 -15   2   15.40   24.60
   5 -15   2   -1.50   28.90
   5  15   2  -16.20   25.80
  -5  15  -2  -44.50   27.70
   6 -15   2   66.89   34.90
   6 -15   2  109.49   44.20
   6 -15   2  132.09   49.99
   6  15   2  158.48   44.70
  -6  15  -2   98.59   42.70
   6  15   2   95.39   41.30
   7 -15   2  172.38   52.39
   7  15   2  142.49   46.50
   7  16  -2   41.90   31.70
   6 -16  -2   80.99   36.70
   6 -16  -2  -28.10   33.90
   6 -16  -2   24.80   32.20
   6  16  -2   38.50   37.20
  -6  16   2   78.09   43.50
   5 -16  -2   76.79   44.40
   5 -16  -2   56.79   36.10
   5  16  -2   41.70   33.90
   5  16  -2   36.00   22.70
  -5  16   2  112.39   43.50
   4 -16  -2  287.07   61.09
   4 -16  -2  181.68   55.89
  -4  16   2  404.66   55.69
  -4  16   2  178.98   51.79
   4  16  -2  278.87   54.49
   4  16  -2  294.47   48.80
  -3 -16   2  383.66   66.79
   3 -16  -2  535.95   82.69
   3 -16  -2  421.56   74.69
  -3  16   2  438.56   68.39
   3  16  -2  468.15   75.09
  -3  16   2  444.76   73.69
   3  16  -2  633.34   71.69
   2 -16  -2   65.39   35.20
   2 -16  -2   18.60   32.20
  -2 -16   2   80.49   32.50
   2  16  -2   54.09   25.50
  -2  16   2   71.99   30.40
   2  16  -2   29.80   28.20
  -2  16   2   20.70   25.00
  -1 -16   2  133.49   38.60
   1 -16  -2  101.59   40.30
   1 -16  -2   87.49   33.70
  -1 -16   2   88.89   17.90
   1  16  -2   38.30   29.40
  -1  16   2   72.29   30.20
  -1  16   2   69.99   30.40
   1  16  -2   93.89   31.80
   0 -16   2   45.00   18.50
   0 -16  -2   35.70   31.40
   0 -16  -2   10.60   26.50
   0 -16   2   42.80   29.20
   0 -16   2   24.30   27.80
   0  16   2   41.80   28.20
   0  16  -2   19.70   22.80
   0  16   2   44.20   21.60
   0  16  -2   70.49   28.50
   1 -16   2  120.59   28.20
  -1 -16  -2   68.49   12.90
   1 -16   2   65.69   32.50
  -1 -16  -2   88.29   33.80
   1 -16   2  114.69   40.20
  -1 -16  -2   78.49   14.10
   1  16   2   84.89   23.20
   1  16   2  123.59   37.70
  -1  16  -2   47.30   24.90
  -1  16  -2   82.19   31.20
   1  16   2   95.19   29.20
  -2 -16  -2  154.18   45.50
   2 -16   2  240.48   53.19
   2 -16   2  196.08   49.00
  -2  16  -2  227.88   44.40
  -2  16  -2  209.78   44.00
   2  16   2  296.77   54.59
   2  16   2  185.28   29.60
   2  16   2  245.48   42.90
   3 -16   2   11.50   29.50
  -3 -16  -2  -28.20   18.80
   3 -16   2   29.20   27.50
  -3  16  -2   12.60   25.10
  -3  16  -2   46.80   23.30
  -3  16  -2   39.40   28.60
   3  16   2   28.00   18.40
   3  16   2   27.40   25.70
   4 -16   2  201.88   55.69
   4 -16   2  198.58   55.89
  -4 -16  -2  310.97   57.99
   4 -16   2  221.68   50.99
  -4  16  -2  374.06   68.09
   4  16   2  284.37   59.69
   4  16   2  247.58   41.10
   5 -16   2  722.63  107.89
   5 -16   2  643.34   97.99
   5 -16   2  849.12  113.79
   5  16   2  799.92  110.69
  -5  16  -2  916.81  120.49
   6 -16   2  248.48   59.89
   6 -16   2  156.98   49.90
   6 -16   2   45.70   46.90
   6  16   2  174.78   52.39
   6  16   2  131.19   47.10
  -6  16  -2  175.58   55.29
   7 -16   2    9.80   33.50
   7  16   2   67.49   36.70
   6 -17  -2    6.50   37.50
   6 -17  -2   14.00   33.20
   6 -17  -2   -4.70   25.00
  -6  17   2  -17.40   28.30
   6  17  -2   -0.70   28.90
   5 -17  -2    2.00   28.90
   5 -17  -2   33.60   31.00
  -5  17   2   43.60   34.90
   5  17  -2   47.50   35.80
   5  17  -2   -2.00   19.80
   4 -17  -2  -15.60   28.20
   4 -17  -2   27.20   36.60
  -4  17   2   15.70   23.40
   4  17  -2   -7.60   28.40
  -4  17   2    1.70   27.90
   4  17  -2   23.20   22.50
   3 -17  -2   45.10   35.60
   3 -17  -2   77.39   42.10
  -3 -17   2   37.70   28.10
  -3  17   2   56.59   28.10
   3  17  -2   58.79   33.80
  -3  17   2  105.29   37.00
   3  17  -2   48.20   24.80
   2 -17  -2   25.20   33.20
   2 -17  -2  -14.40   29.00
  -2 -17   2   21.10   26.70
  -2  17   2   44.10   30.40
   2  17  -2   19.30   22.90
   2  17  -2   65.09   32.70
  -2  17   2   51.99   28.20
   1 -17  -2  411.26   70.49
   1 -17  -2  227.28   57.59
   1 -17  -2  294.07   45.90
  -1 -17   2  327.77   57.79
  -1  17   2  372.86   57.69
   1  17  -2  356.96   62.49
  -1  17   2  390.26   64.79
   1  17  -2  418.86   60.89
   0 -17   2  169.08   47.00
   0 -17   2  207.58   36.70
   0 -17  -2  159.68   48.70
   0 -17   2  220.28   50.39
   0 -17  -2  269.27   55.69
   0  17  -2  178.48   44.50
   0  17   2  282.07   44.90
   0  17  -2  193.88   45.30
   0  17   2  180.58   43.70
   1 -17   2  136.49   39.20
  -1 -17  -2   58.89   36.10
   1 -17   2   28.80   33.20
  -1  17  -2   30.40   23.00
   1  17   2   87.89   23.40
   1  17   2   26.60   23.10
   1  17   2  123.19   32.40
  -1  17  -2  110.09   35.00
   2 -17   2   -8.80   21.00
   2 -17   2   35.20   30.40
  -2 -17  -2   -4.60   26.10
   2  17   2   13.80   13.90
   2  17   2   10.50   26.00
  -2  17  -2   -5.30   18.40
   2  17   2   -2.20   18.20
  -2  17  -2   74.29   31.30
  -3 -17  -2  129.69   43.10
   3 -17   2  106.59   44.30
   3 -17   2  127.59   45.10
  -3  17  -2   60.69   34.10
   3  17   2   73.49   38.60
  -3  17  -2  113.99   38.90
   3  17   2   67.29   26.10
  -3  17  -2  137.09   35.40
   4 -17   2   -0.80   30.70
   4 -17   2    3.10   34.00
   4  17   2   51.89   36.30
  -4  17  -2   29.80   19.30
  -4  17  -2  -24.00   27.10
   4  17   2   29.40   19.00
   5 -17   2    1.10   26.90
   5 -17   2  -13.40   29.20
   5 -17   2  -49.60   32.80
   5  17   2   -0.80   28.20
  -5  17  -2  -10.80   32.40
   6 -17   2   82.19   54.39
   6 -17   2  209.68   55.29
   6  17   2  215.98   57.39
   6  17   2  171.68   53.39
  -6  17  -2   99.99   48.40
   5 -18  -2  125.69   49.00
   5 -18  -2  206.58   61.99
  -5  18   2  137.99   49.90
   5  18  -2  178.98   51.39
   4 -18  -2  -28.60   31.60
   4 -18  -2    0.50   40.30
   4  18  -2   35.70   25.80
  -4  18   2   86.29   29.90
  -4  18   2    1.60   29.70
   4  18  -2   50.89   35.10
   3 -18  -2  118.99   44.80
  -3 -18   2  119.19   37.00
   3 -18  -2   60.29   40.50
  -3  18   2  119.79   36.90
  -3  18   2   93.89   37.30
   3  18  -2  104.29   41.70
   3  18  -2  161.78   39.50
   2 -18  -2  148.99   50.09
  -2 -18   2  141.49   41.80
   2 -18  -2   81.09   42.20
   2  18  -2  160.88   44.50
   2  18  -2  128.99   37.10
  -2  18   2  114.29   37.60
  -2  18   2  155.78   43.80
  -1 -18   2   32.60   30.40
   1 -18  -2   56.29   37.90
   1 -18  -2   -1.50   30.10
  -1  18   2   45.40   27.80
   1  18  -2  -12.10   21.20
  -1  18   2    9.10   25.50
   1  18  -2   -8.20   23.70
   0 -18   2  107.89   42.50
   0 -18   2   90.69   40.30
   0 -18  -2   -1.70   31.00
   0  18  -2  130.59   37.60
   0  18  -2  166.18   40.80
   0  18   2  107.59   38.20
   0  18   2   88.09   29.90
  -1 -18  -2   40.90   36.30
   1 -18   2  111.79   40.60
   1 -18   2   71.79   40.70
  -1  18  -2  205.58   46.50
  -1  18  -2   86.59   31.20
   1  18   2  102.59   40.20
   1  18   2  146.49   31.10
  -2 -18  -2    2.70   26.80
   2 -18   2   -9.30   30.50
   2 -18   2   18.80   31.20
   2  18   2   28.70   21.30
   2  18   2   23.40   29.90
  -2  18  -2    3.20   25.40
  -2  18  -2   18.20   22.70
   3 -18   2    3.40   34.70
  -3 -18  -2  -25.30   21.90
   3 -18   2   11.30   23.00
  -3  18  -2   18.80   20.90
   3  18   2   16.20   18.50
   3  18   2   23.70   31.50
  -3  18  -2   27.30   30.00
   4 -18   2  -21.40   19.70
   4 -18   2   23.80   32.00
  -4  18  -2   -6.50   24.40
  -4  18  -2   23.60   25.90
   4  18   2  -32.50   26.10
   5 -18   2    3.90   35.80
   5 -18   2   18.00   36.60
   5  18   2   23.90   34.20
  -5  18  -2  -43.70   32.20
   6 -18   2   71.39   40.00
   5 -19  -2   80.89   56.79
   5  19  -2   71.99   40.00
  -5  19   2  115.49   48.20
   4 -19  -2  -43.50   29.70
   4 -19  -2   -7.40   29.10
   4  19  -2   43.30   32.60
   4  19  -2   38.00   28.40
  -4  19   2  -22.10   22.00
  -4  19   2   39.80   31.60
   3 -19  -2  -24.50   33.20
   3 -19  -2  -80.69   31.00
  -3  19   2    0.60   21.20
   3  19  -2  -45.80   24.80
  -3  19   2  -23.00   19.90
   3  19  -2  -33.20   19.60
   2 -19  -2   63.79   36.70
   2 -19  -2  112.69   43.70
  -2 -19   2   23.30   30.50
  -2  19   2  177.58   42.50
   2  19  -2   77.99   32.90
   2  19  -2  103.19   40.00
  -2  19   2   89.69   34.20
  -1 -19   2   41.40   33.20
   1 -19  -2   42.60   41.30
   1 -19  -2   91.09   40.90
   1  19  -2   -3.10   25.70
  -1  19   2   22.60   29.70
  -1  19   2   34.60   26.80
   1  19  -2   60.39   29.60
   0 -19   2   51.59   37.40
   0 -19  -2   51.79   29.90
   0  19  -2   89.19   34.30
   0  19   2   53.49   27.60
   0  19   2   99.89   39.10
   0  19  -2   35.80   29.70
  -1 -19  -2   78.19   37.50
   1 -19   2   22.50   34.90
   1 -19   2   20.10   30.10
   1  19   2    0.40   25.70
  -1  19  -2    2.50   25.80
  -1  19  -2   -5.90   24.60
  -2 -19  -2   20.60   32.60
   2 -19   2  -38.60   26.50
   2 -19   2   43.30   37.60
  -2  19  -2   45.70   29.60
   2  19   2   24.00   27.80
  -2  19  -2   17.00   26.10
  -2  19  -2   41.80   27.30
  -3 -19  -2  303.67   69.59
   3 -19   2  468.25   80.79
   3 -19   2  414.36   78.79
   3  19   2  423.36   79.59
  -3  19  -2  468.15   71.29
  -3  19  -2  468.35   79.39
   4 -19   2  463.15   85.89
   4 -19   2  561.64   91.29
  -4  19  -2  393.76   81.39
   4  19   2  491.35   84.19
   5 -19   2   -3.40   31.80
  -5  19  -2  -31.30   36.10
   5  19   2  -11.10   31.80
  -5  20   2  -13.10   33.10
   4 -20  -2  -15.70   37.60
   4 -20  -2   46.40   44.20
   4  20  -2  -32.60   31.30
   4  20  -2   26.40   27.60
  -4  20   2   47.20   31.00
  -4  20   2   30.70   33.00
   3 -20  -2  168.78   58.99
   3 -20  -2  142.09   56.09
   3  20  -2  273.87   53.19
   3  20  -2  337.97   66.49
  -3  20   2  273.57   55.49
  -3  20   2  190.98   53.09
   2 -20  -2   93.49   48.80
   2 -20  -2  181.28   49.40
   2  20  -2  108.79   35.20
   2  20  -2   49.60   37.90
  -2  20   2   54.09   32.20
  -2  20   2  142.49   41.20
   1 -20  -2  -20.40   29.30
   1 -20  -2  -15.10   19.10
  -1 -20   2  -39.90   23.10
   1  20  -2   47.30   29.80
  -1  20   2  -31.40   21.90
  -1  20   2   37.90   25.40
   1  20  -2    8.00   23.30
   0 -20  -2   36.80   36.50
   0 -20   2   36.60   38.30
   0  20   2   33.60   32.50
   0  20  -2   38.80   33.60
   0  20  -2   45.00   29.50
   0  20   2   22.00   22.90
   1 -20   2  544.75   91.99
  -1 -20  -2  589.74   95.49
   1 -20   2  458.05   82.49
  -1  20  -2  598.14   86.89
  -1  20  -2  606.64   87.79
   1  20   2  497.55   88.59
   2 -20   2  138.39   43.50
  -2 -20  -2  125.09   49.10
   2 -20   2  166.38   53.49
  -2  20  -2   94.19   36.90
  -2  20  -2   46.70   31.50
   2  20   2  206.88   52.09
  -2  20  -2   34.40   29.10
   3 -20   2  -13.10   41.40
   3 -20   2  -24.40   33.40
  -3  20  -2  -38.60   20.20
  -3  20  -2  -23.50   22.70
   3  20   2    9.60   22.90
   4 -20   2  287.87   71.79
   4 -20   2  391.36   82.29
  -4  20  -2  498.75   89.19
   4  20   2  405.56   79.39
  -4  21   2   62.89   35.20
   3 -21  -2    7.00   42.40
   3 -21  -2  126.29   56.59
  -3  21   2   63.89   39.00
   3  21  -2   84.39   35.40
  -3  21   2   60.69   39.90
   3  21  -2   40.30   37.80
   2 -21  -2  -36.40   31.80
   2 -21  -2   31.10   40.60
   2  21  -2   23.80   32.00
  -2  21   2   40.30   27.80
  -2  21   2   73.29   34.50
   2  21  -2  -22.70   21.10
   1 -21  -2    1.10   30.80
   1 -21  -2  -12.10   31.20
  -1 -21   2   45.90   35.80
  -1  21   2    5.80   21.30
   1  21  -2  -61.79   16.40
  -1  21   2   21.60   28.60
   1  21  -2    3.30   29.40
   0 -21  -2   49.00   40.30
   0 -21   2  -12.90   32.30
   0  21   2   43.70   34.10
   0  21  -2  -10.60   25.80
   0  21  -2   -8.10   23.60
  -1 -21  -2   95.99   40.30
   1 -21   2   58.79   40.60
   1 -21   2   72.99   36.40
  -1  21  -2  107.59   38.10
  -1  21  -2   63.19   37.80
  -1  21  -2  114.29   41.20
   1  21   2   35.20   35.90
  -2 -21  -2  165.68   53.79
   2 -21   2  113.69   53.29
   2 -21   2   91.59   40.80
  -2  21  -2  233.78   54.49
  -2  21  -2  172.98   46.70
  -2  21  -2  132.19   46.60
   2  21   2  144.29   50.59
   3 -21   2  364.46   76.69
   3  21   2  285.17   67.99
  -3  21  -2  347.37   62.29
  -3  21  -2  297.67   68.79
  -4  21  -2  -27.40   31.50
  -4  22   2   54.09   44.30
  -3  22   2  -13.20   26.40
  -3  22   2   -3.20   29.70
   3  22  -2    2.80   27.40
   2 -22  -2   29.40   54.19
   2 -22  -2   -7.10   38.50
  -2  22   2  -13.30   24.90
  -2  22   2   53.89   32.80
   2  22  -2   69.59   32.70
   2  22  -2  -29.50   31.90
  -1 -22   2  -23.60   29.80
   1 -22  -2   17.70   42.30
   1 -22  -2    6.10   34.50
  -1  22   2   41.20   36.20
   1  22  -2   -6.20   30.50
   1  22  -2   -5.30   25.40
   0 -22   2  186.78   57.29
   0 -22  -2  290.17   67.59
   0  22  -2  216.38   56.49
   0  22   2  440.76   78.69
   0  22  -2  276.67   60.69
   1 -22   2  114.89   53.49
   1 -22   2  157.98   52.19
  -1 -22  -2   86.29   42.40
  -1  22  -2   63.39   37.20
   1  22   2  204.38   57.89
  -1  22  -2  186.58   50.19
  -1  22  -2  150.88   45.20
   2 -22   2  156.08   58.09
   2 -22   2  322.57   73.19
  -2  22  -2  227.28   56.39
  -2  22  -2  238.28   59.19
   3 -22   2   45.70   54.09
  -3  22  -2  -47.90   28.60
  -3  23   2   97.79   49.80
   3  23  -2   54.59   32.30
  -3  23   2  176.88   49.50
  -2  23   2   15.20   29.40
   2  23  -2   19.60   29.00
   1 -23  -2   -4.20   36.90
   1  23  -2   18.40   33.90
  -1  23   2    5.70   37.80
   0 -23  -2   72.29   48.90
   0 -23   2   38.30   42.70
   0  23  -2   19.50   35.90
   0  23   2   59.39   48.80
   0  23  -2   39.30   31.70
   1 -23   2  185.58   60.39
  -1 -23  -2  150.68   53.49
  -1  23  -2   71.89   39.90
  -1  23  -2  132.99   49.10
   2 -23   2  -25.00   42.40
  -2  23  -2  -15.40   29.80
  -2  23  -2   27.10   31.90
   0 -24  -2  105.59   51.69
   0 -24   2   53.89   43.00
   1 -24   2   25.60   45.10
  -2  24  -2   45.90   37.70
 -10   0   3   24.50   34.80
  -9   0   3   33.00   33.70
   9   0  -3    5.80   25.00
   9   0  -3   35.80   33.80
   8   0  -3    1.80   26.60
   8   0  -3  -12.70    9.20
   8   0  -3  -14.50   21.40
  -8   0   3   10.20   26.90
   7   0  -3  -11.90   11.70
  -7   0   3  -34.70   18.50
   7   0  -3    0.90   10.40
   7   0  -3  -49.60   16.30
   7   0  -3   -6.70   17.00
  -6   0   3  -19.60   17.50
   6   0  -3   -3.10   10.80
   6   0  -3  -11.40    7.40
   6   0  -3   14.50   16.80
   6   0  -3    6.60   18.80
   5   0  -3    0.70    7.10
   5   0  -3   -6.40    7.60
   5   0  -3   -3.90   11.60
  -5   0   3   23.60   20.20
   5   0  -3   -3.20   13.40
   5   0  -3   -2.00   15.00
   4   0  -3   11.70   11.70
   4   0  -3    3.20   11.20
  -4   0   3  -10.00   15.60
   4   0  -3   -2.60    5.70
   4   0  -3    5.00   13.60
   3   0  -3    1.40    9.60
   3   0  -3   -1.00    4.20
   3   0  -3   -3.70    4.30
   3   0  -3    9.10   13.80
   3   0  -3    9.30    9.70
  -3   0   3   16.60   15.80
   2   0  -3   -2.30    3.10
   2   0  -3   -2.60    3.80
   2   0  -3    8.70    5.10
   2   0  -3    6.00   11.90
  -2   0   3    0.50   11.40
  -1   0   3  -10.10    5.90
   1   0  -3  -12.00    6.30
   1   0  -3    3.00    2.90
   1   0  -3    1.30    3.90
   1   0  -3   -0.70    5.10
  -1   0   3  -14.10    7.80
  -1   0   3   -1.10    5.00
   0   0  -3    1.90    3.20
   0   0  -3   -0.90    3.70
   0   0   3    6.00    4.60
   0   0  -3    7.70    5.10
   0   0   3    2.50    8.10
   0   0  -3    2.30    4.70
   0   0   3    6.60    7.60
  -1   0  -3    9.90    7.10
   1   0   3   -6.10    8.30
  -1   0  -3    5.30    6.50
  -1   0  -3   -0.10    5.30
  -1   0  -3    4.90    7.20
   1   0   3   -1.10    3.40
   1   0   3    3.10    6.40
  -1   0  -3    4.50    5.20
   1   0   3   -9.40   10.00
   2   0   3    8.90   11.50
  -2   0  -3   -6.20    9.00
  -2   0  -3  -14.90   11.00
   2   0   3   -3.00    9.00
  -2   0  -3    5.30    5.10
  -2   0  -3    7.70    6.20
   2   0   3    1.30   11.50
  -2   0  -3   -6.00    7.50
   2   0   3    0.50    4.40
  -3   0  -3   13.90   14.50
  -3   0  -3    9.90   14.20
   3   0   3    3.00    6.20
   3   0   3   -4.10   11.90
   3   0   3    2.90    6.00
   3   0   3  -20.80   10.80
   3   0   3    6.90   14.80
  -3   0  -3   -3.40    5.90
  -3   0  -3   -6.60   11.00
   4   0   3  -12.70    9.50
   4   0   3   -4.30   12.20
   4   0   3   15.70    6.90
   4   0   3   -5.70   15.90
   4   0   3   -3.10   11.80
  -4   0  -3   16.20   13.10
  -4   0  -3   -0.90   13.20
   4   0   3    7.90    7.00
  -4   0  -3   -1.00    5.10
  -4   0  -3  -12.60   12.70
   5   0   3   16.70    8.80
  -5   0  -3   -2.50   13.40
   5   0   3  -12.00   17.00
   5   0   3   10.30   15.80
   5   0   3   12.20    6.70
   5   0   3   17.00   16.60
   5   0   3    5.80   17.40
  -5   0  -3   -2.70   12.40
   6   0   3   46.50   24.60
   6   0   3    3.90    5.90
   6   0   3    0.80   20.20
  -6   0  -3    6.70   19.50
   6   0   3   -7.10    8.60
   6   0   3   12.40   19.10
  -6   0  -3   -2.60   14.00
   7   0   3   19.80   27.10
  -7   0  -3   20.00   22.10
   7   0   3   16.80   20.70
   8   0   3  -16.40   25.00
   8   0   3   -9.50   24.80
  -8   0  -3  -47.60   19.60
   9   0   3   -5.90   29.40
   9   0   3  -30.20   27.70
  -9   0  -3   15.20   25.80
 -10  -1   3   43.90   44.80
 -10   1   3  137.49   49.20
  -9  -1   3   13.30   31.70
   9  -1  -3   15.60   26.70
   9  -1  -3   22.10   31.20
   9   1  -3  -28.30   22.10
   9   1  -3  -28.60   25.60
  -9   1   3  -16.60   30.00
  -8  -1   3   32.10   29.60
   8  -1  -3   32.90   29.30
   8  -1  -3   18.40   23.70
   8  -1  -3  -10.80   11.10
   8   1  -3   28.60   25.30
  -8   1   3   -0.80   27.30
   8   1  -3   19.50   17.40
   8   1  -3  -35.10   22.10
   7  -1  -3   10.50   20.10
   7  -1  -3   38.20   28.70
   7  -1  -3   15.90   15.20
   7  -1  -3   20.30   14.40
  -7  -1   3   41.20   28.60
  -7   1   3   33.00   25.80
   7   1  -3   13.00   24.00
   7   1  -3   16.20   10.00
   7   1  -3   51.79   25.20
   7   1  -3    8.60   14.80
   6  -1  -3   50.99   25.60
   6  -1  -3   56.19   15.60
   6  -1  -3   32.20   19.20
   6  -1  -3   17.60   13.40
  -6  -1   3   54.29   27.10
   6   1  -3   38.80   16.30
   6   1  -3   30.30   10.30
   6   1  -3   58.79   25.50
   6   1  -3   60.89   25.20
  -6   1   3  104.29   32.80
   5  -1  -3    2.50   16.20
   5  -1  -3   -5.90    7.80
   5  -1  -3    9.10   13.90
  -5  -1   3   14.70   20.30
   5  -1  -3   11.10   10.40
   5   1  -3   -4.70    5.70
   5   1  -3    9.00   12.00
  -5   1   3   -4.80   17.40
   5   1  -3   -2.60   12.10
   5   1  -3   11.90   10.60
   5   1  -3   -7.70   14.60
   4  -1  -3    3.20   13.90
  -4  -1   3   16.50   17.70
   4  -1  -3   19.70   16.00
   4  -1  -3    0.70    7.00
   4  -1  -3    1.40   10.60
   4   1  -3   12.20   13.80
   4   1  -3    8.00    9.80
   4   1  -3    1.30    4.20
   4   1  -3   -8.10   10.10
   4   1  -3    9.00    9.40
  -4   1   3  -13.40    9.30
   3  -1  -3  212.98   30.90
   3  -1  -3  209.98   23.50
  -3  -1   3  262.37   37.90
   3  -1  -3  239.88   35.60
   3  -1  -3  203.88   24.10
   3  -1  -3  215.38   29.80
   3   1  -3  236.48   31.10
   3   1  -3  257.67   32.50
  -3   1   3  218.48   36.70
   3   1  -3  309.47   37.90
   2  -1  -3  133.39   21.90
  -2  -1   3  154.08   25.20
  -2   1   3   18.40   15.60
  -2   1   3  172.08   20.40
   2   1  -3  203.68   26.80
   0  -1   3   36.00    9.00
   0  -1   3   72.29   12.50
   0  -1   3   94.69   14.40
   0   1   3   46.00    9.70
   0   1   3   62.89   12.70
   0   1   3   60.89   10.30
  -1  -1  -3 4579.94  456.55
   1  -1   3 6133.59  457.25
  -1  -1  -3 5621.44  458.05
   1  -1   3 5125.89  459.75
   1  -1   3 6385.66  459.85
   1   1   3 5266.67  460.05
  -1   1  -3 5425.96  458.35
   1   1   3 4983.60  457.45
   2  -1   3  450.85   47.80
  -2  -1  -3  476.45   48.10
  -2  -1  -3  506.75   45.10
  -2  -1  -3  377.26   51.19
   2  -1   3  420.66   47.90
  -2  -1  -3  551.14   47.90
   2  -1   3  539.45   51.89
   2  -1   3  543.05   49.90
   2  -1   3  495.75   44.20
   2   1   3  444.56   49.10
  -2   1  -3  432.46   48.50
  -2   1  -3  435.16   42.20
   2   1   3  425.46   40.80
   2   1   3  494.35   50.79
   2   1   3  540.55   48.10
  -2   1  -3  484.35   44.30
  -2   1  -3  535.85   50.19
  -2   1  -3  521.15   49.30
   3  -1   3  566.54   55.99
   3  -1   3  536.55   57.49
   3  -1   3  432.26   48.20
  -3  -1  -3  494.75   59.29
  -3  -1  -3  545.35   53.49
  -3  -1  -3  635.04   57.89
   3  -1   3  392.26   55.79
   3  -1   3  513.35   56.69
  -3  -1  -3  558.34   49.40
   3   1   3  480.95   53.09
  -3   1  -3  482.65   45.10
   3   1   3  587.34   57.19
   3   1   3  546.25   45.70
   3   1   3  584.14   49.90
  -3   1  -3  419.16   56.49
   3   1   3  550.04   56.29
  -3   1  -3  509.85   60.49
   4  -1   3  462.65   57.39
  -4  -1  -3  460.15   54.39
   4  -1   3  300.47   40.30
  -4  -1  -3  434.16   39.00
   4  -1   3  470.95   54.09
   4  -1   3  428.66   53.99
  -4  -1  -3  348.87   48.80
   4  -1   3  380.26   52.29
  -4  -1  -3  323.07   46.90
  -4   1  -3  392.96   52.09
   4   1   3  500.25   52.89
   4   1   3  380.66   39.20
   4   1   3  346.47   36.30
  -4   1  -3  361.06   51.89
   4   1   3  495.15   58.19
   4   1   3  444.86   52.99
  -4   1  -3  420.46   51.09
   5  -1   3    2.00    9.50
   5  -1   3   10.30   15.30
   5  -1   3   -8.20   12.70
  -5  -1  -3    2.60   12.50
  -5  -1  -3   12.50   15.10
   5  -1   3   15.30   18.70
   5   1   3   29.00   20.70
   5   1   3    6.70    6.70
   5   1   3    5.90    8.20
   5   1   3    7.70   16.50
   5   1   3   -5.90   14.70
   5   1   3   28.60   20.00
  -5   1  -3    3.10   12.90
  -5   1  -3   18.40   17.20
   6  -1   3  116.29   31.20
   6  -1   3  107.19   29.70
  -6  -1  -3  109.29   26.80
  -6  -1  -3  124.49   32.10
   6  -1   3   90.89   20.50
   6  -1   3   21.40   21.70
   6   1   3  123.39   32.40
   6   1   3  152.68   19.00
   6   1   3  108.39   18.30
   6   1   3  128.09   32.30
  -6   1  -3  169.88   30.70
  -6   1  -3   54.49   28.40
   6   1   3  146.69   37.10
  -7  -1  -3  311.47   53.99
   7  -1   3  207.28   49.10
   7   1   3  150.58   45.10
   7   1   3  239.48   48.50
  -7   1  -3  267.37   52.19
  -8  -1  -3   48.50   28.40
   8  -1   3   -3.70   27.00
   8  -1   3   -8.60   25.40
  -8   1  -3   -1.70   25.00
   8   1   3   13.80   22.20
   8   1   3   -6.50   27.40
   9  -1   3   18.60   31.60
   9  -1   3   -0.20   39.20
  -9  -1  -3  -11.10   25.50
  -9   1  -3   96.89   40.80
   9   1   3  -10.10   22.20
 -10  -2   3  387.96   89.49
   9  -2  -3    1.90   30.20
  -9  -2   3   62.79   37.00
   9  -2  -3   26.50   27.60
   9   2  -3   63.79   37.90
  -9   2   3   47.00   36.20
   9   2  -3    6.20   29.70
   8  -2  -3   71.49   35.70
  -8  -2   3   17.10   28.10
   8  -2  -3    5.20   15.50
   8  -2  -3   52.39   27.50
  -8   2   3   46.90   35.10
   8   2  -3   78.09   24.30
   8   2  -3   31.00   30.30
   8   2  -3   18.30   28.80
  -7  -2   3  178.28   46.60
   7  -2  -3  154.38   26.80
   7  -2  -3  208.08   41.90
   7  -2  -3  171.18   41.10
  -7   2   3  128.89   43.20
   7   2  -3  240.48   46.60
   7   2  -3  239.88   36.40
   7   2  -3  155.78   20.20
   7   2  -3  196.28   43.90
   7   2  -3  167.88   33.00
   6  -2  -3  197.08   37.80
   6  -2  -3  149.88   25.00
  -6  -2   3   80.99   32.50
   6  -2  -3  173.98   27.50
   6  -2  -3  192.28   39.90
   6   2  -3  156.18   19.20
   6   2  -3  145.09   28.90
  -6   2   3  123.19   37.90
   6   2  -3  180.68   38.10
   6   2  -3  163.88   35.90
   5  -2  -3  512.45   67.49
   5  -2  -3  547.25   64.99
  -5  -2   3  420.26   67.09
   5  -2  -3  458.35   52.99
   5   2  -3  580.14   71.29
   5   2  -3  548.05   68.29
   5   2  -3  549.65   48.10
   5   2  -3  590.44   69.59
   5   2  -3  628.94   57.79
  -5   2   3  556.84   74.19
  -4  -2   3 1590.64  167.18
   4  -2  -3 1547.55  157.58
   4  -2  -3 1875.41  159.38
   4  -2  -3 1996.20  170.18
   4  -2  -3 1794.72  163.08
   4  -2  -3 1734.33  165.58
   4   2  -3 2025.20  168.38
   4   2  -3 1944.31  165.38
  -4   2   3 1879.11  170.58
  -4   2   3 1909.91  162.98
   4   2  -3 1869.71  161.88
   4   2  -3 1841.02  153.08
   3  -2  -3  117.29   19.20
   3  -2  -3  152.08   23.00
   3  -2  -3  172.38   30.00
   3  -2  -3  160.88   21.80
  -3  -2   3  190.68   32.50
   3  -2  -3  128.89   24.60
   3   2  -3  173.58   24.20
  -3   2   3  165.68   31.20
   3   2  -3  194.78   30.00
  -3   2   3  143.39   24.80
  -3   2   3  137.49   22.40
  -2   2   3   72.69   20.90
   2   2  -3  224.38   27.70
   0   2   3  850.81   75.49
   1  -2   3  394.76   45.60
   1  -2   3  420.26   43.30
  -1  -2  -3  417.36   44.50
  -1  -2  -3  494.65   49.00
  -1  -2  -3  471.25   44.30
   1  -2   3  528.85   44.40
  -1  -2  -3  452.25   44.10
   1  -2   3  557.04   48.80
  -1   2  -3  549.54   44.60
  -1   2  -3  511.85   46.90
  -1   2  -3  429.06   43.20
   1   2   3  389.16   43.10
   1   2   3  381.46   45.90
   1   2   3  514.45   45.20
   2  -2   3 1748.23  144.99
   2  -2   3 1345.57  141.69
  -2  -2  -3 1660.93  140.49
   2  -2   3 1439.16  143.79
  -2  -2  -3 1584.54  142.69
  -2  -2  -3 1425.36  139.79
   2  -2   3 1419.16  141.59
  -2  -2  -3 1820.92  145.69
   2  -2   3 1658.83  139.89
  -2   2  -3 1728.63  144.59
  -2   2  -3 1671.63  143.79
   2   2   3 1508.85  143.19
  -2   2  -3 1749.22  140.09
   2   2   3 1749.43  145.59
   2   2   3 1750.52  141.49
  -3  -2  -3  757.22   81.29
   3  -2   3  828.62   81.69
   3  -2   3  931.61   82.89
  -3  -2  -3 1007.10   78.99
  -3  -2  -3  790.62   75.89
   3  -2   3  780.82   82.59
   3  -2   3  677.53   75.29
  -3  -2  -3  854.81   81.69
   3  -2   3  814.02   82.49
   3   2   3  847.12   82.19
  -3   2  -3  843.32   76.29
   3   2   3  860.51   76.69
   3   2   3  868.21   83.59
   3   2   3  884.31   79.09
  -3   2  -3  828.82   81.59
  -3   2  -3  733.23   81.19
   4  -2   3 3051.69  289.97
  -4  -2  -3 3305.97  288.27
  -4  -2  -3 3236.18  290.27
   4  -2   3 3055.49  291.67
  -4  -2  -3 3330.87  283.77
  -4  -2  -3 3569.14  292.77
   4  -2   3 2710.53  289.57
   4  -2   3 3187.88  291.67
   4  -2   3 3516.35  285.17
  -4   2  -3 3305.07  292.37
   4   2   3 3390.96  278.47
   4   2   3 3367.26  288.37
   4   2   3 3006.10  291.87
   4   2   3 3473.45  284.87
  -4   2  -3 3946.61  294.77
  -4   2  -3 3360.86  290.57
   4   2   3 3589.24  292.27
  -5  -2  -3  677.73   61.19
   5  -2   3  632.64   78.09
   5  -2   3  595.94   78.79
   5  -2   3  602.74   77.89
  -5  -2  -3  740.93   70.59
   5  -2   3  607.94   62.69
  -5  -2  -3  723.33   70.89
   5   2   3  552.64   56.09
   5   2   3  714.23   82.49
   5   2   3  635.04   69.99
  -5   2  -3  625.94   79.09
   5   2   3  653.13   62.39
   5   2   3  726.23   69.59
  -5   2  -3  629.34   69.49
   6  -2   3  265.57   34.20
   6  -2   3  199.98   42.10
  -6  -2  -3  176.58   33.70
  -6  -2  -3  215.98   41.90
   6  -2   3  183.68   43.30
   6  -2   3  193.48   42.10
  -6   2  -3  278.77   41.40
   6   2   3  199.98   21.80
   6   2   3  239.78   30.80
   6   2   3  244.28   42.80
   6   2   3  201.78   45.10
  -6   2  -3  262.37   48.50
   6   2   3  183.08   22.50
   6   2   3   92.99   36.10
   7  -2   3  259.57   53.19
  -7  -2  -3  172.98   41.30
   7  -2   3  109.69   39.40
   7   2   3  188.68   47.60
   7   2   3  110.69   40.10
   7   2   3  242.58   32.60
  -7   2  -3  158.08   43.00
   8  -2   3  411.26   72.59
  -8  -2  -3  431.66   67.19
   8  -2   3  374.76   71.69
   8   2   3  393.16   71.09
  -8   2  -3  323.67   68.69
   8   2   3  421.66   73.49
   9  -2   3   83.79   42.50
   9   2   3  150.38   50.39
  -9   2  -3  156.38   48.90
   9  -3  -3  -17.90   27.40
   9  -3  -3   39.90   28.70
   9   3  -3  -14.50   26.40
   9   3  -3   -5.00   24.10
  -9   3   3   33.80   35.90
   8  -3  -3   18.60   24.20
  -8  -3   3   34.50   30.00
   8  -3  -3   28.60   31.50
   8  -3  -3   40.00   19.60
  -8   3   3   48.90   35.50
   8   3  -3   39.80   30.20
   8   3  -3   29.00   20.30
   8   3  -3   51.19   21.80
   8   3  -3   48.10   31.00
   7  -3  -3  -17.20   12.20
   7  -3  -3   15.30   24.40
  -7  -3   3   17.10   25.30
   7  -3  -3   18.80   12.30
   7  -3  -3    4.70   19.20
   7   3  -3    7.30   16.90
  -7   3   3   19.20   26.80
   7   3  -3   47.40   21.40
   7   3  -3  -24.40   16.60
   7   3  -3    8.60    4.40
   7   3  -3   23.70   15.70
   6  -3  -3    2.10    9.20
  -6  -3   3    5.00   23.20
   6  -3  -3   -2.90   12.00
   6  -3  -3   13.00   20.10
   6  -3  -3    6.40   15.60
  -6   3   3   -2.40   16.80
   6   3  -3    3.90   11.90
   6   3  -3    3.10   21.20
   6   3  -3    6.70   18.60
   6   3  -3  -12.40   11.90
   6   3  -3   -2.00    4.40
   5  -3  -3   26.40   18.00
  -5  -3   3   16.00   18.70
   5  -3  -3   18.70   14.30
   5  -3  -3   42.50   14.10
   5   3  -3   18.40   14.80
  -5   3   3  -18.40   17.10
   5   3  -3  -12.10   13.70
   5   3  -3    7.40    4.50
   5   3  -3   13.80   13.70
  -5   3   3   49.20   18.40
   5   3  -3   33.60   13.80
   4  -3  -3   25.40   17.10
   4  -3  -3   20.90   10.40
   4  -3  -3   21.00   15.20
   4  -3  -3    0.90   10.00
   4  -3  -3    2.90   10.80
  -4  -3   3   -0.70   14.10
   4   3  -3   -7.50    9.90
   4   3  -3    7.30   10.30
   4   3  -3   19.10   12.20
   4   3  -3   13.30    4.20
  -4   3   3   16.50   11.40
  -4   3   3    5.00   17.90
  -4   3   3    9.30   11.90
   4   3  -3   -9.10   10.70
   3  -3  -3  242.18   31.80
   3  -3  -3  213.48   36.40
   3  -3  -3  218.48   30.70
   3  -3  -3  254.67   30.60
   3  -3  -3  255.97   36.40
  -3   3   3  329.17   43.90
   3   3  -3  230.68   32.60
  -3   3   3  241.58   34.10
   3   3  -3  272.67   33.10
  -3   3   3  265.27   32.20
   2  -3  -3    4.10    7.90
  -2  -3   3  105.49   10.10
  -2  -3   3  114.09   10.60
   2  -3  -3    6.10    9.70
   2  -3  -3   66.59   18.00
  -2   3   3   49.00   10.90
  -2   3   3   48.20   14.70
   2   3  -3  115.29   19.80
  -2   3   3   93.39   17.70
   2   3  -3    5.00    8.80
   1  -3   3  700.63   59.39
  -1  -3  -3  596.84   60.89
  -1  -3  -3  612.04   57.69
   1  -3   3  685.93   57.19
  -1  -3  -3  468.95   54.49
   1  -3   3  554.24   59.09
   1  -3   3  665.63   57.29
  -1   3  -3  576.84   53.99
  -1   3  -3  577.24   58.59
   1   3   3  549.45   59.79
  -1   3  -3  701.93   57.79
  -1   3  -3  619.74   59.59
   1   3   3  537.25   54.39
   1   3   3  647.34   56.79
  -1   3  -3  630.94   56.19
   2  -3   3   45.00   16.40
  -2  -3  -3   51.89   12.90
   2  -3   3   38.30   13.40
  -2  -3  -3   50.69   11.60
  -2  -3  -3   29.50   13.30
   2  -3   3   35.00   13.60
   2  -3   3   36.40   11.90
  -2  -3  -3   55.09    9.30
   2  -3   3   18.50   13.90
   2   3   3   62.49   16.80
   2   3   3    2.70    7.50
  -2   3  -3   67.39   17.40
  -2   3  -3   46.80   13.80
  -2   3  -3   49.99   13.00
   2   3   3   50.79   16.70
  -2   3  -3   25.60    5.80
   2   3   3   53.59   12.10
  -2   3  -3   42.00   13.80
  -3  -3  -3 1437.16  142.49
  -3  -3  -3 1490.45  137.09
   3  -3   3 1618.64  142.69
   3  -3   3 1588.34  143.59
   3  -3   3 1469.75  138.29
   3  -3   3 1679.73  145.39
   3  -3   3 1644.34  142.99
  -3  -3  -3 1457.85  138.19
  -3   3  -3 1514.95  138.19
   3   3   3 1747.43  139.89
  -3   3  -3 1376.36  141.79
   3   3   3 1739.63  144.99
   3   3   3 1753.92  144.99
   3   3   3 1494.75  138.59
  -3   3  -3 1630.84  143.09
   4  -3   3 1190.98  117.29
   4  -3   3 1012.00  114.39
   4  -3   3 1192.48  118.49
   4  -3   3 1098.59  116.19
  -4  -3  -3 1236.48  112.09
   4  -3   3 1201.88  110.59
  -4  -3  -3 1314.77  116.79
  -4  -3  -3 1302.47  110.69
  -4   3  -3 1258.07  118.79
   4   3   3 1155.08  115.89
   4   3   3 1126.09  117.49
  -4   3  -3 1209.98  117.49
   4   3   3 1332.57  113.19
  -4   3  -3 1201.98  115.69
   4   3   3 1298.47  111.39
  -5  -3  -3   19.40   16.00
  -5  -3  -3   -4.40    8.40
  -5  -3  -3    3.80   14.30
   5  -3   3   -1.00   18.90
   5  -3   3    1.70   17.40
   5  -3   3    3.30   11.90
   5  -3   3    9.90   18.20
   5   3   3   30.90   18.40
  -5   3  -3    2.30   15.40
   5   3   3   18.80   15.90
   5   3   3   10.20   10.60
   5   3   3   -2.20   17.00
  -5   3  -3    3.60   17.10
   6  -3   3  664.83   76.59
   6  -3   3  744.93   95.59
  -6  -3  -3  861.61   85.49
   6  -3   3  722.33   92.69
  -6  -3  -3  854.31   83.39
   6  -3   3  716.73   97.09
   6   3   3  928.61   92.19
   6   3   3  758.32   76.69
  -6   3  -3  781.92   99.19
  -6   3  -3  790.02   83.79
   6   3   3  819.72   86.59
  -7  -3  -3  484.85   66.09
   7  -3   3  282.07   62.99
   7  -3   3  390.76   66.19
   7   3   3  449.66   70.89
  -7   3  -3  415.66   65.79
   7   3   3  414.46   69.99
   7   3   3  398.26   50.19
  -7   3  -3  498.95   75.49
   8  -3   3  458.15   77.99
   8  -3   3  335.47   69.99
  -8  -3  -3  415.56   65.49
   8   3   3  540.45   80.49
   8   3   3  270.27   64.29
  -8   3  -3  392.26   71.59
   9  -3   3   97.09   43.00
   9   3   3   68.29   36.40
  -9   3  -3   -4.10   33.90
   9  -4  -3  147.49   49.60
   9  -4  -3   89.59   39.30
  -9   4   3   66.89   45.00
   9   4  -3  101.19   43.20
   9   4  -3  128.19   45.60
   8  -4  -3   70.89   37.60
   8  -4  -3   50.19   27.20
   8  -4  -3   24.60   19.40
   8   4  -3    1.90   26.60
   8   4  -3   20.40   21.30
   8   4  -3   29.20   22.30
  -8   4   3   -6.50   24.70
   7  -4  -3   26.90   19.10
   7  -4  -3   -5.20   23.40
   7  -4  -3   47.20   25.10
   7  -4  -3   31.20   13.60
   7   4  -3   19.50   15.90
   7   4  -3   17.00   18.40
   7   4  -3   35.20   26.20
  -7   4   3   35.60   31.70
   7   4  -3   -7.70   15.50
   6  -4  -3  377.36   45.60
   6  -4  -3  384.76   60.69
  -6  -4   3  427.46   62.49
   6  -4  -3  367.26   48.90
   6  -4  -3  369.86   48.40
   6  -4  -3  500.65   60.39
  -6   4   3  370.16   63.09
   6   4  -3  365.46   51.59
   6   4  -3  350.06   34.20
   6   4  -3  353.66   47.90
   6   4  -3  339.07   56.69
   5  -4  -3 2017.20  178.78
   5  -4  -3 1852.51  169.98
   5  -4  -3 1946.21  173.58
   5  -4  -3 2175.18  170.88
  -5   4   3 2161.18  173.98
   5   4  -3 1629.24  173.48
   5   4  -3 2030.30  176.38
   5   4  -3 1681.53  161.08
   5   4  -3 1852.41  171.68
   5   4  -3 1787.32  169.08
  -5   4   3 2148.39  183.58
   4  -4  -3  624.34   76.19
   4  -4  -3  602.14   63.29
   4  -4  -3  682.23   63.99
   4  -4  -3  620.24   61.19
   4  -4  -3  646.04   62.39
   4  -4  -3  598.94   72.79
   4   4  -3  664.43   67.19
   4   4  -3  487.95   65.79
   4   4  -3  540.65   60.99
  -4   4   3  690.33   68.09
  -4   4   3  643.64   63.49
  -4   4   3  671.23   78.69
   3  -4  -3   19.70   11.40
  -3  -4   3   18.70    6.40
   3  -4  -3   19.00   13.10
  -3  -4   3   21.20    5.90
   3  -4  -3   14.00   12.70
   3  -4  -3   10.10   10.20
   3  -4  -3   12.40   12.80
   3  -4  -3   19.30   11.50
   3   4  -3    5.10   11.70
  -3   4   3   -6.60   16.20
   3   4  -3   60.89   17.40
   3   4  -3   23.00   10.80
   3   4  -3   22.20   12.40
  -3   4   3   19.70   10.80
  -3   4   3    0.20   12.30
   2  -4  -3  -10.30    5.10
  -2  -4   3  -12.00    8.30
  -2  -4   3   -2.30    6.00
   2  -4  -3   -0.90    9.20
   2  -4  -3    3.10   11.40
   2  -4  -3    7.10   10.80
   2  -4  -3   -2.50   10.00
  -2  -4   3   -1.10    6.30
  -2   4   3    4.50    7.20
   2   4  -3   -9.20    9.00
  -2   4   3    3.80   10.80
   2   4  -3    2.80    5.90
  -2   4   3   -0.70    9.20
   2   4  -3    6.40    7.80
   1  -4  -3  315.97   42.80
  -1  -4   3  441.26   40.40
   1  -4  -3  358.16   41.20
  -1  -4   3  412.66   39.30
  -1  -4   3  471.55   39.00
  -1   4   3  351.26   40.40
  -1   4   3  339.87   35.80
   1   4  -3  409.36   40.40
  -1   4   3  388.66   41.70
  -1   4   3  458.85   42.40
   0  -4   3 5524.45  432.16
   0  -4   3 5113.29  433.86
   0  -4   3 5192.78  433.06
   0  -4  -3 4545.35  430.76
   0  -4  -3 5223.28  431.16
   0  -4  -3 4786.32  433.76
   0  -4   3 4891.31  432.26
   0   4   3 5348.17  435.36
   0   4   3 4681.63  433.16
   0   4  -3 5753.42  433.06
   0   4  -3 5135.59  433.76
   0   4  -3 5273.37  431.66
   1  -4   3   59.79   19.10
  -1  -4  -3  164.88   19.00
   1  -4   3  115.79   21.80
  -1  -4  -3  137.79   22.40
  -1  -4  -3  151.98   17.80
   1  -4   3  118.49   21.40
   1  -4   3  170.28   22.50
  -1  -4  -3  136.49   25.70
  -1  -4  -3  150.98   13.60
   1  -4   3  177.28   25.00
  -1   4  -3   91.19   21.80
  -1   4  -3  111.29   19.50
  -1   4  -3  167.38   19.90
  -1   4  -3  185.08   25.30
   1   4   3  179.68   27.00
  -1   4  -3   95.89   20.60
   1   4   3  187.98   19.60
  -2  -4  -3 1979.90  177.08
  -2  -4  -3 2338.67  174.38
   2  -4   3 2091.69  178.48
  -2  -4  -3 2149.69  170.18
   2  -4   3 2237.68  179.88
   2  -4   3 1774.12  178.78
  -2  -4  -3 2063.69  180.78
   2  -4   3 1890.41  176.18
   2  -4   3 1675.03  178.38
   2   4   3 2074.39  178.48
  -2   4  -3 2035.20  177.68
   2   4   3 2089.09  180.68
   2   4   3 1911.71  177.18
   2   4   3 2170.68  174.48
  -2   4  -3 1968.70  179.18
  -2   4  -3 1808.62  178.48
  -2   4  -3 1890.31  176.08
  -2   4  -3 2027.40  171.78
   3  -4   3 1850.01  173.58
   3  -4   3 1749.12  168.78
  -3  -4  -3 1745.83  172.38
  -3  -4  -3 1998.30  165.88
   3  -4   3 2094.79  175.78
  -3  -4  -3 1750.82  168.98
   3  -4   3 1846.82  172.78
   3  -4   3 2151.18  174.58
   3   4   3 2099.49  171.08
   3   4   3 1802.42  173.08
   3   4   3 2125.49  174.78
  -3   4  -3 1911.01  173.18
  -3   4  -3 2031.00  172.88
  -3   4  -3 2018.00  173.98
   3   4   3 1776.92  167.08
  -3   4  -3 1918.41  169.48
   4  -4   3 2025.10  215.08
   4  -4   3 2176.88  211.28
   4  -4   3 2674.33  219.68
  -4  -4  -3 2345.07  216.28
  -4  -4  -3 2822.92  212.08
   4  -4   3 2392.36  218.98
   4  -4   3 2328.87  217.58
  -4  -4  -3 2386.56  211.58
   4   4   3 2178.98  210.78
   4   4   3 2455.75  217.48
  -4   4  -3 2637.64  217.88
   4   4   3 2389.76  212.28
  -4   4  -3 2440.16  219.78
  -4   4  -3 2572.34  218.28
   4   4   3 2559.54  219.68
  -5  -4  -3 1552.24  138.19
   5  -4   3 1405.96  143.19
   5  -4   3 1596.04  146.69
   5  -4   3 1527.25  137.39
  -5  -4  -3 1322.17  133.89
   5  -4   3 1692.03  148.79
  -5  -4  -3 1367.26  139.89
   5   4   3 1605.24  143.49
  -5   4  -3 1451.65  141.49
  -5   4  -3 1657.33  148.59
   5   4   3 1604.64  137.59
   5   4   3 1339.87  144.29
   5   4   3 1455.85  137.79
   6  -4   3    0.30   17.30
   6  -4   3   48.00   27.90
  -6  -4  -3    7.60   11.70
  -6  -4  -3   14.20   16.40
  -6  -4  -3   17.20   16.40
   6  -4   3   10.30   13.60
   6  -4   3   10.10   22.70
   6   4   3   -0.60   15.40
   6   4   3   19.10   21.80
   6   4   3   41.30   17.30
  -6   4  -3    7.80   16.90
   6   4   3   18.30   20.60
  -6   4  -3   -0.20   14.40
  -7  -4  -3   39.90   23.10
   7  -4   3   15.90   25.90
   7  -4   3   29.00   31.40
  -7   4  -3   28.60   25.70
   7   4   3   17.80   14.00
   7   4   3  -35.30   20.30
   8  -4   3  256.17   59.79
  -8  -4  -3  171.98   43.50
   8  -4   3  175.68   50.69
  -8   4  -3  312.57   62.79
   8   4   3  205.88   54.59
   8   4   3  248.28   56.19
   9  -4   3   86.39   42.80
  -9   4  -3   49.30   40.80
   9  -5  -3  130.99   31.60
   9  -5  -3  111.39   37.40
   9  -5  -3   91.69   45.10
   9   5  -3  108.89   40.60
  -9   5   3   62.89   43.80
   9   5  -3   74.69   37.60
   8  -5  -3  431.96   57.59
   8  -5  -3  509.35   71.49
   8  -5  -3  467.05   76.49
   8   5  -3  324.77   54.99
   8   5  -3  348.07   66.69
   8   5  -3  342.67   66.99
  -8   5   3  362.66   75.79
   7  -5  -3  612.44   64.39
   7  -5  -3  632.74   85.79
   7  -5  -3  775.92   95.79
   7  -5  -3  754.52   75.19
   7   5  -3  733.13   71.99
  -7   5   3  765.42  102.09
   7   5  -3  630.34   87.49
   7   5  -3  660.43   90.59
   7   5  -3  555.44   78.19
   6  -5  -3  166.98   28.80
   6  -5  -3  217.28   35.30
   6  -5  -3  229.08   40.70
   6  -5  -3  248.38   46.50
   6  -5  -3  185.08   34.90
   6   5  -3  148.99   30.40
  -6   5   3  219.18   49.50
   6   5  -3  234.48   45.10
   6   5  -3  213.78   37.70
   5  -5  -3   17.40   19.90
   5  -5  -3   -0.20   10.40
   5  -5  -3  -11.80   11.20
   5  -5  -3    8.30   11.90
   5  -5  -3    6.70   14.70
  -5   5   3  -16.90   10.20
   5   5  -3    8.40   14.50
   5   5  -3    1.90   14.10
   5   5  -3  -11.80    8.50
   5   5  -3    5.60   12.70
   5   5  -3    3.40    6.20
  -5   5   3   21.50   22.40
   4  -5  -3  190.68   35.30
  -4  -5   3  310.27   26.70
   4  -5  -3  252.97   42.80
   4  -5  -3  256.17   44.90
   4  -5  -3  275.77   36.40
   4  -5  -3  286.27   38.80
  -4  -5   3  274.67   27.00
   4  -5  -3  299.37   40.70
  -4   5   3  246.08   37.80
   4   5  -3  284.47   42.50
   4   5  -3  304.47   36.40
   4   5  -3  303.97   37.40
  -4   5   3  268.47   46.90
   4   5  -3  292.57   41.30
  -4   5   3  279.07   42.80
  -3  -5   3 1697.73  130.09
   3  -5  -3 1342.17  132.89
   3  -5  -3 1256.77  134.19
   3  -5  -3 1285.77  131.99
   3  -5  -3 1500.35  138.69
  -3  -5   3 1703.83  129.19
   3  -5  -3 1817.82  142.49
   3  -5  -3 1298.57  133.29
  -3   5   3 1451.55  132.29
  -3   5   3 1545.35  136.99
  -3   5   3 1488.25  141.09
   3   5  -3 1442.96  130.89
   3   5  -3 1601.74  133.49
   3   5  -3 1427.76  135.69
   3   5  -3 1461.25  136.79
  -2  -5   3  310.07   38.60
  -2  -5   3  357.06   34.10
   2  -5  -3  279.67   39.30
   2  -5  -3  372.36   34.10
   2  -5  -3  352.96   44.00
   2  -5  -3  420.56   45.60
   2  -5  -3  312.27   40.70
   2   5  -3  366.96   36.70
  -2   5   3  234.78   37.90
  -2   5   3  281.17   32.70
  -2   5   3  345.77   45.00
   2   5  -3  292.87   32.50
   2   5  -3  285.27   40.00
  -1  -5   3  563.94   51.39
  -1  -5   3  485.15   47.20
   1  -5  -3  477.55   50.99
  -1  -5   3  463.55   49.40
   1  -5  -3  443.56   51.59
  -1  -5   3  434.96   48.30
   1  -5  -3  573.14   51.69
  -1   5   3  543.45   46.40
   1   5  -3  477.35   49.70
  -1   5   3  532.85   51.99
  -1   5   3  415.66   51.19
  -1   5   3  533.55   52.19
   1   5  -3  537.15   51.59
   0  -5  -3 1126.89   92.29
   0  -5   3 1060.69   95.79
   0  -5  -3 1163.28   92.59
   0  -5   3 1067.19   93.79
   0  -5   3 1039.60   93.99
   0  -5  -3 1047.60   93.29
   0  -5   3  934.21   93.99
   0  -5   3 1002.00   93.29
   0  -5  -3  835.22   95.69
   0  -5  -3 1082.49   95.69
   0   5  -3 1006.80   93.39
   0   5   3 1051.69   96.49
   0   5   3 1066.59   96.49
   0   5   3 1127.09   96.89
   0   5  -3  999.10   93.89
   0   5  -3  948.91   94.99
   1  -5   3 1576.64  137.99
   1  -5   3 1476.75  134.99
  -1  -5  -3 1647.74  134.39
  -1  -5  -3 1602.74  139.49
  -1  -5  -3 1626.04  134.69
  -1  -5  -3 1659.33  142.89
   1  -5   3 1733.03  140.59
   1  -5   3 1558.94  138.39
   1  -5   3 1610.04  140.79
   1  -5   3 1393.06  137.79
  -1   5  -3 1397.76  138.89
  -1   5  -3 1502.25  135.79
  -1   5  -3 1555.44  140.39
  -1   5  -3 1687.93  138.29
   1   5   3 1660.23  141.99
   1   5   3 1602.54  133.79
   1   5   3 1377.06  139.69
  -1   5  -3 1368.06  137.89
   2  -5   3 1838.62  166.48
  -2  -5  -3 1854.71  157.68
   2  -5   3 1724.63  165.08
   2  -5   3 1910.71  167.68
  -2  -5  -3 1919.61  159.38
   2  -5   3 1803.62  164.08
  -2  -5  -3 1973.90  168.88
   2  -5   3 2057.99  166.48
  -2  -5  -3 1765.52  164.48
   2   5   3 1751.32  159.28
   2   5   3 1946.31  165.48
  -2   5  -3 1767.12  166.18
   2   5   3 1710.03  166.88
  -2   5  -3 1956.70  165.28
  -2   5  -3 1829.02  166.58
   2   5   3 2004.90  166.08
  -2   5  -3 1727.83  163.68
  -2   5  -3 1908.51  159.38
  -3  -5  -3  889.81   84.89
   3  -5   3  800.32   84.89
   3  -5   3  808.22   83.49
   3  -5   3  961.40   85.69
   3  -5   3  839.42   81.09
  -3  -5  -3  776.22   73.89
   3  -5   3  816.42   84.49
  -3  -5  -3  726.23   79.89
  -3   5  -3  882.21   84.49
   3   5   3  807.92   83.79
  -3   5  -3  824.92   81.99
  -3   5  -3  866.51   83.69
   3   5   3  894.11   82.09
   3   5   3  811.52   84.19
   3   5   3  862.71   76.99
  -3   5  -3  851.41   80.79
   4  -5   3    9.30   15.70
   4  -5   3   27.90   14.60
   4  -5   3   -1.00   17.80
  -4  -5  -3   48.10   14.00
   4  -5   3   59.79   21.50
  -4  -5  -3   50.99   16.70
  -4  -5  -3   63.79   21.80
   4   5   3   23.20   17.70
  -4   5  -3   30.50   18.20
   4   5   3   25.60   14.70
   4   5   3   32.40   20.50
  -4   5  -3   70.79   23.50
   4   5   3   43.80   14.30
  -4   5  -3   26.50   16.30
  -4   5  -3    8.30   13.90
  -5  -5  -3    7.90   12.30
   5  -5   3   13.50   20.00
   5  -5   3   11.80   13.20
   5  -5   3    4.60   15.90
   5  -5   3   -2.40   20.10
  -5  -5  -3   22.80   13.80
  -5  -5  -3    8.70   14.70
   5   5   3   16.20   13.50
   5   5   3   11.30   15.30
   5   5   3   23.10   22.80
   5   5   3    6.70   13.40
  -5   5  -3   -8.50   13.20
  -5   5  -3   15.20   20.50
  -6  -5  -3  245.08   42.10
   6  -5   3  279.87   52.59
  -6  -5  -3  288.57   45.40
   6  -5   3  261.57   43.00
   6  -5   3  348.37   57.69
  -6  -5  -3  264.17   40.20
   6  -5   3  348.07   57.59
   6   5   3  264.57   48.50
   6   5   3  291.87   43.80
   6   5   3  246.98   41.10
  -6   5  -3  336.77   58.19
  -6   5  -3  374.36   51.69
   6   5   3  246.08   51.39
  -7  -5  -3  430.66   62.39
   7  -5   3  394.06   71.09
   7  -5   3  523.55   77.89
   7   5   3  501.55   75.59
   7   5   3  380.56   55.69
  -7   5  -3  481.55   75.69
   8  -5   3  271.77   61.79
   8  -5   3  299.47   63.49
   8   5   3  290.17   62.39
  -8   5  -3  253.17   61.79
   8   5   3  274.97   58.29
   9  -5   3  -26.40   31.90
  -9   5  -3   -1.90   33.30
   9  -6  -3   79.79   40.30
   9  -6  -3   43.30   24.20
   9  -6  -3  126.39   53.19
  -9   6   3   87.29   47.80
   9   6  -3   21.70   30.10
   9   6  -3   16.00   31.40
   8  -6  -3   -4.20   17.50
   8  -6  -3   -2.10   23.50
   8  -6  -3  -14.20   15.30
   8   6  -3   14.80   22.10
   8   6  -3   12.70   29.20
  -8   6   3  -14.40   28.40
   8   6  -3    3.00   20.50
   7  -6  -3    4.30   17.50
   7  -6  -3    8.50   24.50
   7  -6  -3    9.70   19.10
   7   6  -3   19.00   19.60
   7   6  -3    8.20   23.70
  -7   6   3   34.60   34.40
   7   6  -3    1.00   14.10
   6  -6  -3   50.79   27.80
   6  -6  -3   67.79   24.00
   6  -6  -3  111.99   29.40
   6  -6  -3   78.49   20.00
   6  -6  -3   75.99   25.30
   6   6  -3   49.99   23.30
   6   6  -3   82.59   21.40
   6   6  -3   53.19   24.50
  -6   6   3  102.99   36.70
   5  -6  -3    3.00   16.60
  -5  -6   3    4.80    3.40
   5  -6  -3    8.70   11.90
  -5  -6   3   11.70    4.10
   5  -6  -3   -0.90   12.80
   5  -6  -3   -3.90   12.90
   5  -6  -3   39.10   23.90
  -5   6   3  -13.40   13.80
   5   6  -3    7.80   15.80
   5   6  -3    3.30   12.10
  -5   6   3   20.30   22.60
   5   6  -3    7.10   14.60
   5   6  -3   -2.60   12.00
   5   6  -3    5.40   11.90
   4  -6  -3  224.68   35.40
   4  -6  -3  264.37   38.80
  -4  -6   3  303.57   29.20
   4  -6  -3  259.27   40.80
   4  -6  -3  346.17   42.50
  -4  -6   3  272.57   29.70
   4  -6  -3  283.87   44.70
   4   6  -3  237.98   35.40
  -4   6   3  235.08   37.30
   4   6  -3  259.27   41.30
   4   6  -3  318.67   36.10
   4   6  -3  317.47   44.80
  -4   6   3  310.57   50.29
  -4   6   3  313.57   45.60
   3  -6  -3  186.28   29.60
   3  -6  -3  145.49   28.40
  -3  -6   3  188.78   25.40
   3  -6  -3  176.68   31.30
  -3  -6   3  220.68   25.50
   3  -6  -3  178.18   32.60
  -3  -6   3  155.38   27.00
   3  -6  -3  194.38   28.40
   3  -6  -3  206.28   34.40
  -3   6   3  142.39   30.30
   3   6  -3  192.18   32.60
   3   6  -3  249.38   30.50
  -3   6   3  188.38   28.00
  -3   6   3  149.39   32.40
   3   6  -3  199.18   33.20
   3   6  -3  206.68   25.30
  -2  -6   3  214.28   29.00
   2  -6  -3  197.68   31.10
  -2  -6   3  254.77   32.40
  -2  -6   3  195.38   26.30
   2  -6  -3  189.78   25.50
  -2  -6   3  139.69   24.10
   2  -6  -3  148.59   29.70
   2  -6  -3  191.08   31.80
   2  -6  -3  222.68   34.50
   2  -6  -3  165.48   28.50
  -2  -6   3  232.38   22.90
   2   6  -3  197.68   28.50
   2   6  -3  161.98   30.40
  -2   6   3  189.88   25.30
  -2   6   3  201.08   31.10
   2   6  -3  212.08   24.40
  -2   6   3  163.28   32.50
  -2   6   3  162.88   27.90
  -1  -6   3  559.04   51.69
  -1  -6   3  582.84   48.00
   1  -6  -3  443.16   50.29
   1  -6  -3  463.35   57.19
   1  -6  -3  510.65   52.19
   1  -6  -3  487.15   54.09
   1  -6  -3  460.55   51.09
  -1  -6   3  488.55   50.39
  -1  -6   3  500.05   50.79
   1   6  -3  613.94   52.79
   1   6  -3  411.26   46.40
  -1   6   3  493.85   53.69
   1   6  -3  462.25   49.90
  -1   6   3  581.94   47.90
  -1   6   3  435.26   50.69
  -1   6   3  446.56   55.39
   1   6  -3  571.54   52.49
   1   6  -3  502.15   51.49
  -1   6   3  350.16   52.69
   0  -6   3   34.30   14.30
   0  -6  -3   29.40    9.90
   0  -6   3   23.50   11.20
   0  -6   3   32.00   12.10
   0  -6  -3   16.10   12.50
   0  -6  -3   24.00   10.80
   0  -6   3   28.80   14.00
   0  -6  -3   25.70   13.90
   0  -6  -3    4.20   13.80
   0  -6   3   18.60   10.30
   0   6   3   25.00   14.80
   0   6  -3   15.80    7.70
   0   6  -3   23.50   11.00
   0   6   3   25.20   15.00
   0   6  -3   13.10   11.30
   0   6   3   13.70   14.20
   0   6  -3   22.80   12.00
   0   6  -3   27.10   12.20
   0   6  -3   19.40   12.60
   0   6   3    8.50    7.20
   1  -6   3   49.50   15.90
  -1  -6  -3   45.70   10.50
   1  -6   3   42.60   12.50
  -1  -6  -3   61.39   16.20
   1  -6   3   41.80   16.90
   1  -6   3   24.20   13.30
   1  -6   3   36.70   15.30
  -1  -6  -3   40.20   11.10
   1  -6   3   68.09   18.20
  -1  -6  -3   43.80   16.80
  -1   6  -3   65.49   16.40
   1   6   3   45.60    7.80
  -1   6  -3   40.70   14.80
   1   6   3   61.89   10.00
   1   6   3   55.99   18.30
  -1   6  -3   42.60   16.80
   1   6   3   77.29   21.20
   1   6   3   64.99   19.30
  -1   6  -3   32.30   15.70
  -1   6  -3   49.70   14.70
   2  -6   3   -4.70   12.00
  -2  -6  -3    5.00   11.80
   2  -6   3   -7.00   13.30
  -2  -6  -3    4.10    7.00
   2  -6   3   -0.50   13.40
   2  -6   3    8.00   15.90
  -2  -6  -3   -8.30   15.10
   2  -6   3   -5.00    6.10
  -2  -6  -3   23.20    8.00
   2  -6   3  -13.00   11.90
  -2   6  -3    1.70    8.30
  -2   6  -3    9.30   13.10
   2   6   3    6.80    6.70
  -2   6  -3   -2.90   14.30
   2   6   3   -1.70   13.10
   2   6   3   -3.50   12.60
  -2   6  -3    0.30   11.60
  -2   6  -3   26.40   15.90
  -3  -6  -3   26.40    6.10
   3  -6   3   39.30   15.70
  -3  -6  -3    7.70   12.30
   3  -6   3   22.70   17.30
  -3  -6  -3    7.00   14.60
   3  -6   3   20.00   17.00
   3  -6   3   23.90   16.30
   3  -6   3   34.80   18.60
  -3   6  -3   19.10   12.70
  -3   6  -3   14.20    6.60
   3   6   3   27.40   14.50
  -3   6  -3   20.10   13.60
   3   6   3   17.30   15.70
   3   6   3   11.70   14.30
  -3   6  -3   17.30   14.20
  -3   6  -3   46.60   18.70
   3   6   3   35.00   10.70
   4  -6   3  439.96   60.29
  -4  -6  -3  479.55   55.49
   4  -6   3  336.27   50.39
   4  -6   3  410.06   57.49
   4  -6   3  417.76   58.69
  -4  -6  -3  503.75   59.39
  -4   6  -3  360.16   58.19
   4   6   3  405.66   56.29
  -4   6  -3  434.86   57.59
   4   6   3  381.76   56.59
   4   6   3  434.66   45.00
   4   6   3  469.05   55.89
   5  -6   3  117.59   35.30
  -5  -6  -3  142.29   31.80
   5  -6   3  128.59   34.00
   5  -6   3  115.79   34.70
  -5  -6  -3  168.98   27.70
  -5  -6  -3  178.88   31.30
   5  -6   3  119.39   27.50
  -5   6  -3  128.09   33.40
   5   6   3  154.18   27.50
  -5   6  -3  109.99   34.10
   5   6   3  165.38   32.00
   5   6   3  135.09   35.90
   5   6   3  168.88   34.60
   6  -6   3  401.96   66.99
  -6  -6  -3  402.46   58.19
   6  -6   3  445.66   67.39
   6  -6   3  426.56   68.59
  -6  -6  -3  419.76   54.19
  -6  -6  -3  438.76   56.89
  -6   6  -3  522.15   67.49
  -6   6  -3  406.86   69.39
   6   6   3  440.46   58.99
   6   6   3  398.26   67.39
   6   6   3  548.25   69.09
   6   6   3  429.76   56.09
   7  -6   3  499.65   76.79
   7  -6   3  312.47   64.09
  -7  -6  -3  503.85   62.19
   7   6   3  319.87   65.19
   7   6   3  431.26   57.79
  -7   6  -3  386.56   72.89
   8  -6   3   63.29   39.30
   8  -6   3  -22.50   25.00
   8   6   3   90.19   40.00
  -8   6  -3   67.49   36.90
  -9   6  -3  129.19   54.69
   9  -7  -3  114.09   34.40
   9  -7  -3   76.09   37.90
   9   7  -3   46.60   44.10
  -9   7   3  117.39   52.49
   9   7  -3   95.09   48.70
   8  -7  -3  431.66   68.89
   8  -7  -3  371.16   59.89
   8  -7  -3  400.06   72.99
  -8   7   3  460.85   84.19
   8   7  -3  400.66   71.69
   8   7  -3  384.46   62.09
   8   7  -3  487.05   77.89
   7  -7  -3  210.68   45.90
   7  -7  -3  297.27   50.29
   7  -7  -3  345.87   60.19
   7   7  -3  266.87   43.00
   7   7  -3  240.18   53.49
  -7   7   3  307.67   64.09
   7   7  -3  316.77   43.00
   7   7  -3  284.67   50.49
   6  -7  -3  134.39   33.20
   6  -7  -3  105.89   22.00
   6  -7  -3  101.09   36.00
   6  -7  -3   79.69   26.90
   6  -7  -3   71.59   25.70
   6   7  -3   95.69   33.30
   6   7  -3   67.69   24.80
   6   7  -3  102.19   22.90
   6   7  -3  129.09   25.60
  -6   7   3   61.19   32.80
   5  -7  -3  167.78   34.00
   5  -7  -3  142.99   25.50
   5  -7  -3  141.29   34.30
   5  -7  -3  179.78   33.60
   5  -7  -3  165.28   31.60
  -5  -7   3   98.39   17.50
  -5  -7   3  147.29   17.90
   5   7  -3  127.69   23.80
  -5   7   3  110.49   36.00
  -5   7   3  186.38   32.30
   5   7  -3  131.19   30.70
   5   7  -3  151.38   27.00
   5   7  -3   66.99   27.20
   4  -7  -3 2164.58  185.88
  -4  -7   3 2011.20  176.08
   4  -7  -3 2013.00  179.48
   4  -7  -3 2349.76  184.88
  -4  -7   3 1926.21  174.48
   4  -7  -3 1967.50  181.28
   4  -7  -3 1869.31  186.68
  -4   7   3 1984.10  180.18
   4   7  -3 1919.51  182.78
   4   7  -3 2005.30  179.08
   4   7  -3 2027.50  184.88
  -4   7   3 1835.52  188.88
   4   7  -3 2162.18  176.78
  -3  -7   3  590.24   59.99
   3  -7  -3  636.84   66.09
   3  -7  -3  647.44   61.19
   3  -7  -3  732.43   61.09
  -3  -7   3  575.54   62.39
  -3  -7   3  543.65   56.29
   3  -7  -3  566.64   67.69
   3  -7  -3  433.96   63.59
   3  -7  -3  509.75   67.59
  -3   7   3  675.13   59.89
  -3   7   3  611.24   64.69
   3   7  -3  492.25   54.29
   3   7  -3  550.04   61.79
   3   7  -3  568.84   68.19
  -3   7   3  703.63   70.29
   3   7  -3  592.24   59.29
  -2  -7   3   81.69   17.30
  -2  -7   3   66.39   19.50
   2  -7  -3   76.19   22.80
   2  -7  -3  123.59   25.30
  -2  -7   3   67.39   13.10
  -2  -7   3   87.39   19.00
   2  -7  -3  109.99   18.10
   2  -7  -3   96.19   23.00
   2  -7  -3   93.19   20.50
  -2  -7   3   81.59   18.60
   2  -7  -3   45.70   19.10
   2   7  -3   66.69   21.80
   2   7  -3   63.39   13.40
  -2   7   3  110.69   19.00
  -2   7   3   83.99   20.10
   2   7  -3   97.39   19.80
  -2   7   3  121.29   25.60
  -2   7   3   87.79   20.80
   1  -7  -3 2291.77  224.48
  -1  -7   3 2694.73  221.18
   1  -7  -3 2305.87  226.98
  -1  -7   3 2659.53  225.48
  -1  -7   3 2682.53  226.28
  -1  -7   3 2859.81  226.88
   1  -7  -3 2627.74  226.18
  -1  -7   3 2494.25  224.48
   1  -7  -3 3026.10  230.88
  -1   7   3 2095.49  225.08
   1   7  -3 2255.37  223.98
  -1   7   3 2893.71  222.48
   1   7  -3 2485.65  224.78
  -1   7   3 2421.56  226.48
   1   7  -3 2660.53  226.08
   1   7  -3 2428.16  225.78
  -1   7   3 2423.16  225.48
  -1   7   3 2808.92  229.48
   1   7  -3 2904.91  221.48
   0  -7  -3  653.93   61.29
   0  -7   3  568.84   65.79
   0  -7   3  733.53   67.39
   0  -7  -3  613.94   63.39
   0  -7   3  755.02   65.59
   0  -7  -3  762.42   67.49
   0  -7  -3  793.72   72.69
   0  -7   3  604.64   62.89
   0  -7  -3  601.64   68.89
   0  -7   3  618.34   64.29
   0   7  -3  633.64   66.69
   0   7  -3  470.45   63.09
   0   7   3  799.32   70.39
   0   7  -3  773.22   67.09
   0   7   3  695.93   62.89
   0   7   3  563.44   66.39
   0   7  -3  751.02   66.59
   0   7  -3  652.83   61.99
   0   7   3  666.03   67.49
   0   7  -3  578.54   64.39
   1  -7   3  412.56   46.90
  -1  -7  -3  342.67   39.90
   1  -7   3  376.46   49.50
   1  -7   3  314.87   44.00
   1  -7   3  473.15   52.29
   1  -7   3  342.77   46.20
  -1  -7  -3  374.06   36.80
  -1  -7  -3  364.16   51.29
   1  -7   3  402.76   41.40
  -1  -7  -3  353.26   47.00
  -1   7  -3  494.85   47.50
  -1   7  -3  384.86   44.70
   1   7   3  366.36   50.89
   1   7   3  380.96   35.60
  -1   7  -3  424.36   48.20
  -1   7  -3  332.97   47.70
   1   7   3  444.86   51.09
   1   7   3  347.67   48.80
  -1   7  -3  389.96   48.70
   2  -7   3    4.80   14.10
  -2  -7  -3  -10.80    6.90
  -2  -7  -3   -0.20   15.70
   2  -7   3    8.80   14.60
  -2  -7  -3   10.10    6.40
   2  -7   3    0.10    7.80
   2  -7   3    3.10   10.90
  -2  -7  -3   -1.40   12.50
   2  -7   3   23.70   14.60
   2  -7   3   -1.10   13.10
   2   7   3  -10.00   12.10
  -2   7  -3   -8.70   14.60
  -2   7  -3   13.00    9.80
   2   7   3   -0.90    5.20
  -2   7  -3   17.50   15.70
  -2   7  -3    0.60   13.90
   2   7   3   -2.00   13.00
  -2   7  -3   -3.10   11.90
   3  -7   3  534.15   68.19
   3  -7   3  592.74   68.49
   3  -7   3  613.74   71.29
  -3  -7  -3  591.44   61.79
  -3  -7  -3  574.74   69.19
   3  -7   3  417.16   61.89
   3  -7   3  554.74   68.39
  -3  -7  -3  627.34   51.39
   3   7   3  488.25   66.89
  -3   7  -3  591.74   70.39
   3   7   3  485.35   64.99
   3   7   3  558.64   67.09
  -3   7  -3  574.24   61.39
   3   7   3  561.74   52.49
  -3   7  -3  501.45   66.09
  -3   7  -3  600.94   52.99
  -3   7  -3  508.65   65.39
   4  -7   3  111.69   30.10
   4  -7   3  146.69   33.20
  -4  -7  -3  118.69   26.50
  -4  -7  -3  111.39   27.80
   4  -7   3  138.89   32.90
   4  -7   3   70.89   23.00
   4   7   3  107.39   28.00
  -4   7  -3  140.49   35.50
  -4   7  -3  101.09   27.50
   4   7   3  149.69   21.70
   4   7   3  169.08   32.40
   4   7   3  105.49   28.20
  -5  -7  -3  274.97   45.40
   5  -7   3  214.78   44.50
   5  -7   3  288.67   49.70
  -5  -7  -3  275.97   41.50
   5  -7   3  301.37   51.29
   5   7   3  237.98   45.80
  -5   7  -3  298.37   48.60
   5   7   3  278.57   44.20
  -5   7  -3  215.88   48.20
   5   7   3  261.67   36.60
   5   7   3  301.47   48.60
   6  -7   3  210.58   46.80
  -6  -7  -3   88.89   29.30
   6  -7   3  139.69   42.30
   6   7   3  121.49   39.50
   6   7   3  265.27   42.30
   6   7   3  212.98   32.90
  -6   7  -3  157.58   38.40
  -6   7  -3  194.88   47.10
   7  -7   3   16.70   27.70
   7  -7   3   -8.90   18.70
   7   7   3  -22.50   23.10
  -7   7  -3   13.10   29.40
   7   7   3   20.90   19.70
   8  -7   3    6.20   29.50
   8  -7   3   23.70   32.10
  -8   7  -3   20.00   30.60
   8   7   3    5.60   21.90
  -9   7  -3   10.90   39.90
   9  -8  -3    6.70   24.70
   9  -8  -3    7.20   26.70
   8  -8  -3   36.00   30.30
   8  -8  -3   86.49   35.00
   8  -8  -3   85.29   31.10
  -8   8   3   89.09   38.90
   8   8  -3   18.70   30.10
   8   8  -3   20.80   21.80
   7  -8  -3   71.99   26.60
   7  -8  -3  134.39   35.70
   7  -8  -3   45.90   32.80
  -7   8   3   44.90   38.30
   7   8  -3   65.19   23.20
   7   8  -3   28.00   30.00
   7   8  -3  107.89   31.50
   7   8  -3   71.09   21.70
  -6  -8   3  135.39   13.10
   6  -8  -3  141.59   35.40
   6  -8  -3   94.89   31.30
   6  -8  -3  124.19   31.70
  -6  -8   3  118.39   12.80
   6  -8  -3   76.59   32.60
   6   8  -3   88.99   31.00
   6   8  -3  135.29   33.80
   6   8  -3  151.48   37.00
   6   8  -3  146.29   27.60
   6   8  -3  160.68   27.80
  -6   8   3   64.99   34.40
   5  -8  -3   37.90   19.90
  -5  -8   3   22.20   11.00
   5  -8  -3   38.40   22.60
   5  -8  -3   14.90   13.80
  -5  -8   3   22.20   10.90
   5  -8  -3   66.39   28.80
   5  -8  -3   42.20   18.90
   5   8  -3   30.10   20.30
  -5   8   3   59.09   30.80
   5   8  -3    6.70   11.50
  -5   8   3   43.10   18.90
   5   8  -3    9.70   17.70
   5   8  -3   40.60   17.20
   4  -8  -3  248.98   44.40
   4  -8  -3  218.38   41.50
  -4  -8   3  206.58   31.10
   4  -8  -3  300.47   43.50
  -4  -8   3  241.08   31.20
   4  -8  -3  226.98   36.40
   4  -8  -3  204.18   33.40
   4   8  -3  283.17   36.10
  -4   8   3  267.07   37.90
   4   8  -3  252.77   40.30
   4   8  -3  263.97   44.10
  -4   8   3  166.88   41.70
   4   8  -3  219.98   29.30
   3  -8  -3  429.06   49.90
  -3  -8   3  371.86   46.40
  -3  -8   3  394.06   51.79
  -3  -8   3  389.76   43.40
   3  -8  -3  434.06   45.40
  -3  -8   3  315.97   45.40
   3  -8  -3  306.67   51.79
   3  -8  -3  292.77   48.70
   3  -8  -3  375.26   52.59
   3  -8  -3  424.06   56.49
  -3   8   3  387.96   58.39
   3   8  -3  376.26   47.70
  -3   8   3  443.76   48.90
   3   8  -3  471.65   56.79
   3   8  -3  427.06   39.40
  -3   8   3  445.06   55.89
  -2  -8   3  799.12   80.69
   2  -8  -3  866.21   81.69
   2  -8  -3  709.33   83.89
  -2  -8   3  873.11   74.09
  -2  -8   3  854.91   80.39
  -2  -8   3  897.51   80.79
  -2  -8   3  795.02   81.59
   2  -8  -3  832.32   86.39
   2  -8  -3  707.93   81.29
   2  -8  -3  800.12   77.99
   2  -8  -3  831.12   82.09
   2   8  -3  913.61   81.39
  -2   8   3  806.52   83.99
  -2   8   3  918.61   86.79
   2   8  -3  755.12   73.99
   2   8  -3  833.72   83.39
   2   8  -3  995.20   86.09
  -2   8   3  812.42   78.39
  -2   8   3  828.72   82.59
  -1  -8   3  415.46   49.70
  -1  -8   3  482.55   48.20
  -1  -8   3  497.65   49.40
   1  -8  -3  465.95   56.39
   1  -8  -3  375.96   52.09
  -1  -8   3  328.37   40.30
   1  -8  -3  417.96   50.59
  -1  -8   3  487.55   47.60
   1  -8  -3  408.26   50.79
  -1   8   3  474.85   43.90
   1   8  -3  414.36   52.19
   1   8  -3  421.36   50.29
   1   8  -3  440.26   53.49
  -1   8   3  381.46   52.19
  -1   8   3  499.35   55.49
  -1   8   3  389.66   50.49
  -1   8   3  447.86   55.39
   1   8  -3  297.17   39.50
   0  -8   3 1314.47  115.19
   0  -8   3 1113.09  110.79
   0  -8   3 1145.29  113.19
   0  -8  -3 1090.29  112.59
   0  -8  -3 1454.75  112.39
   0  -8  -3 1218.38  116.79
   0  -8  -3 1338.37  108.19
   0  -8  -3 1298.97  118.19
   0  -8   3 1093.09  110.79
   0  -8   3 1160.58  108.99
   0   8   3 1275.57  114.89
   0   8  -3 1220.08  112.79
   0   8   3 1161.58  108.89
   0   8  -3 1146.49  112.29
   0   8  -3 1082.69  112.39
   0   8   3 1320.07  116.49
   0   8  -3 1102.99  112.99
   0   8   3 1189.48  115.69
   0   8  -3 1262.47  114.29
   1  -8   3   42.20   17.80
   1  -8   3   30.00   16.40
  -1  -8  -3   21.20   20.00
  -1  -8  -3    6.10    7.70
  -1  -8  -3   12.30   10.50
   1  -8   3   16.30   16.40
   1  -8   3   24.40   15.00
   1  -8   3   31.70   13.50
  -1  -8  -3   16.50   15.30
   1  -8   3   13.10   16.10
  -1   8  -3   14.70   13.00
   1   8   3   25.10   18.90
  -1   8  -3    7.10   12.10
   1   8   3   27.10   15.40
  -1   8  -3   42.00   16.00
  -1   8  -3   -2.00   10.70
   1   8   3   48.00   16.90
   1   8   3   19.50    7.90
  -1   8  -3   13.80   14.30
  -2  -8  -3  679.63   83.59
  -2  -8  -3  870.81   70.39
   2  -8   3  775.22   82.89
  -2  -8  -3  735.13   81.29
   2  -8   3  829.32   75.69
   2  -8   3  753.62   80.69
   2  -8   3  726.93   82.79
  -2  -8  -3  791.02   74.59
   2  -8   3  822.62   82.09
   2  -8   3  849.02   80.89
   2   8   3  958.70   88.19
  -2   8  -3  674.03   80.19
  -2   8  -3  705.13   79.89
   2   8   3  801.72   83.19
  -2   8  -3  914.21   85.89
   2   8   3  834.42   83.99
  -2   8  -3  839.92   76.89
  -2   8  -3  954.70   83.49
   3  -8   3  386.36   54.49
   3  -8   3  441.26   43.10
  -3  -8  -3  384.96   41.70
   3  -8   3  559.04   64.39
  -3  -8  -3  355.96   54.19
  -3  -8  -3  407.16   59.29
   3  -8   3  494.15   61.49
   3  -8   3  426.26   57.69
   3  -8   3  441.96   58.49
   3   8   3  479.05   59.59
  -3   8  -3  409.36   58.09
  -3   8  -3  390.16   55.39
   3   8   3  450.15   40.80
  -3   8  -3  517.75   62.09
   3   8   3  536.25   62.99
  -3   8  -3  435.26   56.59
  -3   8  -3  466.35   44.60
  -4  -8  -3  152.08   34.80
   4  -8   3  192.38   40.10
   4  -8   3  227.28   40.60
   4  -8   3  202.28   39.50
  -4  -8  -3  219.98   37.30
   4  -8   3  220.78   40.90
  -4   8  -3  214.88   39.70
   4   8   3  189.58   39.00
  -4   8  -3  190.58   40.20
   4   8   3  227.08   40.70
   4   8   3  247.68   40.60
   4   8   3  187.18   25.50
  -4   8  -3  148.09   32.50
   5  -8   3  203.58   43.90
   5  -8   3  174.38   42.40
   5  -8   3  197.78   43.80
  -5  -8  -3  142.69   35.70
  -5   8  -3  192.48   46.10
  -5   8  -3  183.08   38.90
   5   8   3  180.08   37.60
   5   8   3  199.68   29.30
   5   8   3  188.78   42.20
   5   8   3  242.98   42.90
   6  -8   3  264.77   54.59
   6  -8   3  200.28   47.20
   6  -8   3  180.68   46.10
  -6  -8  -3  178.28   38.60
   6   8   3  362.46   51.29
  -6   8  -3  232.58   55.49
  -6   8  -3  256.67   47.60
   6   8   3  243.98   52.69
   7  -8   3  245.78   56.09
   7  -8   3  201.18   54.19
   7   8   3  259.97   48.00
  -7   8  -3  330.67   63.59
   7   8   3  226.28   51.69
   8  -8   3  423.26   74.79
   8  -8   3  377.96   75.59
  -8   8  -3  364.56   78.29
   8   8   3  375.76   72.59
   9  -9  -3  155.78   44.30
   9  -9  -3   20.80   26.30
   8  -9  -3   88.09   31.80
   8  -9  -3   90.99   34.50
   8  -9  -3   73.59   41.70
  -8   9   3   89.89   47.90
   8   9  -3   66.19   31.70
   8   9  -3   97.29   41.70
   7  -9  -3  136.89   45.10
   7  -9  -3  233.78   46.40
   7  -9  -3  208.78   44.10
   7   9  -3  225.08   51.59
  -7   9   3  215.98   55.59
   7   9  -3  141.69   37.80
   7   9  -3  181.18   32.40
  -6  -9   3   32.30    9.70
   6  -9  -3   32.20   31.40
   6  -9  -3   14.60   18.90
   6  -9  -3   75.29   26.30
   6   9  -3   45.00   16.20
   6   9  -3   91.59   28.60
   6   9  -3   41.50   17.30
   6   9  -3   42.40   22.30
  -6   9   3   42.40   27.40
   6   9  -3   94.59   31.30
   5  -9  -3   86.29   26.10
   5  -9  -3  111.39   28.50
  -5  -9   3   40.80   14.30
   5  -9  -3   41.70   17.70
   5  -9  -3   60.49   26.70
  -5  -9   3   60.09   16.90
   5  -9  -3   38.50   23.50
   5   9  -3   64.69   23.00
   5   9  -3   46.30   14.30
   5   9  -3   69.89   19.90
   5   9  -3   35.40   23.10
  -5   9   3   72.29   32.90
  -5   9   3   40.00   24.00
   4  -9  -3   94.89   26.10
  -4  -9   3   37.60   17.30
   4  -9  -3   57.79   18.70
   4  -9  -3   59.79   23.10
  -4  -9   3    6.40    7.50
   4  -9  -3   67.99   26.40
  -4  -9   3   39.40   14.30
   4  -9  -3  111.19   24.60
   4   9  -3   26.00   10.00
   4   9  -3   28.60   17.40
   4   9  -3   40.90   16.90
   4   9  -3  -10.20   15.70
  -4   9   3   93.79   30.20
  -4   9   3   32.90   16.30
  -3  -9   3  705.03   72.99
   3  -9  -3  707.53   78.29
   3  -9  -3  804.12   82.49
  -3  -9   3  733.83   74.59
  -3  -9   3  765.02   74.99
   3  -9  -3  763.32   74.39
   3  -9  -3  814.42   76.29
   3  -9  -3  722.43   88.09
  -3   9   3  721.83   73.59
   3   9  -3  808.22   75.09
  -3   9   3  716.03   88.99
   3   9  -3  736.93   80.09
   3   9  -3  705.23   66.79
  -2  -9   3  227.28   35.30
   2  -9  -3  185.08   33.40
  -2  -9   3  169.88   30.30
  -2  -9   3  224.28   33.70
  -2  -9   3  209.98   32.10
   2  -9  -3  147.49   36.10
  -2  -9   3  211.78   22.70
   2  -9  -3  155.38   30.50
   2  -9  -3  236.68   36.30
   2  -9  -3  201.28   37.60
   2   9  -3  233.28   33.70
  -2   9   3  194.18   30.30
  -2   9   3  184.88   36.60
   2   9  -3  190.48   23.60
  -2   9   3  217.98   35.10
  -2   9   3  272.47   40.70
   2   9  -3  252.47   38.10
   2   9  -3  184.88   35.80
  -1  -9   3   89.99   21.40
   1  -9  -3   72.89   20.80
   1  -9  -3   58.59   20.40
  -1  -9   3   83.69   22.50
  -1  -9   3   33.50   16.80
  -1  -9   3   65.59   14.10
  -1  -9   3   70.79   20.00
   1  -9  -3   91.19   27.30
   1  -9  -3   72.19   19.90
   1   9  -3   34.80   11.30
  -1   9   3   42.00   18.50
  -1   9   3   86.19   23.70
  -1   9   3   73.19   17.10
   1   9  -3   37.30   17.30
  -1   9   3   70.69   23.10
   1   9  -3   39.80   18.40
  -1   9   3   82.59   25.20
   1   9  -3   26.30   17.40
   0  -9   3  426.26   43.30
   0  -9  -3  285.47   50.19
   0  -9   3  497.35   54.89
   0  -9  -3  385.76   53.59
   0  -9   3  385.96   49.60
   0  -9   3  383.66   48.60
   0  -9  -3  349.77   49.80
   0  -9   3  358.06   50.49
   0  -9  -3  377.16   47.00
   0   9  -3  445.96   52.79
   0   9   3  401.26   54.69
   0   9   3  361.66   41.70
   0   9   3  405.86   53.59
   0   9  -3  370.76   49.00
   0   9  -3  414.06   53.19
   0   9  -3  361.96   49.60
   0   9   3  356.76   51.09
   0   9  -3  382.36   50.69
  -1  -9  -3  581.44   59.89
   1  -9   3  740.13   68.69
  -1  -9  -3  569.84   54.39
   1  -9   3  571.34   64.09
   1  -9   3  609.54   64.39
   1  -9   3  587.94   60.69
   1  -9   3  668.03   67.89
   1  -9   3  536.35   60.79
  -1  -9  -3  695.73   66.99
  -1  -9  -3  490.15   70.79
   1   9   3  680.53   69.09
  -1   9  -3  674.93   66.29
  -1   9  -3  703.23   66.89
  -1   9  -3  601.64   62.89
  -1   9  -3  630.54   67.09
   1   9   3  633.34   72.79
   1   9   3  519.55   55.09
   1   9   3  558.94   70.49
  -1   9  -3  544.15   62.89
  -2  -9  -3 1849.52  153.88
  -2  -9  -3 1718.63  148.69
   2  -9   3 1594.84  148.99
   2  -9   3 1486.15  140.29
   2  -9   3 1644.14  145.99
   2  -9   3 1630.54  148.79
   2  -9   3 1438.16  145.19
  -2  -9  -3 1605.34  139.99
   2  -9   3 1378.16  145.99
   2   9   3 1796.42  150.68
  -2   9  -3 1144.09  144.69
   2   9   3 1762.82  152.38
  -2   9  -3 1597.74  146.59
  -2   9  -3 1509.25  145.29
   2   9   3 1576.04  140.19
  -2   9  -3 1552.54  141.49
   2   9   3 1874.91  150.78
  -2   9  -3 1576.04  147.89
   3  -9   3  215.88   29.50
   3  -9   3  189.18   37.50
   3  -9   3  227.98   42.60
  -3  -9  -3  217.28   28.50
  -3  -9  -3  259.47   42.00
   3  -9   3  248.38   43.50
   3  -9   3  291.07   47.00
  -3   9  -3  258.27   45.90
   3   9   3  262.37   43.80
  -3   9  -3  188.68   37.70
   3   9   3  229.98   41.10
   3   9   3  271.37   22.50
  -3   9  -3  196.08   40.20
  -3   9  -3  206.68   30.50
  -4  -9  -3   34.30   21.90
   4  -9   3  106.19   31.10
  -4  -9  -3   74.79   12.90
   4  -9   3  116.49   30.60
   4  -9   3   38.90   26.10
   4   9   3  124.89   30.80
   4   9   3   65.89   24.70
  -4   9  -3   36.20   21.40
   4   9   3  100.59   27.30
  -4   9  -3   93.89   26.40
  -4   9  -3   60.19   13.30
  -4   9  -3   77.19   27.50
   4   9   3   69.19   12.40
   5  -9   3   -3.50   18.30
   5  -9   3   22.10   23.50
   5  -9   3   25.70   24.70
  -5  -9  -3   -8.20   15.20
   5   9   3   15.30   10.50
   5   9   3   -1.90   18.50
   5   9   3   19.10   19.10
   5   9   3   -1.50   17.40
  -5   9  -3    9.10   18.10
  -5   9  -3    6.80   16.10
   6  -9   3  327.37   60.99
   6  -9   3  270.27   58.19
  -6   9  -3  320.17   58.19
  -6   9  -3  514.95   75.59
   6   9   3  393.36   66.29
   6   9   3  424.26   62.09
   7  -9   3  440.96   77.39
   7  -9   3  434.26   75.89
   7   9   3  580.74   74.29
  -7   9  -3  469.55   82.69
   7   9   3  411.46   79.19
   8  -9   3   47.70   37.30
   8  -9   3   55.79   40.70
  -8   9  -3  117.59   46.60
   8   9   3   77.69   40.30
   9 -10  -3   16.40   27.60
   8 -10  -3   96.89   34.10
   8 -10  -3   -1.60   24.20
   8 -10  -3   21.50   34.80
   8  10  -3   -6.10   30.70
   8  10  -3   42.80   28.20
  -8  10   3    9.10   36.30
   7 -10  -3   61.49   32.00
   7 -10  -3   36.30   29.20
   7 -10  -3   36.50   34.50
   7  10  -3   64.89   30.50
  -7  10   3   50.29   36.80
   7  10  -3   12.60   29.00
   6 -10  -3  188.48   45.40
   6 -10  -3  274.07   48.50
   6 -10  -3  324.67   61.19
  -6  10   3  385.96   69.89
   6  10  -3  240.78   50.09
   6  10  -3  346.87   44.80
   6  10  -3  304.97   37.60
   5 -10  -3  347.47   55.19
   5 -10  -3  289.37   57.09
   5 -10  -3  447.76   53.59
   5 -10  -3  386.66   60.39
   5 -10  -3  454.55   70.39
  -5 -10   3  420.56   50.19
   5  10  -3  399.56   52.49
   5  10  -3  443.26   42.90
   5  10  -3  489.55   60.49
  -5  10   3  376.86   68.89
   5  10  -3  398.66   62.19
   4 -10  -3  555.94   64.99
  -4 -10   3  418.66   59.69
   4 -10  -3  623.24   74.39
  -4 -10   3  587.34   65.39
   4 -10  -3  660.33   79.69
   4 -10  -3  536.05   62.89
   4 -10  -3  522.45   72.29
   4  10  -3  578.84   68.99
   4  10  -3  512.15   70.79
   4  10  -3  529.65   49.99
   4  10  -3  524.85   62.09
  -4  10   3  571.54   65.49
  -4  10   3  406.86   71.89
  -3 -10   3  119.89   24.40
   3 -10  -3  114.49   31.80
   3 -10  -3  103.29   28.10
  -3 -10   3   93.09   23.30
   3 -10  -3   52.09   26.60
  -3 -10   3  111.39   25.70
   3 -10  -3  125.49   24.70
   3 -10  -3  103.79   25.10
   3  10  -3   99.49   14.20
  -3  10   3  148.79   29.50
   3  10  -3   98.89   29.00
  -3  10   3   74.69   27.30
  -3  10   3   93.89   23.50
   3  10  -3   90.59   25.90
   3  10  -3  147.99   26.20
   2 -10  -3   64.89   26.50
  -2 -10   3   46.50   22.80
   2 -10  -3   59.99   19.90
   2 -10  -3   62.99   24.50
  -2 -10   3   63.49   20.50
  -2 -10   3   51.69   18.10
   2 -10  -3  107.29   28.80
   2 -10  -3   53.99   20.80
  -2 -10   3   51.49   17.40
  -2 -10   3   50.79   10.50
  -2  10   3   25.30   19.90
   2  10  -3   42.50   22.50
  -2  10   3   50.39   16.50
   2  10  -3   33.70   17.70
  -2  10   3   76.89   23.20
   2  10  -3   66.79   11.20
   2  10  -3   53.69   18.50
  -2  10   3   22.50   18.30
   1 -10  -3   86.69   19.90
   1 -10  -3  110.59   26.80
  -1 -10   3   58.29   18.10
   1 -10  -3   70.09   21.60
  -1 -10   3   33.90   17.50
  -1 -10   3   17.10   16.90
  -1 -10   3   51.29   18.90
   1 -10  -3   57.69   21.40
  -1 -10   3   61.09   14.10
   1  10  -3   28.00   18.40
  -1  10   3   24.50   17.90
   1  10  -3   85.29   24.00
  -1  10   3   74.59   17.90
  -1  10   3   48.90   21.30
  -1  10   3   30.20   15.80
   1  10  -3   20.40   17.50
  -1  10   3   51.19   22.50
   0 -10   3   -5.00    8.90
   0 -10  -3    8.10   18.50
   0 -10   3   11.30   14.10
   0 -10  -3   16.40   21.20
   0 -10   3    6.00   11.90
   0 -10  -3   15.10   13.60
   0 -10   3  -14.20   10.00
   0 -10   3    6.00   17.70
   0 -10  -3   30.30   17.30
   0 -10   3    6.30   17.70
   0  10   3   -1.90   10.40
   0  10   3    6.30   16.60
   0  10   3   20.70   13.80
   0  10  -3    4.90   12.30
   0  10  -3  -17.60    8.10
   0  10  -3   -7.80    8.80
   0  10   3    6.40   16.50
   0  10  -3   16.90   15.10
   0  10  -3   -4.40   13.40
  -1 -10  -3  871.71  100.69
  -1 -10  -3 1000.90   86.79
   1 -10   3  991.00   99.39
  -1 -10  -3  959.50   93.09
   1 -10   3  792.12   92.09
  -1 -10  -3  955.90   97.89
   1 -10   3 1227.08   97.09
   1 -10   3  838.32   96.79
   1 -10   3 1073.49   97.29
  -1  10  -3 1034.80   97.69
  -1  10  -3 1207.98  102.49
  -1  10  -3  994.40   96.19
   1  10   3 1115.79  101.49
   1  10   3  955.90   99.49
   1  10   3 1098.89  100.99
   1  10   3  801.02   87.59
  -1  10  -3 1101.59   98.09
  -1  10  -3 1034.40   98.39
  -2 -10  -3  174.68   39.40
   2 -10   3  167.58   37.00
  -2 -10  -3  194.98   28.10
   2 -10   3  234.58   36.90
   2 -10   3  141.59   33.50
   2 -10   3  157.98   27.60
   2 -10   3  188.08   36.10
   2 -10   3  195.18   38.20
  -2 -10  -3  136.29   35.20
  -2  10  -3  138.09   27.50
  -2  10  -3  144.19   31.60
  -2  10  -3  204.48   35.80
  -2  10  -3  179.88   36.00
  -2  10  -3  158.98   34.90
   2  10   3  155.58   34.90
   2  10   3  182.28   16.00
   2  10   3  166.08   27.30
   2  10   3  136.09   33.50
   3 -10   3   51.39   24.80
   3 -10   3   61.39   15.80
  -3 -10  -3   60.69   15.30
  -3 -10  -3  116.29   31.10
   3 -10   3   44.60   24.10
   3 -10   3   37.80   24.10
   3  10   3   97.79   28.80
  -3  10  -3   89.79   27.30
   3  10   3   67.79   15.80
  -3  10  -3   65.59   23.60
  -3  10  -3   59.89   16.80
   3  10   3   61.29   24.00
   4 -10   3   24.40   24.40
   4 -10   3  -42.20   15.00
  -4 -10  -3    6.30    7.60
  -4 -10  -3   -6.90   16.80
   4 -10   3   -0.20   18.70
  -4  10  -3   18.50   10.80
   4  10   3   -4.20   15.90
  -4  10  -3    9.40   18.90
  -4  10  -3   40.40   22.50
   4  10   3   -2.10   18.70
   4  10   3   11.40    3.90
  -4  10  -3   24.30   20.70
   4  10   3    1.20   19.50
  -5 -10  -3  125.39   34.10
   5 -10   3  161.78   40.70
   5 -10   3   99.19   37.90
   5  10   3  130.09   38.70
   5  10   3  173.88   21.70
   5  10   3  168.78   39.70
  -5  10  -3  267.97   50.49
  -5  10  -3  137.69   37.70
   5  10   3  147.29   36.60
   6 -10   3  181.48   46.60
   6 -10   3  233.88   53.49
  -6  10  -3  262.27   50.79
   6  10   3  177.68   48.90
  -6  10  -3  202.28   54.19
   6  10   3  289.47   50.89
   7 -10   3  175.88   49.00
   7 -10   3  153.48   48.90
   7  10   3  143.79   38.50
  -7  10  -3  105.19   42.00
   7  10   3   77.49   39.20
   8 -10   3  -16.60   35.10
   8 -10   3   20.80   35.60
  -8  10  -3   56.49   38.00
   8  10   3   28.30   32.50
   8 -11  -3  343.97   79.19
   8 -11  -3  460.45   74.89
   8 -11  -3  463.95   74.79
   8  11  -3  445.16   83.89
   8  11  -3  584.14   83.99
  -8  11   3  512.55   94.89
   7 -11  -3  975.40  124.99
   7 -11  -3 1099.19  136.59
   7 -11  -3 1235.88  118.59
  -7  11   3  981.70  136.89
   7  11  -3  943.71  122.49
   7  11  -3 1055.69  132.59
   6 -11  -3  163.58   37.00
   6 -11  -3  124.59   37.70
   6 -11  -3   94.39   40.80
   6  11  -3  104.59   34.70
   6  11  -3  151.18   31.10
  -6  11   3  106.99   40.40
   5 -11  -3   56.19   32.90
   5 -11  -3   81.29   25.10
   5 -11  -3  140.69   35.20
   5 -11  -3   62.09   29.80
   5 -11  -3   95.89   24.30
   5  11  -3   75.99   25.00
   5  11  -3   96.09   15.40
   5  11  -3  132.39   27.10
  -5  11   3   49.90   32.90
   5  11  -3  140.39   35.70
  -4 -11   3 1663.83  155.58
   4 -11  -3 1992.20  165.38
   4 -11  -3 1695.13  166.58
   4 -11  -3 1886.51  157.78
   4 -11  -3 1844.12  166.18
  -4 -11   3 1712.93  155.48
   4 -11  -3 1536.05  153.48
  -4  11   3 1592.54  154.38
   4  11  -3 1950.30  156.38
   4  11  -3 1577.94  142.59
   4  11  -3 1756.12  163.68
   4  11  -3 1497.35  155.38
  -4  11   3 1457.85  164.08
   3 -11  -3 1510.65  156.58
   3 -11  -3 1628.84  158.28
   3 -11  -3 1784.12  165.48
   3 -11  -3 1806.22  168.48
  -3 -11   3 1814.52  160.68
  -3 -11   3 1800.22  159.08
   3 -11  -3 1439.06  163.48
   3  11  -3 1736.83  158.78
  -3  11   3 1644.44  159.48
  -3  11   3 1912.41  168.68
   3  11  -3 1841.82  166.18
   3  11  -3 1835.32  146.69
  -3  11   3 1657.73  157.38
  -2 -11   3  972.20   92.69
  -2 -11   3  846.12   87.89
   2 -11  -3 1052.39   92.49
   2 -11  -3 1009.50   98.29
  -2 -11   3  779.92   78.39
   2 -11  -3  991.90   98.79
   2 -11  -3  999.70   95.99
  -2  11   3  996.70   88.39
   2  11  -3  934.51   93.69
   2  11  -3  747.73   87.79
  -2  11   3  943.71   94.59
   2  11  -3  844.12   92.29
  -2  11   3  824.22   91.59
  -1 -11   3  663.83   55.49
  -1 -11   3  576.64   66.49
   1 -11  -3  487.45   70.19
   1 -11  -3  526.45   71.69
   1 -11  -3  591.54   61.29
  -1 -11   3  538.75   69.89
   1 -11  -3  520.95   69.79
   1 -11  -3  480.15   65.89
  -1 -11   3  498.65   66.59
   1  11  -3  632.64   72.19
  -1  11   3  530.95   58.09
  -1  11   3  466.35   66.79
  -1  11   3  435.66   63.69
   1  11  -3  683.43   65.99
   1  11  -3  542.55   67.49
   0 -11   3   47.80   19.00
   0 -11   3   37.40   20.90
   0 -11   3   17.00   16.10
   0 -11  -3   13.00   14.90
   0 -11  -3   76.69   23.00
   0 -11   3   60.79   21.90
   0 -11   3   10.20   12.10
   0 -11   3   44.50   19.70
   0 -11  -3    5.10   20.40
   0 -11  -3   72.69   25.90
   0  11   3   45.00   15.90
   0  11   3    1.20   20.30
   0  11  -3   50.79   22.20
   0  11  -3   90.79   24.30
   0  11  -3   54.79   20.60
   0  11   3   39.10   21.10
   0  11  -3   51.99   21.60
   0  11   3   45.30   20.20
   1 -11   3 1856.21  153.38
   1 -11   3 1841.02  147.39
   1 -11   3 1596.94  152.18
  -1 -11  -3 1592.74  144.79
  -1 -11  -3 1527.35  136.79
  -1 -11  -3 1369.76  151.88
   1 -11   3 1739.43  146.09
  -1  11  -3 1847.12  149.09
   1  11   3 1447.26  139.29
  -1  11  -3 1505.15  148.29
  -1  11  -3 1781.62  151.28
  -1  11  -3 1423.86  149.39
  -1  11  -3 1618.44  149.09
   1  11   3 1538.95  150.18
   1  11   3 1314.27  148.19
   2 -11   3 1296.87  134.59
   2 -11   3 1445.56  140.59
  -2 -11  -3 1516.15  131.79
   2 -11   3 1367.66  138.79
   2 -11   3 1439.96  148.19
  -2 -11  -3 1415.66  143.19
   2 -11   3 1559.24  133.09
   2  11   3 1466.55  123.29
   2  11   3 1473.75  132.19
  -2  11  -3 1499.55  138.89
  -2  11  -3 1225.18  131.89
   2  11   3 1479.45  140.69
   2  11   3 1578.54  141.59
  -2  11  -3 1445.16  140.89
   3 -11   3    4.40   14.80
   3 -11   3   40.90   26.30
   3 -11   3   -3.80   10.60
  -3 -11  -3    4.20   10.00
  -3 -11  -3  -20.80   14.50
   3  11   3   20.80   11.60
   3  11   3  -11.10   13.10
   3  11   3   -6.90   16.40
  -3  11  -3  -20.40   17.50
  -3  11  -3    9.70   12.70
  -3  11  -3    7.30   14.40
   4 -11   3   89.99   28.10
   4 -11   3  102.09   18.60
  -4 -11  -3   69.49   16.10
  -4 -11  -3   66.19   28.10
   4 -11   3   70.49   32.00
  -4  11  -3  119.29   32.40
   4  11   3   83.89   30.50
  -4  11  -3   59.89   28.50
  -4  11  -3  107.09   20.60
   4  11   3  124.49   33.00
  -4  11  -3  102.49   32.50
  -5 -11  -3  334.97   55.59
   5 -11   3  319.57   59.19
   5 -11   3  363.46   60.99
  -5  11  -3  519.75   74.29
   5  11   3  425.36   63.99
   5  11   3  429.76   64.39
  -5  11  -3  240.88   53.99
   6 -11   3  163.48   50.79
   6 -11   3  201.48   50.89
   6  11   3  255.97   54.89
   6  11   3  221.98   51.49
  -6  11  -3  304.67   54.09
  -6  11  -3  208.08   56.49
   7 -11   3   73.89   36.70
   7 -11   3   88.89   45.00
   7  11   3   69.49   34.70
  -7  11  -3  104.69   38.10
   7  11   3   82.09   39.60
   8 -11   3   95.59   41.50
   8 -12  -3  248.58   55.39
   8 -12  -3  136.99   44.20
   8  12  -3  169.48   48.50
   7 -12  -3    6.60   29.50
   7 -12  -3    4.80   21.30
   7 -12  -3   20.70   31.10
  -7  12   3  -34.50   25.90
   7  12  -3   10.50   28.10
   7  12  -3   46.60   28.30
   6 -12  -3  206.38   52.69
   6 -12  -3  173.78   39.80
   6 -12  -3  243.98   50.29
   6  12  -3  201.28   47.70
  -6  12   3  230.38   59.09
   6  12  -3  178.38   34.50
   5 -12  -3  941.01  108.59
   5 -12  -3  945.91   85.79
   5 -12  -3  886.31   89.19
   5 -12  -3  850.81  102.39
   5 -12  -3  662.13  101.79
   5  12  -3  702.83   85.69
  -5  12   3  781.32  109.69
   5  12  -3  768.22   83.79
   5  12  -3  807.22  101.69
   4 -12  -3  408.16   52.79
  -4 -12   3  308.17   47.80
   4 -12  -3  371.86   51.79
   4 -12  -3  288.47   58.29
   4 -12  -3  335.27   57.99
   4 -12  -3  317.37   56.39
   4  12  -3  308.37   55.69
  -4  12   3  275.57   56.49
   4  12  -3  326.67   46.90
  -4  12   3  339.17   49.30
   4  12  -3  293.67   47.70
  -3 -12   3  133.69   30.80
   3 -12  -3  194.48   35.90
   3 -12  -3  154.08   35.30
   3 -12  -3  128.99   37.60
   3 -12  -3  120.19   33.70
   3  12  -3  155.98   31.70
  -3  12   3  127.19   29.50
  -3  12   3  143.49   31.80
   3  12  -3  157.68   38.10
  -3  12   3  184.28   41.50
   2 -12  -3  628.14   82.99
  -2 -12   3  606.74   59.59
   2 -12  -3  692.23   73.19
   2 -12  -3  806.32   80.69
   2 -12  -3  637.24   84.09
  -2 -12   3  692.03   74.19
   2  12  -3  664.13   77.89
   2  12  -3  645.94   82.39
  -2  12   3  748.33   83.49
  -2  12   3  674.93   70.49
  -2  12   3  691.43   84.49
  -1 -12   3   78.59   16.00
   1 -12  -3    1.30   19.90
   1 -12  -3   29.60   24.60
  -1 -12   3   33.00   21.60
   1 -12  -3   61.49   27.50
  -1  12   3   51.19   19.30
  -1  12   3   52.39   20.60
   1  12  -3   21.00   21.50
   1  12  -3   51.79   22.30
   1  12  -3  129.39   31.10
  -1  12   3   38.00   21.90
   0 -12   3   48.90   22.80
   0 -12   3   50.29   21.40
   0 -12   3   50.49   24.90
   0 -12  -3   53.19   24.90
   0 -12  -3   47.10   26.90
   0 -12   3   39.20   14.30
   0 -12  -3   18.40   15.40
   0  12  -3   41.00   20.90
   0  12   3   22.10   22.10
   0  12   3   28.80   15.30
   0  12  -3   53.59   19.20
   0  12  -3   28.30   19.80
   0  12   3   32.60   21.30
  -1 -12  -3   -3.70   10.90
   1 -12   3  -18.40    9.50
   1 -12   3   -6.20   12.40
  -1 -12  -3   -4.20    5.90
  -1 -12  -3   31.30   21.80
   1 -12   3   -3.70   12.10
   1 -12   3  -13.50   16.70
   1  12   3   -8.00    8.10
  -1  12  -3  -14.60   11.90
   1  12   3   -6.90   16.30
  -1  12  -3   36.20   22.00
  -1  12  -3   16.60   15.30
   1  12   3    2.20   14.50
  -2 -12  -3   45.10   26.00
   2 -12   3   19.30   18.10
  -2 -12  -3   66.99   19.50
   2 -12   3   23.50   24.60
   2 -12   3   52.29   19.70
   2 -12   3   35.10   23.00
   2  12   3   43.40   24.60
   2  12   3   60.39   25.40
   2  12   3   38.30    8.90
  -2  12  -3   55.59   21.50
   2  12   3   14.80   14.20
  -2  12  -3   62.89   26.30
  -2  12  -3   23.50   17.00
   3 -12   3  194.18   41.30
   3 -12   3  189.58   30.00
  -3 -12  -3  169.88   27.40
  -3 -12  -3  128.59   38.70
   3 -12   3  123.19   35.60
   3  12   3  173.48   28.00
  -3  12  -3  155.08   39.30
   3  12   3  160.08   39.80
  -3  12  -3  119.79   34.30
   3  12   3  166.28   37.80
  -3  12  -3  199.68   32.30
   4 -12   3   22.50   25.40
  -4 -12  -3   -0.80    9.80
  -4 -12  -3   12.00   22.20
   4 -12   3    3.10   11.00
   4 -12   3   37.00   22.30
  -4  12  -3   -9.00   10.50
  -4  12  -3   17.30   23.10
   4  12   3   16.30   21.40
   4  12   3   -5.40   18.10
  -4  12  -3   13.70   22.90
  -4  12  -3    6.80   19.00
   5 -12   3  160.18   41.90
   5 -12   3  132.59   43.30
  -5 -12  -3  160.28   40.90
  -5  12  -3  163.08   44.40
   5  12   3  218.58   44.80
  -5  12  -3  118.69   37.90
   5  12   3   96.49   35.80
   6 -12   3   17.10   27.40
   6 -12   3   77.29   38.40
   6  12   3   15.70   29.00
  -6  12  -3   61.19   42.40
  -6  12  -3   79.19   33.70
   6  12   3   63.89   33.00
   7 -12   3  231.58   56.99
   7 -12   3  190.68   58.99
   7  12   3  249.28   57.89
   7  12   3  247.18   54.29
  -7  12  -3  210.78   57.49
   8 -12   3   22.70   40.50
   8 -13  -3   77.39   41.70
   8  13  -3  131.29   44.00
   7 -13  -3  234.58   54.79
   7 -13  -3  189.88   53.39
   7 -13  -3  235.88   52.49
  -7  13   3  252.67   68.59
   7  13  -3  330.87   66.79
   7  13  -3  305.17   61.09
   6 -13  -3  177.78   39.30
   6 -13  -3  137.59   42.70
   6 -13  -3   74.49   40.90
   6  13  -3  123.89   29.30
  -6  13   3    4.00   33.80
   6  13  -3  123.09   38.30
   5 -13  -3  284.07   62.49
   5 -13  -3  341.77   60.89
   5 -13  -3  294.87   48.70
   5  13  -3  268.57   55.09
   5  13  -3  246.88   43.30
  -5  13   3  349.07   65.19
   4 -13  -3  327.67   59.49
   4 -13  -3  333.07   57.99
   4 -13  -3  212.38   41.40
  -4 -13   3  245.38   45.10
   4  13  -3  330.77   56.19
   4  13  -3  258.07   43.90
   4  13  -3  300.87   45.20
  -4  13   3  229.58   53.09
   3 -13  -3  540.05   79.99
  -3 -13   3  595.84   73.59
   3 -13  -3  542.85   79.69
   3  13  -3  430.46   66.19
  -3  13   3  578.44   73.69
  -3  13   3  724.23   68.59
   3  13  -3  562.64   78.69
  -3  13   3  549.45   79.59
  -2 -13   3  333.97   50.49
  -2 -13   3  274.57   28.90
   2 -13  -3  416.16   59.19
   2 -13  -3  302.77   54.19
   2  13  -3  370.06   50.59
   2  13  -3  346.07   54.09
  -2  13   3  241.48   42.20
  -2  13   3  231.08   46.80
  -2  13   3  278.17   50.29
   1 -13  -3   44.10   23.00
  -1 -13   3   92.69   18.00
  -1 -13   3   55.89   27.10
   1 -13  -3   55.39   29.30
   1  13  -3   75.79   27.50
  -1  13   3   49.80   25.70
  -1  13   3   73.59   23.30
  -1  13   3   70.99   23.10
   1  13  -3   52.69   23.50
   0 -13   3  198.58   30.90
   0 -13  -3  174.68   41.40
   0 -13  -3  220.68   45.00
   0 -13   3  101.29   32.50
   0 -13   3  222.48   41.70
   0  13   3  107.79   31.70
   0  13   3  177.08   32.20
   0  13   3  227.68   38.00
   0  13  -3  194.78   37.20
   0  13  -3  242.08   40.60
   1 -13   3   -2.80   15.20
  -1 -13  -3   22.70   14.90
  -1 -13  -3    2.90    6.80
   1 -13   3   13.70   22.20
   1 -13   3   -4.30   20.80
  -1 -13  -3   47.10   26.40
   1  13   3    7.60   10.40
   1  13   3    1.90   20.20
  -1  13  -3   -2.10   13.20
  -1  13  -3   17.20   17.70
   1  13   3  -20.20   16.60
   2 -13   3  -16.10   21.90
  -2 -13  -3    9.00   14.30
  -2 -13  -3    8.20   22.40
   2 -13   3   -1.90   14.00
   2  13   3    3.00   17.60
   2  13   3  -14.30   18.50
  -2  13  -3    5.90   15.30
  -2  13  -3   30.60   23.50
  -2  13  -3   28.90   22.00
   2  13   3   12.40    7.90
  -3 -13  -3    1.50   12.20
   3 -13   3  -22.60   18.30
   3 -13   3  -13.30   12.20
  -3 -13  -3    2.40   19.40
   3 -13   3    7.40   24.10
   3  13   3   -9.70   19.60
  -3  13  -3    3.10   13.80
  -3  13  -3  -11.70   18.20
   3  13   3   -8.30   20.80
  -3  13  -3    1.10   19.10
   4 -13   3   -4.80   24.80
   4 -13   3   12.60   22.70
   4 -13   3   -3.00   11.60
  -4 -13  -3   -7.20   20.70
  -4 -13  -3   -1.20   11.20
  -4  13  -3   -0.20   19.50
  -4  13  -3   -7.80   11.10
   4  13   3  -19.40   19.30
  -4  13  -3   10.00   21.80
  -4  13  -3   -3.30   22.90
   4  13   3    5.10   19.30
   5 -13   3  -15.90   25.40
   5 -13   3   83.39   34.20
  -5 -13  -3   22.80   20.90
   5  13   3    1.90   18.30
  -5  13  -3   16.60   29.20
  -5  13  -3   61.39   25.80
   5  13   3   49.70   30.50
   6 -13   3   23.90   34.50
   6 -13   3   57.09   34.50
   6  13   3   74.49   33.80
   6  13   3   75.59   37.20
  -6  13  -3   57.89   39.70
  -6  13  -3   47.40   31.70
   7 -13   3   35.90   26.70
   7 -13   3   -5.40   36.40
  -7  13  -3  -25.10   15.30
   7  13   3    2.30   27.70
   7  13   3   46.10   29.00
   8  14  -3   44.30   40.10
   7 -14  -3   17.50   26.10
   7 -14  -3   19.00   30.60
   7 -14  -3   -7.90   33.20
   7  14  -3   57.69   37.90
  -7  14   3   -8.90   34.30
   7  14  -3    5.10   28.30
   6 -14  -3  351.46   57.39
   6 -14  -3  293.47   66.99
   6 -14  -3  327.57   61.89
  -6  14   3  314.57   70.69
   6  14  -3  203.38   44.70
   6  14  -3  339.57   64.69
   5 -14  -3    2.00   24.80
   5 -14  -3   42.80   34.50
   5 -14  -3   50.79   27.90
   5  14  -3    2.30   13.70
   5  14  -3  -10.30   22.20
  -5  14   3   16.70   28.40
  -4 -14   3   24.90   20.10
   4 -14  -3    0.80   29.10
   4 -14  -3   -0.40   24.30
   4  14  -3   28.50   28.50
  -4  14   3   25.10   26.70
   4  14  -3   19.20   19.90
   4  14  -3   38.20   23.70
   3 -14  -3   76.29   34.40
   3 -14  -3   96.39   37.90
  -3 -14   3   73.49   28.10
   3  14  -3  117.69   36.70
  -3  14   3  127.99   34.60
   3  14  -3  102.19   28.60
  -3  14   3   67.19   30.40
   2 -14  -3  364.76   63.39
  -2 -14   3  407.76   39.60
  -2 -14   3  477.05   64.69
   2 -14  -3  454.25   69.69
  -2  14   3  534.25   62.69
  -2  14   3  355.16   61.59
  -2  14   3  520.85   67.89
   2  14  -3  420.56   65.19
   2  14  -3  413.56   59.09
   1 -14  -3  647.24   93.69
   1 -14  -3  788.92   98.29
  -1 -14   3  757.92   72.29
  -1 -14   3  861.21   97.19
  -1  14   3  622.64   88.99
  -1  14   3  728.13   89.59
   1  14  -3  794.82   82.69
   1  14  -3  721.73   92.29
  -1  14   3  825.62   82.09
   0 -14   3   37.80   16.70
   0 -14  -3   29.50   13.90
   0 -14  -3   13.10   20.30
   0 -14   3   37.50   26.10
   0 -14   3   29.10   25.60
   0 -14  -3   88.79   30.00
   0  14  -3   27.50   21.50
   0  14  -3   32.30   21.30
   0  14   3   54.49   19.90
   0  14   3   90.99   29.50
  -1 -14  -3   95.59   31.40
   1 -14   3  128.99   38.10
   1 -14   3  111.49   27.80
   1 -14   3   57.39   25.70
  -1 -14  -3   75.39   13.90
  -1  14  -3   97.49   28.80
   1  14   3  121.09   35.00
  -1  14  -3  116.79   31.60
   1  14   3   68.19   18.80
   2 -14   3 1179.18  127.09
  -2 -14  -3 1140.99  130.69
   2 -14   3 1365.36  133.39
  -2 -14  -3 1173.98  118.09
  -2  14  -3 1213.68  126.59
  -2  14  -3 1129.79  120.29
   2  14   3 1580.44  144.59
   2  14   3 1255.67  110.29
   2  14   3 1340.47  131.49
  -3 -14  -3  -11.20   21.70
  -3 -14  -3    5.40   13.20
   3 -14   3  -17.80   19.20
   3 -14   3   18.70   15.60
   3 -14   3   23.20   27.60
  -3  14  -3  -15.60   12.10
   3  14   3   21.20   19.60
   3  14   3  -17.90   20.80
  -3  14  -3   12.10   24.00
  -3  14  -3   17.50   23.20
  -4 -14  -3   14.30   24.10
   4 -14   3   18.50   23.50
   4 -14   3    4.60   27.50
  -4  14  -3    5.40   24.40
  -4  14  -3   58.39   27.90
   4  14   3   11.00   21.20
  -4  14  -3    9.30   15.20
   5 -14   3   25.70   34.20
   5 -14   3   10.20   22.30
   5  14   3   26.90   26.70
   5  14   3   -6.00   24.60
  -5  14  -3   15.60   30.50
  -5  14  -3   -5.90   24.00
   6 -14   3   -3.10   29.40
   6 -14   3   35.80   35.80
   6  14   3  -22.70   15.70
  -6  14  -3   -3.70   33.50
   6  14   3  -12.00   22.90
   7 -14   3   41.60   41.10
   7 -14   3   32.70   40.40
   7  14   3   96.79   37.90
   7  14   3   96.39   49.20
  -7  14  -3  115.79   49.60
   7 -15  -3   51.09   38.90
   7  15  -3  163.78   48.10
   6 -15  -3   13.00   28.10
   6 -15  -3  -27.30   27.20
   6 -15  -3   -3.60   21.90
  -6  15   3    9.40   34.30
   6  15  -3   31.50   32.90
   5 -15  -3  -10.30   20.00
   5 -15  -3   20.90   27.90
   5 -15  -3    3.30   30.60
   5  15  -3    4.30   17.30
   5  15  -3  -12.20   24.10
  -5  15   3   -5.20   26.20
   4 -15  -3  387.36   67.89
  -4 -15   3  310.07   61.29
   4 -15  -3  278.67   63.39
  -4  15   3  298.17   62.59
  -4  15   3  312.57   52.99
   4  15  -3  450.35   58.49
   4  15  -3  411.96   68.09
   3 -15  -3  395.26   65.29
  -3 -15   3  287.77   53.69
   3 -15  -3  278.97   56.39
  -3  15   3  336.27   59.49
   3  15  -3  322.87   50.59
   3  15  -3  215.58   51.69
  -3  15   3  298.47   53.19
  -2 -15   3  278.07   49.10
   2 -15  -3  210.38   49.60
   2 -15  -3  210.88   49.70
  -2 -15   3  199.28   20.80
   2  15  -3  226.78   41.60
  -2  15   3  135.59   38.40
  -2  15   3  143.99   38.80
   2  15  -3  216.38   46.80
   1 -15  -3   46.70   32.20
  -1 -15   3   44.00   15.00
  -1 -15   3   35.90   26.20
   1 -15  -3   41.30   25.70
  -1  15   3   88.59   27.40
   1  15  -3   41.80   24.40
   1  15  -3   54.89   28.90
  -1  15   3   77.19   29.80
   0 -15  -3   58.99   31.40
   0 -15   3    5.00   21.50
   0 -15  -3   12.70   12.40
   0 -15  -3   -1.30   24.30
   0 -15   3   -6.00   12.00
   0 -15   3   22.80   27.90
   0  15   3   -0.80   21.10
   0  15  -3   17.80   22.30
   0  15  -3  -20.90   12.40
   0  15   3  -19.70    9.90
  -1 -15  -3   23.70    9.80
   1 -15   3   27.10   20.20
   1 -15   3   87.39   34.00
  -1 -15  -3   14.50    8.90
  -1 -15  -3   40.40   29.20
   1 -15   3    4.40   25.20
  -1  15  -3   64.49   27.40
   1  15   3   49.40   28.40
   1  15   3   41.50   16.00
  -1  15  -3   14.60   19.20
   2 -15   3  319.97   59.39
  -2 -15  -3  266.27   58.39
   2 -15   3  343.27   60.99
  -2  15  -3  356.66   57.79
  -2  15  -3  237.08   45.70
   2  15   3  302.47   33.90
   2  15   3  393.36   63.99
  -3 -15  -3   83.39   38.50
  -3 -15  -3  128.29   27.30
   3 -15   3  122.09   41.30
   3 -15   3  150.88   44.40
   3  15   3  113.39   39.10
  -3  15  -3   97.99   27.80
  -3  15  -3  151.48   39.40
  -4 -15  -3  266.17   56.49
   4 -15   3  290.27   53.69
   4 -15   3  216.98   54.59
   4  15   3  194.08   51.29
  -4  15  -3  185.48   52.49
  -4  15  -3  303.07   45.00
   5 -15   3  197.88   51.19
   5 -15   3   96.99   47.50
   5  15   3  247.78   56.39
   5  15   3  317.37   58.59
  -5  15  -3  280.47   61.79
   6 -15   3   70.79   44.90
   6 -15   3   97.69   39.60
  -6  15  -3  143.99   49.90
   6  15   3   98.49   43.70
   6  15   3  175.98   48.90
   7 -15   3   -3.40   32.30
   7  15   3   45.90   38.40
   7  16  -3   37.20   41.50
   6 -16  -3  -13.80   37.20
   6 -16  -3   26.00   28.90
   6 -16  -3   88.79   39.30
  -6  16   3  -26.30   28.70
   6  16  -3  -14.10   26.10
   5 -16  -3   23.40   27.40
   5 -16  -3   -8.60   29.10
  -5  16   3  -24.90   22.70
   5  16  -3   51.99   36.80
   5  16  -3   55.59   24.50
   4 -16  -3  116.89   43.10
   4 -16  -3   72.89   41.70
  -4  16   3  102.29   34.00
   4  16  -3  163.28   35.60
   4  16  -3  124.79   41.00
  -4  16   3  152.18   44.90
  -3 -16   3  104.89   35.00
   3 -16  -3  128.99   46.60
   3 -16  -3   71.89   34.10
  -3  16   3   67.09   32.80
   3  16  -3  122.69   32.90
  -3  16   3   75.39   30.10
   3  16  -3   98.89   34.70
  -2 -16   3   -3.80   21.50
   2 -16  -3  -10.40   27.40
   2 -16  -3   -1.80   20.10
   2  16  -3  -17.00   16.30
   2  16  -3   24.00   26.60
  -2  16   3    9.80   23.10
  -2  16   3    6.80   16.50
  -1 -16   3  105.49   35.40
   1 -16  -3   66.69   36.40
  -1 -16   3  100.49   20.20
   1 -16  -3   51.69   34.40
   1  16  -3   68.39   29.20
  -1  16   3  152.08   40.40
   1  16  -3   88.29   34.20
  -1  16   3   81.79   26.50
   0 -16   3  143.89   41.30
   0 -16   3  157.28   29.10
   0 -16  -3  130.89   24.80
   0 -16  -3  163.98   45.50
   0 -16  -3  120.59   43.30
   0 -16   3  162.68   41.50
   0  16   3  111.29   29.40
   0  16  -3  154.78   38.80
   0  16   3  153.68   41.90
   0  16  -3   70.99   31.60
   1 -16   3  -27.00   23.40
  -1 -16  -3   22.90    9.50
  -1 -16  -3   22.70   27.80
  -1 -16  -3    9.90    9.00
   1 -16   3   -7.70   19.10
  -1  16  -3   29.70   24.40
   1  16   3   48.50   28.80
  -1  16  -3    5.50   17.60
   1  16   3    3.40   12.70
   2 -16   3  -18.10   23.70
  -2 -16  -3   24.60   26.40
   2 -16   3   45.60   28.80
   2  16   3   52.49   30.70
  -2  16  -3    6.50   20.50
   2  16   3    3.60    9.80
  -2  16  -3   33.60   25.80
   3 -16   3   11.10   30.20
  -3 -16  -3   -8.60   25.50
   3 -16   3  -21.40   25.10
  -3  16  -3    5.00   18.10
  -3  16  -3   52.49   28.80
   3  16   3   -2.30   25.20
   4 -16   3   -1.60   31.70
   4 -16   3  -15.50   30.00
   4 -16   3  -14.70   21.10
  -4 -16  -3    8.30   25.30
  -4  16  -3    7.00   20.70
   4  16   3   26.40   28.90
  -4  16  -3   -5.30   16.40
   5 -16   3  175.98   47.90
   5 -16   3  144.89   49.90
   5 -16   3   67.79   38.60
   5  16   3   92.19   41.00
  -5  16  -3  140.99   49.60
   5  16   3  138.49   44.00
   6 -16   3  141.89   57.49
   6 -16   3  286.87   61.39
   6 -16   3  183.48   57.09
   6  16   3  254.07   59.09
   6  16   3  198.48   54.49
  -6  16  -3  271.57   68.19
   7 -16   3  180.88   60.49
   7  16   3   89.49   42.80
   6 -17  -3   43.00   55.59
   6 -17  -3   75.09   40.60
   6  17  -3   59.59   40.30
  -6  17   3   46.10   42.80
   5 -17  -3   33.50   35.90
   5 -17  -3  134.19   52.89
   5  17  -3  130.79   46.90
   5  17  -3  145.19   35.00
  -5  17   3   81.49   44.70
   4 -17  -3  349.67   72.49
   4 -17  -3  379.16   77.09
   4  17  -3  456.65   77.09
  -4  17   3  377.46   62.89
  -4  17   3  497.35   81.69
   4  17  -3  417.16   62.09
   3 -17  -3 1022.60  122.39
   3 -17  -3  592.14  104.39
  -3 -17   3 1065.89  105.99
  -3  17   3 1037.20  112.99
   3  17  -3  726.53  109.69
   3  17  -3  900.51  105.69
  -3  17   3  899.51  116.09
   2 -17  -3  225.28   58.69
  -2 -17   3  380.76   63.69
   2 -17  -3  281.07   59.59
  -2  17   3  313.47   58.69
  -2  17   3  365.66   63.49
   2  17  -3  340.07   56.19
   2  17  -3  487.25   71.49
  -1 -17   3   35.60   23.80
   1 -17  -3   31.70   32.20
   1 -17  -3   61.29   31.40
  -1  17   3   65.59   27.20
   1  17  -3   61.69   31.50
  -1  17   3   26.70   27.90
   1  17  -3   62.39   30.30
   0 -17  -3   18.90   25.90
   0 -17  -3   32.10   15.70
   0 -17   3   34.60   31.70
   0 -17   3    5.90   26.10
   0 -17   3   -5.80   16.70
   0  17  -3   46.30   30.40
   0  17   3   61.59   33.20
   0  17  -3   64.49   28.60
   0  17   3   45.90   20.90
  -1 -17  -3   40.60   32.90
   1 -17   3  216.48   50.39
   1 -17   3  168.68   44.10
  -1  17  -3  220.08   43.70
   1  17   3  199.58   49.50
  -1  17  -3  243.08   47.00
   1  17   3  131.09   28.10
  -2 -17  -3   59.99   34.80
   2 -17   3  -13.40   27.20
   2 -17   3   -7.70   27.90
  -2  17  -3    9.00   21.50
  -2  17  -3   11.60   21.10
   2  17   3  -14.90   21.30
   3 -17   3   -6.30   31.10
   3 -17   3   31.80   37.50
  -3 -17  -3   34.60   32.60
  -3  17  -3   17.20   21.70
  -3  17  -3  -12.20   15.80
   3  17   3   38.60   27.40
   4 -17   3   40.60   35.80
   4 -17   3  -60.89   24.60
   4  17   3  -31.60   23.60
  -4  17  -3   25.60   31.20
  -4  17  -3    4.70   18.30
   5 -17   3   -9.80   33.70
   5 -17   3   74.79   45.60
   5 -17   3  -15.60   22.20
  -5  17  -3   -4.70   30.90
   5  17   3   55.89   35.60
   6 -17   3   45.80   36.70
   6 -17   3  134.59   61.29
   6  17   3   30.40   37.60
   6  17   3   96.49   43.20
   5 -18  -3  765.72  113.99
   5 -18  -3  683.13  114.19
   5  18  -3  848.42  102.19
  -5  18   3  753.02  117.09
   5  18  -3  959.10  121.59
   4 -18  -3   63.39   38.60
   4 -18  -3  104.29   46.50
  -4  18   3   63.99   38.40
  -4  18   3   93.49   34.70
   4  18  -3   94.39   31.90
   4  18  -3   38.80   35.30
   3 -18  -3    8.80   38.30
   3 -18  -3   78.99   42.80
   3  18  -3  104.69   33.10
  -3  18   3   99.49   36.70
   3  18  -3   21.60   33.70
  -3  18   3   13.10   28.30
   2 -18  -3  347.27   68.69
  -2 -18   3  474.15   70.49
   2 -18  -3  207.48   59.99
  -2  18   3  250.77   55.39
  -2  18   3  341.07   60.79
   2  18  -3  327.47   56.69
   2  18  -3  337.27   64.39
   1 -18  -3  533.25   82.09
  -1 -18   3  498.75   73.29
   1 -18  -3  356.26   71.09
  -1  18   3  325.77   58.59
  -1  18   3  352.66   66.89
   1  18  -3  375.26   63.79
   1  18  -3  487.05   74.29
   0 -18  -3   50.29   37.20
   0 -18   3  107.69   39.70
   0 -18   3   59.99   37.00
   0 -18  -3   71.99   19.60
   0  18   3   90.49   37.40
   0  18   3  111.29   29.40
   0  18  -3   75.19   32.30
   0  18  -3  106.29   36.90
   1 -18   3   35.30   31.80
  -1 -18  -3   -1.60   26.40
   1 -18   3   31.50   30.90
  -1  18  -3   48.50   27.90
   1  18   3   52.29   19.00
  -1  18  -3   -2.10   24.60
   1  18   3   25.00   30.80
   2 -18   3  339.17   68.09
  -2 -18  -3  348.07   70.09
   2 -18   3  291.77   65.39
  -2  18  -3  382.16   59.49
   2  18   3  337.57   67.09
  -2  18  -3  354.66   63.39
   3 -18   3   -8.30   31.50
  -3 -18  -3   24.10   34.70
   3 -18   3   18.60   36.10
  -3  18  -3   45.60   25.60
  -3  18  -3   61.99   34.90
  -3  18  -3   40.40   31.80
   3  18   3   26.30   32.50
   4 -18   3  169.98   56.29
   4 -18   3  229.48   60.89
  -4  18  -3  192.88   56.09
   4  18   3  327.97   65.69
   5 -18   3  159.68   56.59
   5 -18   3  234.48   63.99
  -5  18  -3  176.98   57.09
   5  18   3  138.09   52.39
   6 -18   3   30.60   36.00
  -5  19   3   39.90   33.00
   5  19  -3  -47.10   26.20
   4 -19  -3   50.29   46.40
  -4  19   3   33.60   30.90
   4  19  -3   57.09   30.30
   4  19  -3   91.79   44.00
  -4  19   3   88.89   41.30
   3 -19  -3   77.59   47.00
   3 -19  -3   38.40   39.10
  -3  19   3   19.70   27.30
   3  19  -3   17.30   24.50
  -3  19   3   16.10   27.80
   3  19  -3   85.69   41.50
  -2 -19   3  177.78   48.20
   2 -19  -3  118.59   51.09
   2 -19  -3  278.57   59.39
   2  19  -3  167.68   44.00
   2  19  -3  217.28   51.79
  -2  19   3  152.48   45.60
  -2  19   3  282.97   57.19
   1 -19  -3   -3.90   32.20
   1 -19  -3   20.40   34.00
  -1 -19   3  -22.90   15.80
   1  19  -3   15.60   26.70
  -1  19   3  -10.70   16.10
   1  19  -3  -13.00   16.40
  -1  19   3  -28.70   21.90
   0 -19   3  141.29   43.90
   0 -19  -3  108.59   40.90
   0  19   3   39.50   25.20
   0  19  -3  100.39   36.30
   0  19   3  128.49   42.40
   0  19  -3   71.99   34.20
  -1 -19  -3   58.89   37.20
   1 -19   3  109.39   39.80
   1 -19   3   90.69   42.70
  -1  19  -3   46.50   31.80
   1  19   3   27.00   34.20
  -1  19  -3   83.29   35.70
   2 -19   3   18.30   35.10
  -2 -19  -3   21.00   30.40
   2 -19   3  -14.90   17.50
  -2  19  -3   -2.70   23.20
   2  19   3  -34.70   12.80
  -2  19  -3   14.60   29.80
  -3 -19  -3    7.70   32.10
   3 -19   3   -6.00   32.70
   3 -19   3   40.40   38.30
  -3  19  -3  -11.30   23.30
   3  19   3  -12.40   26.50
  -3  19  -3   47.40   31.60
  -3  19  -3  -12.60   19.40
   4 -19   3   53.79   40.90
   4 -19   3  -25.70   34.70
   4  19   3    3.70   24.30
  -4  19  -3   35.30   30.60
   5 -19   3   25.20   44.10
   5  19   3  154.18   58.69
  -5  20   3  296.17   83.09
   4 -20  -3  -36.70   31.40
   4 -20  -3    4.30   30.00
   4  20  -3  -16.80   28.50
  -4  20   3  -11.00   24.90
  -4  20   3   37.20   34.60
   4  20  -3  -30.80   20.80
   3 -20  -3   19.80   30.60
   3 -20  -3  -57.29   30.70
  -3  20   3    4.10   26.00
   3  20  -3   56.19   30.60
  -3  20   3   25.80   28.30
   3  20  -3   15.50   30.00
   2 -20  -3  157.68   55.49
  -2 -20   3  289.07   60.09
   2 -20  -3   89.49   45.20
  -2  20   3  173.48   49.10
   2  20  -3  134.79   41.90
   2  20  -3  209.78   52.59
  -2  20   3  235.58   51.59
   1 -20  -3  171.58   50.19
  -1 -20   3  174.58   46.70
   1 -20  -3  121.09   49.00
  -1  20   3  164.78   51.39
  -1  20   3  270.07   52.29
   1  20  -3  213.08   51.89
   1  20  -3  206.48   49.10
   0 -20   3   51.79   37.70
   0 -20  -3   77.59   43.90
   0  20  -3   -4.20   26.70
   0  20  -3   49.99   28.80
   0  20   3   54.19   36.80
   1 -20   3  -12.20   30.10
   1 -20   3   18.90   37.70
  -1 -20  -3   -4.90   28.50
  -1  20  -3   27.90   28.30
  -1  20  -3   16.90   27.10
   1  20   3   44.90   31.20
  -2 -20  -3   77.29   41.60
   2 -20   3   75.29   43.60
   2 -20   3   75.39   43.40
   2  20   3   99.29   44.20
  -2  20  -3   89.09   35.80
  -2  20  -3   21.30   32.30
   3 -20   3  155.68   49.70
   3 -20   3  145.99   57.89
  -3  20  -3  168.78   43.70
  -3  20  -3   84.59   39.80
   3  20   3  188.28   49.70
  -3  20  -3  158.28   44.40
   4 -20   3   94.49   53.19
   4 -20   3  101.89   43.30
  -4  20  -3  160.38   53.39
   4  20   3  187.68   56.69
  -4  21   3  -29.00   25.10
   4  21  -3   30.70   31.20
   3 -21  -3    8.80   44.80
   3 -21  -3   -7.40   35.00
  -3  21   3    5.90   30.80
  -3  21   3    9.20   27.40
   3  21  -3  -28.10   24.30
   3  21  -3   37.60   36.70
   2 -21  -3   21.20   38.80
   2 -21  -3  -19.40   31.50
  -2  21   3   83.09   33.70
   2  21  -3   -9.70   31.50
   2  21  -3   33.80   30.40
  -2  21   3   26.60   32.40
  -1 -21   3   -3.50   21.60
   1 -21  -3   62.09   40.60
   1 -21  -3   44.30   41.90
  -1  21   3  -24.10   28.00
   1  21  -3   56.79   32.20
  -1  21   3   -0.50   26.10
   1  21  -3   18.80   31.50
   0 -21   3   43.60   31.70
   0 -21  -3   45.30   40.50
   0  21  -3  -13.30   25.40
   0  21   3   41.60   38.30
   0  21  -3   91.89   38.20
   1 -21   3   59.09   39.20
  -1 -21  -3  -22.10   28.60
   1 -21   3   71.49   40.90
  -1  21  -3   26.00   30.30
  -1  21  -3   15.70   28.70
   1  21   3    7.70   33.20
   2 -21   3  121.99   48.70
  -2 -21  -3   98.79   44.60
   2 -21   3   34.80   39.40
  -2  21  -3   11.50   31.10
  -2  21  -3   46.70   31.30
  -2  21  -3   -7.40   29.70
   2  21   3   -3.10   34.80
   3 -21   3  119.39   51.79
   3 -21   3  121.59   54.69
   3  21   3   55.99   51.29
  -3  21  -3  134.29   50.49
  -3  21  -3   83.49   45.00
  -4  22   3   36.50   39.70
   3  22  -3  -10.30   26.70
  -3  22   3    2.80   31.30
  -3  22   3   45.50   37.90
   2 -22  -3   39.80   43.50
   2  22  -3   -2.40   28.00
  -2  22   3   12.60   30.60
  -2  22   3   18.80   31.30
   2  22  -3    4.80   31.30
  -1 -22   3  107.99   42.70
   1 -22  -3   58.79   46.20
   1 -22  -3   39.40   45.10
   1  22  -3   68.99   37.50
  -1  22   3  144.29   48.90
   1  22  -3   95.39   42.80
   0 -22   3  -45.60   21.00
   0 -22  -3    1.70   34.60
   0  22  -3  -11.10   28.30
   0  22   3   55.39   39.30
   0  22  -3  -67.09   25.10
   1 -22   3    5.70   35.50
  -1 -22  -3   82.29   47.90
   1 -22   3   63.99   39.50
  -1  22  -3  105.49   40.50
   1  22   3   48.40   40.90
  -1  22  -3   60.69   37.00
  -2 -22  -3   30.20   37.40
   2 -22   3    9.70   37.40
   2 -22   3   69.79   42.10
  -2  22  -3   26.90   27.90
  -2  22  -3   10.00   29.40
  -3  22  -3   -4.80   34.50
   3  23  -3   48.00   35.80
  -3  23   3   39.10   36.10
  -3  23   3   44.10   34.80
  -2  23   3   76.69   41.00
   2  23  -3  150.68   48.10
   1 -23  -3   27.10   34.70
   1  23  -3   23.40   28.30
  -1  23   3   56.49   36.00
   0 -23  -3   39.60   37.90
   0 -23   3  161.18   58.29
   0  23  -3   70.19   38.10
   1 -23   3   14.30   45.70
  -1 -23  -3   44.00   45.40
  -1  23  -3   75.89   38.30
  -1  23  -3   86.69   42.80
   2 -23   3  -23.10   26.60
  -2  23  -3  -28.00   23.70
  -2  23  -3  -16.70   28.60
   0 -24  -3  138.19   46.40
  -1 -24  -3   43.10   50.39
   1 -24   3   13.50   37.50
 -10   0   4   60.39   50.39
   9   0  -4  401.96   77.29
   9   0  -4  557.14   82.29
  -9   0   4  527.85   90.59
   8   0  -4   35.40   26.70
  -8   0   4   13.60   27.00
   8   0  -4  -14.40   22.00
   7   0  -4   63.89   30.10
   7   0  -4  111.89   14.60
  -7   0   4   86.29   37.10
   7   0  -4   86.89   14.10
   7   0  -4  102.49   30.00
   7   0  -4   82.49   23.50
   6   0  -4  166.78   36.40
   6   0  -4  102.69   30.80
   6   0  -4  178.78   19.90
   6   0  -4  146.99   27.40
  -6   0   4  141.19   39.70
   6   0  -4  156.38   19.90
   5   0  -4  628.14   68.79
   5   0  -4  660.93   61.79
   5   0  -4  735.93   76.69
   5   0  -4  711.03   73.89
   5   0  -4  764.22   62.69
  -5   0   4  680.63   87.49
   4   0  -4   -0.80   11.10
   4   0  -4    7.50   13.80
  -4   0   4   33.80   20.20
   4   0  -4    4.90    4.50
   4   0  -4  -11.20   10.70
   4   0  -4   -1.50    4.30
   3   0  -4  524.85   54.69
   3   0  -4  486.95   48.00
   3   0  -4  425.16   48.50
   3   0  -4  466.65   41.70
   3   0  -4  446.96   40.90
  -3   0   4  464.35   59.39
   2   0  -4    9.60   13.40
   2   0  -4    2.50    5.00
   2   0  -4    8.40    8.90
  -2   0   4   11.70    5.60
  -2   0   4    5.20   10.30
   2   0  -4   -2.10    4.20
  -1   0   4  114.39   13.70
  -1   0   4  117.59   18.90
  -1   0   4  100.49   16.70
   1   0  -4  159.38   24.70
   1   0   4 1349.96  127.69
   1   0   4 1677.23  129.59
  -1   0  -4 1146.69  129.59
   1   0   4 1539.55  131.69
   1   0   4 1349.96  125.09
  -1   0  -4 1634.24  125.59
  -1   0  -4 1501.35  127.89
  -2   0  -4   -1.90    5.80
   2   0   4    2.10    8.30
   2   0   4   12.60   13.20
  -2   0  -4   -0.90   10.70
  -2   0  -4    7.30    7.40
  -2   0  -4   -3.30    9.80
   2   0   4    9.50    5.60
  -2   0  -4    6.10   11.00
   2   0   4    6.80   10.30
   3   0   4   98.59   14.20
   3   0   4  146.39   27.20
   3   0   4   74.99   21.00
  -3   0  -4  112.39   23.50
  -3   0  -4   98.79   15.00
   3   0   4   98.69   24.70
  -3   0  -4  113.19   25.80
   4   0   4  318.37   31.10
   4   0   4  272.67   45.30
  -4   0  -4  274.87   29.90
  -4   0  -4  395.46   47.20
   4   0   4  339.97   44.80
  -4   0  -4  343.07   48.00
   4   0   4  326.07   45.90
   4   0   4  355.96   48.50
  -4   0  -4  238.78   41.90
   5   0   4   76.29   25.90
   5   0   4   65.49   22.50
  -5   0  -4  108.39   27.70
   5   0   4   80.69   25.70
   5   0   4   84.79   14.60
  -5   0  -4   39.10   19.30
  -6   0  -4  448.16   65.09
  -6   0  -4  445.06   61.59
   6   0   4  492.85   69.59
   6   0   4  434.06   44.80
   6   0   4  530.75   71.39
   6   0   4  414.16   63.99
  -7   0  -4  457.25   69.19
   7   0   4  393.76   67.79
   7   0   4  429.66   71.09
   8   0   4   48.90   34.90
   8   0   4    8.80   30.20
  -8   0  -4   70.39   35.70
  -9   0  -4  -20.40   20.70
 -10  -1   4   50.09   41.10
   9  -1  -4  348.87   69.59
  -9  -1   4  373.76   75.39
   9  -1  -4  391.86   66.79
  -9   1   4  329.97   73.99
   9   1  -4  285.57   64.99
   9   1  -4  269.97   60.29
   8  -1  -4 1121.69  114.39
   8  -1  -4 1150.48   93.09
   8  -1  -4 1035.80  126.29
  -8  -1   4  767.42  124.49
   8   1  -4 1060.59  127.29
   8   1  -4  906.51  120.29
   8   1  -4  914.61  103.49
  -8   1   4  914.01  130.29
  -7  -1   4  523.85   86.69
   7  -1  -4  806.42   86.49
   7  -1  -4  598.04   57.69
   7  -1  -4  612.14   83.99
   7  -1  -4  613.24   58.59
   7  -1  -4  670.03   65.29
   7   1  -4  539.95   68.99
   7   1  -4  602.54   82.59
  -7   1   4  454.75   81.89
   7   1  -4  568.94   79.89
  -6  -1   4  160.08   42.20
   6  -1  -4  221.68   34.00
   6  -1  -4  204.58   28.10
   6  -1  -4  258.37   45.50
   6  -1  -4  230.18   28.90
   6  -1  -4  246.48   41.50
   6   1  -4  238.08   43.10
  -6   1   4  307.27   54.79
   6   1  -4  257.67   36.70
   6   1  -4  227.58   43.80
   5  -1  -4  429.56   38.90
   5  -1  -4  310.47   48.40
   5  -1  -4  344.67   51.29
  -5  -1   4  252.07   52.29
   5  -1  -4  427.56   38.80
   5   1  -4  336.47   50.49
   5   1  -4  322.27   51.09
   5   1  -4  421.16   48.90
   5   1  -4  437.46   59.39
  -5   1   4  330.37   57.09
   4  -1  -4 2976.80  246.88
   4  -1  -4 3041.90  237.98
   4  -1  -4 2799.92  244.28
   4  -1  -4 2822.52  250.57
   4  -1  -4 2601.14  237.08
  -4  -1   4 2264.27  248.58
   4   1  -4 3052.69  250.77
   4   1  -4 2699.23  245.18
   4   1  -4 3035.80  245.68
  -4   1   4 2620.04  251.07
   3  -1  -4 5002.30  404.36
   3  -1  -4 4707.43  397.06
   3  -1  -4 4633.64  393.66
  -3  -1   4 4298.87  403.46
   3  -1  -4 4546.85  398.86
   3  -1  -4 4820.02  393.36
   3   1  -4 4569.64  402.46
   3   1  -4 4706.73  398.36
  -3   1   4 4732.83  405.06
   0  -1   4  388.56   35.20
   0   1   4  411.56   37.10
   0   1  -4  246.38   32.00
   1  -1   4 1892.11  144.39
  -1  -1  -4 1667.73  142.19
  -1  -1  -4 1621.14  143.09
   1  -1   4 1461.95  144.89
  -1  -1  -4 1754.72  146.89
  -1  -1  -4 1746.63  142.39
  -1  -1  -4 1561.44  139.29
   1  -1   4 1404.96  142.59
   1  -1   4 1620.24  140.39
   1  -1   4 1653.03  140.39
   1   1   4 1550.64  145.39
   1   1   4 1701.03  142.79
   1   1   4 1617.64  141.99
  -1   1  -4 1690.93  140.69
  -1   1  -4 1640.24  142.89
  -1   1  -4 1518.05  145.19
  -2  -1  -4  448.76   55.19
  -2  -1  -4  460.65   49.40
  -2  -1  -4  477.75   42.10
  -2  -1  -4  495.35   46.20
   2  -1   4  485.25   44.50
   2  -1   4  488.45   51.09
  -2  -1  -4  462.65   48.20
   2  -1   4  525.25   48.90
   2  -1   4  362.96   52.89
   2  -1   4  531.75   49.99
  -2   1  -4  389.76   44.20
   2   1   4  459.45   41.90
  -2   1  -4  525.65   53.09
   2   1   4  530.95   50.99
  -2   1  -4  472.75   48.70
   2   1   4  496.15   51.49
   2   1   4  459.75   48.60
  -2   1  -4  443.96   43.70
  -2   1  -4  525.85   50.79
   3  -1   4  608.24   64.69
  -3  -1  -4  657.13   64.79
  -3  -1  -4  589.84   66.29
   3  -1   4  667.53   64.99
   3  -1   4  540.55   69.19
  -3  -1  -4  672.73   58.69
   3  -1   4  604.24   57.19
   3  -1   4  593.04   66.29
   3   1   4  571.74   65.79
   3   1   4  696.13   66.99
  -3   1  -4  584.44   54.99
   3   1   4  602.44   53.99
  -3   1  -4  593.44   57.59
   3   1   4  696.83   59.29
  -3   1  -4  695.73   65.99
  -3   1  -4  617.44   66.39
   3   1   4  633.14   63.69
   4  -1   4  121.79   18.00
   4  -1   4  154.18   29.30
   4  -1   4  118.39   28.50
  -4  -1  -4  101.89   26.70
  -4  -1  -4   99.69   16.70
  -4  -1  -4  114.79   23.50
   4  -1   4  124.09   29.50
  -4  -1  -4   78.19   24.20
   4  -1   4  135.29   26.70
  -4   1  -4   84.39   23.60
   4   1   4   62.79   11.60
   4   1   4  132.69   30.90
  -4   1  -4  138.79   29.50
  -4   1  -4  111.89   11.40
   4   1   4   91.89   23.90
  -4   1  -4  105.39   25.80
   4   1   4  103.89   17.20
   4   1   4  147.79   30.70
  -5  -1  -4    8.80   14.50
   5  -1   4   12.60   17.80
  -5  -1  -4   -1.00    6.50
   5  -1   4   18.70   15.30
  -5  -1  -4   -9.50   13.90
   5  -1   4   -0.80   17.80
   5  -1   4   -4.80    7.90
   5   1   4    1.70   14.80
   5   1   4   21.50    9.10
  -5   1  -4  -10.10   12.50
   5   1   4   -4.30   16.40
   5   1   4   31.40   21.70
   5   1   4   -2.00    4.90
   5   1   4   -7.80   13.30
  -5   1  -4   20.20   20.20
  -6  -1  -4  538.55   71.89
   6  -1   4  639.64   77.09
   6  -1   4  676.93   82.39
   6  -1   4  444.66   71.19
  -6  -1  -4  564.84   68.19
   6  -1   4  499.05   52.99
  -6   1  -4  552.64   74.39
   6   1   4  541.95   48.40
   6   1   4  422.16   70.39
   6   1   4  538.15   51.09
  -6   1  -4  502.05   66.69
   6   1   4  477.85   73.79
   6   1   4  428.36   68.69
   7  -1   4 1585.64  170.88
  -7  -1  -4 1775.62  167.88
   7  -1   4 1895.01  174.48
   7   1   4 1667.43  171.48
  -7   1  -4 1588.74  168.48
   7   1   4 1739.03  172.08
   8  -1   4  391.26   74.29
   8  -1   4  566.24   86.49
  -8  -1  -4  501.15   74.09
   8   1   4  314.77   66.09
   8   1   4  368.26   73.09
  -8   1  -4  525.25   79.29
  -9   1  -4  -18.20   26.50
   9  -2  -4   40.00   36.20
  -9  -2   4  120.09   47.20
   9  -2  -4   71.09   35.20
   9   2  -4   18.50   29.80
  -9   2   4  192.78   55.39
   9   2  -4   56.69   38.10
  -8  -2   4    6.10   27.20
   8  -2  -4   18.20   22.00
   8  -2  -4   28.80   14.10
   8  -2  -4   11.70   21.50
   8   2  -4    1.20   17.10
   8   2  -4   19.10   25.30
   8   2  -4  -10.30   23.50
   8   2  -4   -0.20   17.50
  -8   2   4  -11.50   25.90
   7  -2  -4   87.59   18.90
   7  -2  -4   67.09   19.30
  -7  -2   4   93.19   37.30
   7  -2  -4   68.49   31.30
   7  -2  -4   63.29   26.20
   7   2  -4   65.09   24.60
   7   2  -4   96.19   25.40
   7   2  -4   71.59   28.80
  -7   2   4   56.19   35.50
   7   2  -4   81.09   30.20
  -6  -2   4   19.60   22.80
   6  -2  -4  -32.90   14.90
   6  -2  -4   -2.70   14.50
   6  -2  -4   -3.20    9.60
   6  -2  -4    1.90    9.90
   6  -2  -4   -4.10    9.50
   6   2  -4   -2.30   11.30
   6   2  -4   -0.30   14.40
   6   2  -4   -0.60   17.40
   6   2  -4   11.90   18.40
  -6   2   4   18.30   19.20
   5  -2  -4  401.16   45.30
   5  -2  -4  461.65   57.09
   5  -2  -4  508.15   62.49
  -5  -2   4  381.96   62.29
   5  -2  -4  491.35   46.10
   5   2  -4  478.05   54.99
   5   2  -4  384.26   56.19
   5   2  -4  404.46   56.99
  -5   2   4  515.75   68.79
   5   2  -4  491.55   64.79
   4  -2  -4 1180.98  100.49
   4  -2  -4 1042.40  102.59
  -4  -2   4 1179.48  107.99
   4  -2  -4  924.51   93.79
   4  -2  -4  987.10   94.89
   4  -2  -4  939.81  104.69
  -4   2   4 1251.07  111.09
   4   2  -4  952.50   99.59
   4   2  -4 1186.78  100.29
   4   2  -4 1106.39  104.79
   4   2  -4 1156.38  101.89
   3  -2  -4   23.20   17.30
   3  -2  -4   46.80   12.90
   3  -2  -4   33.90   10.30
   3  -2  -4   58.19   13.00
   3  -2  -4   39.00   15.00
   3   2  -4   33.70   13.30
  -3   2   4   61.19   22.80
   3   2  -4   29.60   13.90
   3   2  -4   39.20   14.90
  -3   2   4   61.19   16.60
  -1   2   4  442.96   45.20
   0  -2   4   92.59   20.70
   0  -2  -4  158.78   21.70
   0  -2  -4  204.08   24.20
   0  -2  -4  129.39   20.80
   0  -2   4  150.08   23.60
   0  -2   4  149.59   21.60
   0  -2   4  174.38   22.80
   0   2   4  171.08   17.00
   0   2   4  141.29   21.40
   0   2  -4  186.88   22.40
   0   2   4  163.08   24.80
   0   2   4  146.09   20.60
  -1  -2  -4 2024.10  193.78
   1  -2   4 2342.97  193.98
  -1  -2  -4 2390.06  199.58
   1  -2   4 2061.89  195.98
   1  -2   4 2344.47  193.68
   1  -2   4 2264.37  196.88
   1  -2   4 2125.99  197.58
  -1  -2  -4 2340.67  195.68
  -1  -2  -4 2743.33  197.08
  -1   2  -4 2160.18  196.08
   1   2   4 2391.16  199.58
  -1   2  -4 2272.37  193.18
   1   2   4 2279.37  194.78
   1   2   4 1850.81  193.78
  -1   2  -4 2135.89  197.78
  -1   2  -4 2603.04  194.88
   2  -2   4  449.36   50.89
  -2  -2  -4  391.96   47.30
  -2  -2  -4  391.96   54.39
   2  -2   4  534.45   49.70
   2  -2   4  440.16   50.09
  -2  -2  -4  473.15   49.90
  -2  -2  -4  435.06   47.20
   2  -2   4  450.75   45.70
   2  -2   4  463.45   51.69
   2   2   4  517.75   49.20
  -2   2  -4  546.75   47.70
   2   2   4  464.05   50.69
   2   2   4  509.65   52.49
  -2   2  -4  603.74   52.69
  -2   2  -4  527.85   53.89
  -2   2  -4  473.45   50.79
  -3  -2  -4   19.90   11.00
   3  -2   4   26.50   14.80
   3  -2   4   35.50   11.20
  -3  -2  -4   43.10   12.60
  -3  -2  -4   23.70   16.80
   3  -2   4    8.30   13.80
  -3  -2  -4   19.50   13.00
   3  -2   4   34.80   16.20
   3  -2   4   -2.30   15.60
  -3   2  -4   38.70   18.10
   3   2   4   25.00   11.00
   3   2   4   27.80   13.80
  -3   2  -4   18.30   11.00
   3   2   4   21.00   14.70
  -3   2  -4   30.40    5.70
   3   2   4   54.89   19.30
  -3   2  -4   41.90   17.80
   4  -2   4  226.28   30.10
  -4  -2  -4  248.08   40.00
  -4  -2  -4  270.57   32.00
   4  -2   4  222.18   39.80
   4  -2   4  176.08   36.80
  -4  -2  -4  214.78   33.40
  -4  -2  -4  210.38   39.20
   4  -2   4  237.78   39.30
   4  -2   4  306.57   45.60
   4   2   4  223.18   39.50
   4   2   4  228.78   36.20
  -4   2  -4  242.58   40.60
  -4   2  -4  249.58   40.00
   4   2   4  264.57   42.80
  -4   2  -4  203.68   37.00
   4   2   4  275.07   32.10
  -5  -2  -4  139.89   20.10
   5  -2   4   88.39   29.30
  -5  -2  -4   86.09   23.90
  -5  -2  -4   81.69   24.80
   5  -2   4   80.99   29.40
   5  -2   4   79.59   24.90
   5  -2   4   78.19   18.40
  -5   2  -4   24.80   19.10
   5   2   4  111.79   28.70
   5   2   4   93.69   28.00
  -5   2  -4   82.39   27.20
   5   2   4  127.99   20.90
   5   2   4  101.29   25.00
   6  -2   4  342.67   64.39
   6  -2   4  457.35   67.09
   6  -2   4  450.45   51.79
  -6  -2  -4  480.65   62.49
  -6  -2  -4  426.56   59.69
   6  -2   4  603.34   73.89
  -6   2  -4  330.47   61.89
  -6   2  -4  562.54   66.69
   6   2   4  337.07   61.89
   6   2   4  426.56   67.49
   6   2   4  446.76   47.20
   6   2   4  502.65   67.49
   7  -2   4   32.80   27.40
  -7  -2  -4    4.10   21.20
   7  -2   4   -1.20   25.80
   7   2   4    7.90   26.40
   7   2   4   -6.70   26.50
  -7   2  -4   23.90   25.90
   8  -2   4   13.90   27.50
   8  -2   4   -7.30   30.10
  -8  -2  -4   20.30   26.30
   8   2   4    8.00   29.20
   8   2   4    2.40   22.10
  -8   2  -4   -1.90   25.40
  -9   2  -4   29.00   37.40
  10  -3  -4   30.50   37.30
   9  -3  -4   27.30   29.50
   9  -3  -4   -1.40   29.50
   9   3  -4   23.00   28.30
   9   3  -4    1.30   30.30
  -9   3   4    3.00   32.60
   8  -3  -4  105.39   32.40
   8  -3  -4   52.49   29.00
   8  -3  -4    7.30   14.20
   8   3  -4  -29.40   21.50
   8   3  -4  -19.50   15.70
  -8   3   4   33.80   35.10
   8   3  -4   -0.10   19.80
   8   3  -4   24.00   18.60
   7  -3  -4   31.10   15.20
   7  -3  -4   22.90   26.00
  -7  -3   4   97.99   37.00
   7  -3  -4   83.49   26.00
   7  -3  -4   26.50   15.50
   7   3  -4   32.30   18.80
   7   3  -4   35.50   24.40
   7   3  -4   70.19   29.00
   7   3  -4   23.80   18.80
  -7   3   4   57.09   34.00
   6  -3  -4  -19.70   12.90
  -6  -3   4   10.20   21.10
   6  -3  -4   16.30   20.60
   6  -3  -4   -3.50   10.00
   6  -3  -4   -1.40   11.30
  -6   3   4   16.90   25.60
   6   3  -4    7.30   17.60
   6   3  -4    1.50   11.70
   6   3  -4   11.60   13.90
   6   3  -4  -10.90   16.80
   5  -3  -4    4.30   10.60
   5  -3  -4   16.50   18.10
   5  -3  -4   31.10   12.20
   5  -3  -4   23.60   14.90
  -5  -3   4   45.90   24.60
   5   3  -4   37.30   16.60
   5   3  -4   25.90   14.30
   5   3  -4   32.20   14.30
   5   3  -4   15.90   14.50
  -5   3   4   25.80   23.70
   4  -3  -4   20.10   10.80
   4  -3  -4    8.50   15.30
   4  -3  -4   35.30   17.10
   4  -3  -4   32.60   11.30
   4  -3  -4   21.30   12.00
   4   3  -4   13.30   11.50
  -4   3   4   20.00   12.90
   4   3  -4    3.50   10.10
  -4   3   4   15.90   19.30
  -4   3   4   15.20   14.40
   4   3  -4   48.80   16.40
   3  -3  -4   49.60   14.60
   3  -3  -4   51.29   14.00
   3  -3  -4   53.19   20.80
   3  -3  -4   65.59   14.90
   3  -3  -4   62.59   18.60
   3   3  -4   80.99   16.90
   3   3  -4  103.39   22.30
   3   3  -4   93.29   19.20
  -3   3   4   59.99   17.90
  -3   3   4   27.70   19.40
   3   3  -4   72.09   18.10
  -3   3   4   50.79   13.60
   2  -3  -4   -2.00   12.10
   2  -3  -4   -5.70    4.40
   2  -3  -4    3.20    8.00
  -2  -3   4   -4.60    5.70
   2  -3  -4    1.30    8.30
  -2   3   4  -10.50    8.40
   2   3  -4    7.70   10.30
   2   3  -4    7.50    5.00
   2   3  -4    3.50    6.30
  -2   3   4   -6.40    5.10
  -2   3   4    2.40   13.80
  -2   3   4  -14.60    8.40
   1  -3  -4  141.19   21.90
  -1  -3   4  100.19   19.10
  -1  -3   4   99.39   16.60
   1  -3  -4  101.79   17.80
  -1  -3   4  123.59   18.40
   1  -3  -4  111.79   20.00
  -1   3   4   88.29   18.20
  -1   3   4   85.19   16.70
   0  -3   4  133.99   21.90
   0  -3  -4  137.79   19.90
   0  -3   4  152.08   17.30
   0  -3  -4  128.59   19.80
   0  -3   4  186.08   21.90
   0  -3   4  158.38   22.50
   0  -3   4  104.09   19.00
   0  -3  -4   96.69   21.10
   0   3   4  133.99   15.90
   0   3   4  145.79   21.60
   0   3   4  135.59   24.20
   0   3   4  116.89   19.30
   0   3  -4  111.39   20.20
   1  -3   4  179.18   23.10
   1  -3   4  121.09   20.30
   1  -3   4  192.98   27.20
   1  -3   4  191.28   28.00
  -1  -3  -4  181.48   25.60
  -1  -3  -4  162.58   22.60
   1  -3   4  151.38   24.90
  -1  -3  -4  181.88   27.90
   1   3   4  155.78   22.60
   1   3   4  163.88   22.70
  -1   3  -4  183.58   27.70
   1   3   4  161.48   27.00
  -1   3  -4  147.39   24.20
  -1   3  -4  139.79   20.20
  -1   3  -4  167.18   22.90
  -2  -3  -4    3.90   11.10
   2  -3   4   -5.50    8.30
  -2  -3  -4   -3.30    9.80
   2  -3   4   18.90   10.00
  -2  -3  -4   -0.40    1.20
  -2  -3  -4   -0.70   10.10
  -2  -3  -4    3.40   14.00
   2  -3   4   39.30   17.10
   2  -3   4    3.40   14.70
   2  -3   4    3.10   10.50
   2   3   4    9.30   10.40
  -2   3  -4   15.50   11.50
  -2   3  -4   -7.70   12.10
   2   3   4   26.30   14.30
  -2   3  -4   30.20   15.30
   2   3   4   10.00    9.90
   2   3   4   -2.90   13.00
  -2   3  -4   -3.40   12.00
  -2   3  -4   16.70   10.70
   3  -3   4  588.14   49.40
   3  -3   4  490.65   59.39
  -3  -3  -4  462.15   51.29
   3  -3   4  378.16   56.29
   3  -3   4  414.46   54.99
  -3  -3  -4  486.55   59.09
  -3  -3  -4  468.05   46.90
   3  -3   4  505.45   60.39
  -3  -3  -4  432.96   48.50
  -3   3  -4  492.25   58.79
  -3   3  -4  478.65   48.90
   3   3   4  428.06   57.69
   3   3   4  463.35   57.89
   3   3   4  493.25   49.99
  -3   3  -4  496.35   58.59
   3   3   4  450.65   48.80
  -4  -3  -4  -10.10   15.00
  -4  -3  -4    7.50   10.00
   4  -3   4  -19.00   12.70
   4  -3   4   -2.10    9.70
   4  -3   4   16.20   18.40
  -4  -3  -4    2.80   11.00
   4  -3   4   10.60   15.40
   4  -3   4   -8.60   14.80
   4   3   4   -1.30   14.60
   4   3   4   26.80   17.30
  -4   3  -4   -2.10   14.40
   4   3   4   10.10   13.70
   4   3   4   12.50   10.40
  -4   3  -4   13.80   15.30
  -5  -3  -4    3.10   14.80
   5  -3   4    1.80   10.40
   5  -3   4   11.70   14.30
   5  -3   4   11.90   16.50
  -5  -3  -4   14.60   16.70
   5  -3   4   12.10   20.00
  -5  -3  -4    5.20    9.60
   5   3   4   23.40   17.20
   5   3   4   10.40   11.90
   5   3   4   -5.20   18.00
   5   3   4    4.10   15.20
  -5   3  -4  -13.40   14.10
  -5   3  -4    7.70   17.50
  -6  -3  -4   98.19   19.80
   6  -3   4   58.99   19.90
   6  -3   4  102.69   33.70
   6  -3   4   86.49   33.80
  -6  -3  -4  133.19   29.60
   6  -3   4   63.29   30.60
  -6  -3  -4   81.59   25.20
   6   3   4   91.89   33.10
  -6   3  -4   84.39   26.20
   6   3   4  101.79   21.90
  -6   3  -4   69.09   29.00
   6   3   4  117.09   31.60
   7  -3   4   47.10   26.10
   7  -3   4  -22.70   22.70
  -7  -3  -4   95.29   30.60
   7   3   4   40.70   29.90
   7   3   4   81.99   37.30
  -7   3  -4   50.79   30.90
   8  -3   4   10.30   31.50
  -8  -3  -4   27.50   25.10
   8  -3   4  -18.70   26.90
  -8   3  -4   42.10   34.30
   8   3   4   15.40   30.70
   8   3   4   55.09   35.80
  -9   3  -4   17.80   35.20
   9  -4  -4   27.70   33.40
   9  -4  -4   50.49   29.60
   9   4  -4   32.20   31.30
   9   4  -4   57.59   37.20
  -9   4   4   55.59   42.10
   8  -4  -4   24.00   23.10
   8  -4  -4   14.20   16.60
   8  -4  -4   25.40   24.70
  -8   4   4   20.70   31.10
   8   4  -4   32.00   27.50
   8   4  -4   -5.90   18.50
   8   4  -4    2.30   18.50
   8   4  -4    3.60   25.50
   7  -4  -4   95.49   22.30
   7  -4  -4  123.69   37.60
   7  -4  -4  118.79   25.60
   7  -4  -4  135.69   34.70
   7   4  -4  108.19   36.60
  -7   4   4   96.69   41.00
   7   4  -4  106.49   26.50
   7   4  -4   89.69   35.10
   7   4  -4  178.28   35.60
   6  -4  -4   15.90   12.60
   6  -4  -4    7.10   12.00
   6  -4  -4    0.30   15.70
   6  -4  -4    3.80   21.10
  -6   4   4   -9.40   14.50
   6   4  -4  -10.40    9.60
   6   4  -4    5.10   19.10
   6   4  -4   13.90   14.70
   5  -4  -4  194.88   35.70
   5  -4  -4  271.27   43.80
   5  -4  -4  295.47   37.20
   5  -4  -4  181.98   30.90
  -5   4   4  241.58   36.40
  -5   4   4  298.57   51.59
   5   4  -4  199.48   36.50
   5   4  -4  232.68   41.00
   5   4  -4  204.38   39.90
   5   4  -4  223.68   35.20
   4  -4  -4    4.40   11.60
   4  -4  -4   58.49   18.70
   4  -4  -4   28.90   12.80
   4  -4  -4   52.69   15.50
   4  -4  -4   65.49   23.10
  -4   4   4   33.30   16.70
   4   4  -4   -0.70   11.90
  -4   4   4   26.00   21.20
   4   4  -4   29.30   15.10
  -4   4   4   44.00   14.20
   4   4  -4   30.00   16.20
   4   4  -4   30.60   13.20
   3  -4  -4   55.99   16.90
  -3  -4   4   31.50    6.50
   3  -4  -4   28.70   14.00
   3  -4  -4   56.29   20.10
   3  -4  -4   60.79   15.90
   3  -4  -4   48.10   14.50
   3  -4  -4   65.59   14.50
  -3  -4   4   43.60    7.10
   3   4  -4   51.89   15.70
  -3   4   4   46.70   17.20
   3   4  -4   27.40   15.60
  -3   4   4   48.70   21.60
  -3   4   4   55.19   13.00
   3   4  -4   31.40   12.10
   3   4  -4   13.50   12.70
   2  -4  -4  113.69   22.40
  -2  -4   4  166.68   21.10
  -2  -4   4  128.89   17.40
   2  -4  -4  110.69   24.60
  -2  -4   4  167.88   24.50
   2  -4  -4  115.79   22.10
   2  -4  -4  121.69   23.20
   2  -4  -4   81.59   15.00
  -2   4   4  105.69   15.90
  -2   4   4  148.99   23.80
   2   4  -4  166.78   24.10
   2   4  -4  150.58   24.50
  -2   4   4  134.49   22.10
   2   4  -4  131.49   20.40
  -2   4   4  135.19   27.40
   2   4  -4  113.79   16.80
   1  -4  -4 1073.79   91.39
   1  -4  -4 1013.30   92.39
  -1  -4   4  986.70   90.99
  -1  -4   4  976.40   89.39
   1  -4  -4  855.71   90.69
  -1  -4   4 1026.60   89.89
  -1   4   4  941.61   84.49
  -1   4   4  983.40   91.79
   1   4  -4 1054.19   88.89
   1   4  -4 1022.50   91.29
  -1   4   4 1012.70   90.99
   0  -4   4  274.87   26.80
   0  -4  -4  208.58   26.50
   0  -4  -4  220.78   31.70
   0  -4   4  210.38   29.10
   0  -4   4  257.97   31.30
   0  -4  -4  251.27   28.80
   0  -4   4  222.88   30.70
   0  -4  -4  199.98   32.60
   0  -4   4  237.18   29.20
   0   4  -4  217.18   29.00
   0   4  -4  213.18   30.40
   0   4  -4  232.08   25.00
   0   4   4  184.78   28.90
   0   4   4  190.38   31.40
   0   4   4  227.58   27.50
   0   4  -4  263.57   29.30
   1  -4   4  156.68   25.80
  -1  -4  -4  173.38   22.20
   1  -4   4  145.19   22.50
   1  -4   4   95.39   20.90
  -1  -4  -4  154.58   28.60
  -1  -4  -4  145.69   17.30
   1  -4   4  162.78   26.70
  -1  -4  -4  172.98   25.90
   1  -4   4  156.88   25.60
   1   4   4  181.78   29.70
  -1   4  -4  137.59   20.70
   1   4   4  141.69   21.60
  -1   4  -4  152.98   25.60
   1   4   4  153.78   20.80
  -1   4  -4  156.98   20.40
  -1   4  -4  150.48   26.20
  -1   4  -4  180.88   24.70
  -2  -4  -4  -11.70    9.70
  -2  -4  -4   -4.00    9.30
   2  -4   4   -3.70   10.90
   2  -4   4    6.40   14.70
  -2  -4  -4    4.60    4.40
  -2  -4  -4    9.20   15.90
   2  -4   4   -7.00    8.70
   2  -4   4    9.20   10.40
   2  -4   4   10.20   14.70
  -2   4  -4  -14.90   12.50
   2   4   4    8.10    9.40
   2   4   4   15.30   12.40
  -2   4  -4   -3.40   10.80
   2   4   4   23.80   12.70
  -2   4  -4    5.20   13.80
  -2   4  -4    1.10    5.80
  -2   4  -4   10.70   10.90
  -2   4  -4    5.30   11.10
   2   4   4   15.30   13.40
   3  -4   4  113.69   29.20
  -3  -4  -4  213.88   34.80
   3  -4   4  122.49   24.20
  -3  -4  -4  196.48   29.40
   3  -4   4  153.18   31.30
  -3  -4  -4  204.88   22.90
   3  -4   4  140.59   30.40
   3  -4   4  149.49   29.20
  -3   4  -4  127.59   29.50
  -3   4  -4  151.38   30.20
   3   4   4  196.08   33.00
  -3   4  -4  201.38   31.00
   3   4   4  169.58   26.50
   3   4   4  146.19   31.40
   3   4   4  194.48   29.30
  -3   4  -4  173.38   27.20
   4  -4   4  670.83   81.09
   4  -4   4  766.72   76.59
  -4  -4  -4  638.44   66.69
   4  -4   4  669.23   73.79
   4  -4   4  689.63   67.09
  -4  -4  -4  742.63   66.09
  -4  -4  -4  734.03   74.49
   4   4   4  571.54   66.39
  -4   4  -4  767.32   74.69
   4   4   4  606.74   77.69
   4   4   4  642.64   73.19
   4   4   4  583.14   65.99
   5  -4   4  260.07   46.10
  -5  -4  -4  313.27   48.00
  -5  -4  -4  298.97   38.80
   5  -4   4  238.18   37.60
  -5  -4  -4  354.06   43.00
   5  -4   4  275.87   50.59
   5  -4   4  245.88   47.80
   5   4   4  202.78   45.60
  -5   4  -4  339.77   52.99
   5   4   4  354.96   45.90
   5   4   4  203.58   43.60
   5   4   4  295.77   40.90
  -5   4  -4  375.16   50.99
   6  -4   4  197.58   43.50
  -6  -4  -4  248.28   39.40
   6  -4   4  231.18   48.70
  -6  -4  -4  164.68   36.10
   6  -4   4  319.77   39.40
   6  -4   4  197.48   44.50
  -6  -4  -4  164.18   29.30
   6   4   4  196.28   46.00
  -6   4  -4  197.98   44.90
   6   4   4  171.88   31.50
   6   4   4  237.18   44.20
  -6   4  -4  144.39   36.00
  -7  -4  -4   56.59   22.70
   7  -4   4  -30.30   20.80
   7  -4   4   54.09   30.90
   7   4   4   41.00   26.60
  -7   4  -4   31.50   28.40
   7   4   4   80.19   21.70
   8  -4   4  396.06   71.09
   8  -4   4  415.66   74.79
   8   4   4  352.86   69.59
   8   4   4  428.76   75.09
  -8   4  -4  242.68   62.09
  -9   4  -4   30.90   33.60
   9  -5  -4  204.48   47.70
   9  -5  -4  132.69   46.10
  -9   5   4  112.59   55.59
   9   5  -4   72.89   36.20
   9   5  -4  173.48   50.19
   8  -5  -4 1056.19  116.79
   8  -5  -4  990.30  106.09
   8  -5  -4  951.80  131.19
   8   5  -4 1195.68  112.99
  -8   5   4 1337.07  153.38
   8   5  -4 1010.80  130.09
   8   5  -4 1349.27  127.19
   8   5  -4  963.30  110.49
   7  -5  -4  725.13   80.69
   7  -5  -4  837.22   96.79
   7  -5  -4  828.22  103.69
  -7   5   4  709.73  104.79
   7   5  -4  841.12  101.19
   7   5  -4  761.72   80.99
   7   5  -4  779.32   92.69
   7   5  -4  803.42  100.79
   6  -5  -4   73.29   21.30
   6  -5  -4   41.10   19.50
   6  -5  -4   83.39   29.70
   6  -5  -4   74.09   22.80
   6  -5  -4   83.59   26.60
   6   5  -4   72.59   21.30
  -6   5   4   96.39   35.10
   6   5  -4   53.99   21.60
   6   5  -4  123.79   33.50
   6   5  -4  106.29   24.30
   5  -5  -4  525.05   53.29
   5  -5  -4  485.35   60.09
   5  -5  -4  401.56   62.19
   5  -5  -4  379.16   54.69
   5  -5  -4  508.75   52.89
   5   5  -4  498.25   64.39
   5   5  -4  414.16   54.79
   5   5  -4  584.94   68.39
   5   5  -4  472.15   56.69
  -5   5   4  487.25   70.39
  -5   5   4  449.06   56.79
   5   5  -4  521.05   62.69
   4  -5  -4  935.91   97.79
   4  -5  -4  820.72   95.69
   4  -5  -4 1095.29   98.39
   4  -5  -4  937.71  109.89
   4  -5  -4 1064.29   97.89
   4  -5  -4 1154.18  105.39
  -4   5   4 1099.49  102.79
   4   5  -4  995.20   97.39
   4   5  -4 1166.88  101.89
  -4   5   4 1095.79  107.39
  -4   5   4 1065.99   96.99
   4   5  -4 1019.30  102.39
   4   5  -4 1113.09   97.19
   3  -5  -4 1375.36  129.69
   3  -5  -4 1612.74  133.69
   3  -5  -4 1513.35  133.49
   3  -5  -4 1505.65  136.99
  -3  -5   4 1185.78  125.99
   3  -5  -4 1631.74  134.79
  -3  -5   4 1665.93  126.79
   3  -5  -4 1617.34  139.99
  -3   5   4 1422.26  129.49
   3   5  -4 1437.36  132.19
  -3   5   4 1476.45  135.29
  -3   5   4 1587.04  140.99
   3   5  -4 1392.06  130.19
   3   5  -4 1279.07  134.99
   3   5  -4 1541.85  135.19
   2  -5  -4   25.40    8.60
  -2  -5   4   27.20   13.70
   2  -5  -4    5.20   12.50
  -2  -5   4   38.10   11.20
  -2  -5   4   11.60    9.00
   2  -5  -4   27.60   14.40
   2  -5  -4    4.70   11.00
   2  -5  -4   29.60   13.50
   2   5  -4   10.10    9.50
  -2   5   4   21.50    8.60
   2   5  -4   35.80   14.40
   2   5  -4   15.70    9.00
  -2   5   4   37.30   14.80
  -2   5   4   24.80   14.50
   2   5  -4   32.40   15.20
  -2   5   4   34.00   15.50
   1  -5  -4   37.30   17.10
   1  -5  -4   64.89   16.00
   1  -5  -4   47.40   15.60
  -1  -5   4   44.20   15.10
   1  -5  -4   62.29   16.10
   1  -5  -4   64.49   18.00
  -1  -5   4   41.10   13.40
  -1  -5   4   52.89   13.40
  -1   5   4   77.39   17.00
  -1   5   4   79.79   18.50
  -1   5   4   23.10   11.70
  -1   5   4   59.59    9.60
   1   5  -4   39.80   14.90
   1   5  -4   15.30    8.30
   1   5  -4   32.10   13.80
  -1   5   4   74.79   17.50
   1   5  -4   77.89   15.00
   1   5  -4   76.29   15.40
   0  -5   4  283.37   38.00
   0  -5  -4  313.67   42.40
   0  -5  -4  327.57   37.10
   0  -5  -4  291.07   43.40
   0  -5   4  310.97   41.00
   0  -5   4  372.96   41.70
   0  -5   4  446.86   40.20
   0  -5  -4  360.26   36.30
   0   5  -4  322.17   36.40
   0   5  -4  355.16   42.60
   0   5   4  267.07   41.50
   0   5  -4  428.36   39.20
   0   5   4  414.96   40.30
   0   5  -4  382.16   42.40
   0   5   4  363.16   44.30
   0   5  -4  353.46   38.70
   1  -5   4  107.29   22.70
   1  -5   4  103.79   22.20
   1  -5   4  165.68   23.20
   1  -5   4  105.09   21.90
   1  -5   4  139.89   26.00
  -1  -5  -4  141.89   19.70
  -1  -5  -4   85.59   16.50
  -1  -5  -4  142.39   24.60
  -1  -5  -4  119.19   14.20
  -1  -5  -4  125.69   27.80
  -1   5  -4  152.58   26.50
  -1   5  -4  110.09   19.80
  -1   5  -4  127.59   23.90
   1   5   4  175.98   29.80
   1   5   4   84.99   22.40
   1   5   4  118.59   17.90
   1   5   4  126.59   24.20
  -1   5  -4  151.68   20.80
  -1   5  -4  149.19   24.60
  -1   5  -4  133.89   22.80
   2  -5   4  434.86   56.69
  -2  -5  -4  471.35   43.90
  -2  -5  -4  458.35   47.60
   2  -5   4  501.05   53.09
   2  -5   4  564.34   52.29
   2  -5   4  451.05   57.59
  -2  -5  -4  538.15   61.59
  -2  -5  -4  517.55   52.79
   2  -5   4  435.56   58.69
   2   5   4  492.25   61.09
  -2   5  -4  490.75   51.29
  -2   5  -4  477.55   58.79
  -2   5  -4  530.95   52.79
  -2   5  -4  478.05   46.10
   2   5   4  498.85   47.50
  -2   5  -4  424.06   56.99
   2   5   4  462.35   51.99
   2   5   4  497.55   53.29
  -3  -5  -4    6.50   15.20
   3  -5   4    6.80   11.10
   3  -5   4    0.80   14.40
   3  -5   4    4.50   14.20
   3  -5   4   -1.60   14.40
  -3  -5  -4   20.80   13.20
   3  -5   4    4.30   12.70
  -3  -5  -4   10.80    6.00
   3   5   4  -12.30   13.40
  -3   5  -4   17.60   11.60
   3   5   4    3.10   10.40
  -3   5  -4   -3.70   12.10
   3   5   4    6.90   14.40
  -3   5  -4   -3.80    4.20
  -3   5  -4    5.40   11.80
  -3   5  -4    2.40   14.50
   3   5   4    4.40    9.80
   4  -5   4  265.77   35.70
   4  -5   4  230.28   42.70
   4  -5   4  287.97   41.30
   4  -5   4  168.48   36.80
  -4  -5  -4  214.08   33.50
  -4  -5  -4  210.58   38.80
  -4  -5  -4  212.88   28.50
  -4   5  -4  215.88   34.40
  -4   5  -4  316.27   44.20
   4   5   4  188.28   39.00
   4   5   4  142.89   30.80
   4   5   4  261.17   41.60
   4   5   4  210.48   31.70
  -5  -5  -4   21.50   13.70
   5  -5   4   16.30   18.90
   5  -5   4   12.10   16.10
  -5  -5  -4   51.39   21.40
   5  -5   4   -6.50   18.70
   5  -5   4    4.20   12.10
  -5  -5  -4   20.80   13.70
   5   5   4    1.60   19.40
  -5   5  -4   24.40   17.60
   5   5   4   43.30   21.10
   5   5   4    8.40   12.60
   5   5   4   14.30   13.80
  -5   5  -4    0.80   20.10
   6  -5   4  115.19   38.70
   6  -5   4   81.39   29.70
  -6  -5  -4   81.39   23.80
   6  -5   4   81.29   23.20
  -6  -5  -4  104.09   23.40
   6  -5   4  112.79   34.30
  -6  -5  -4   66.99   25.60
   6   5   4   84.09   24.10
  -6   5  -4   83.89   27.30
  -6   5  -4  110.19   38.20
   6   5   4   78.59   30.00
   6   5   4   72.19   27.50
   6   5   4  102.29   26.90
   7  -5   4  450.55   72.09
  -7  -5  -4  374.26   57.09
   7  -5   4  395.56   71.79
   7   5   4  378.66   53.69
  -7   5  -4  410.96   71.69
   7   5   4  508.85   77.89
   8  -5   4  153.88   47.10
   8  -5   4  199.78   55.29
  -8   5  -4  158.38   50.39
   8   5   4  191.98   49.00
   8   5   4  103.19   39.10
  -9   5  -4  365.06   78.99
   9  -6  -4  135.89   57.89
   9  -6  -4  158.58   48.50
   9  -6  -4  154.18   51.99
   9   6  -4  159.88   48.30
   9   6  -4  133.39   48.10
  -9   6   4  223.48   62.49
   8  -6  -4   13.00   19.00
   8  -6  -4    4.60   27.00
   8  -6  -4   16.80   25.30
   8   6  -4   16.30   28.50
   8   6  -4   50.49   30.40
  -8   6   4   34.50   35.40
   8   6  -4   44.10   21.10
   8   6  -4   33.70   23.50
   7  -6  -4  447.36   73.29
   7  -6  -4  486.35   67.49
   7  -6  -4  498.75   63.09
   7   6  -4  391.36   58.59
   7   6  -4  473.35   59.79
   7   6  -4  489.95   75.19
  -7   6   4  507.65   83.29
   7   6  -4  426.36   64.69
   6  -6  -4  547.65   74.99
   6  -6  -4  488.45   63.49
   6  -6  -4  412.06   56.59
   6  -6  -4  559.94   68.49
   6  -6  -4  559.84   63.69
   6   6  -4  456.45   66.39
   6   6  -4  613.54   76.19
   6   6  -4  497.05   61.09
  -6   6   4  521.85   79.49
   6   6  -4  440.16   58.39
   5  -6  -4 1290.87  131.59
   5  -6  -4 1251.37  129.79
   5  -6  -4 1313.27  137.79
   5  -6  -4 1403.46  131.89
   5  -6  -4 1229.48  128.09
   5   6  -4 1480.15  129.59
  -5   6   4 1720.63  146.69
   5   6  -4 1693.43  139.29
  -5   6   4 1204.18  128.89
   5   6  -4 1608.24  136.49
   5   6  -4 1545.55  130.89
  -4  -6   4   60.49   10.20
   4  -6  -4   41.10   15.10
   4  -6  -4   26.70   20.00
   4  -6  -4   34.40   15.80
   4  -6  -4   59.69   18.30
  -4  -6   4   46.80    8.70
   4  -6  -4   26.00   15.40
   4   6  -4   79.29   22.40
  -4   6   4   25.30   23.80
  -4   6   4   52.49   16.70
   4   6  -4   76.79   19.30
  -4   6   4   49.30   18.40
   4   6  -4   44.90   14.50
   4   6  -4   17.60   17.20
   3  -6  -4   86.39   23.20
   3  -6  -4  113.29   22.40
   3  -6  -4   77.69   22.00
   3  -6  -4  127.29   28.50
   3  -6  -4   99.29   22.40
  -3  -6   4   79.79   15.30
  -3  -6   4   85.39   20.20
   3  -6  -4   80.29   17.30
  -3  -6   4   87.49   16.00
  -3   6   4  107.99   18.80
   3   6  -4   75.49   23.10
  -3   6   4  111.19   26.70
   3   6  -4  120.79   21.90
   3   6  -4   86.69   22.50
   3   6  -4   69.79   16.30
  -3   6   4   77.99   22.10
   2  -6  -4 1350.86  121.59
   2  -6  -4 1440.56  120.99
   2  -6  -4 1403.26  122.69
   2  -6  -4 1294.07  113.79
  -2  -6   4 1393.66  115.09
  -2  -6   4 1404.76  116.49
  -2  -6   4 1265.97  118.49
   2  -6  -4 1391.06  121.79
   2   6  -4 1152.58  114.49
   2   6  -4 1184.38  117.79
  -2   6   4 1240.08  120.09
  -2   6   4 1144.89  121.09
  -2   6   4 1387.06  114.09
   2   6  -4 1392.96  120.59
  -2   6   4 1182.18  119.59
   2   6  -4 1174.88  115.29
  -1  -6   4   11.40   10.70
   1  -6  -4   18.40   15.50
  -1  -6   4   27.70   13.50
   1  -6  -4   -3.70   13.30
   1  -6  -4   -1.60   12.10
  -1  -6   4   21.80   10.80
   1  -6  -4   23.90   13.90
  -1   6   4   18.50   14.30
  -1   6   4   13.00   11.20
   1   6  -4    1.50   10.00
  -1   6   4  -10.50    7.90
  -1   6   4   12.60   12.50
   1   6  -4   23.10   10.90
  -1   6   4    8.50    7.80
   1   6  -4  -10.60   11.60
   1   6  -4   14.90   13.30
   1   6  -4   14.40   12.50
   0  -6   4   43.70   14.70
   0  -6  -4   42.50   15.40
   0  -6  -4   45.20   13.80
   0  -6   4   36.90   15.70
   0  -6  -4   28.70   18.40
   0  -6  -4   23.90   15.50
   0  -6  -4   54.79   12.70
   0  -6  -4   38.10   12.10
   0  -6   4   41.20   13.90
   0  -6   4   36.40   13.20
   0   6  -4   32.80   15.30
   0   6   4   31.30   11.70
   0   6   4   31.80   14.50
   0   6  -4   39.90   13.40
   0   6  -4   37.80   16.60
   0   6  -4   37.80   14.70
   0   6   4   33.00   16.50
   0   6  -4   25.90   13.10
   0   6   4   40.90   16.90
   0   6  -4   44.50   13.90
   1  -6   4   31.70   16.30
   1  -6   4   19.00   13.40
   1  -6   4   17.60   13.80
  -1  -6  -4   11.90   17.80
  -1  -6  -4   12.50   11.30
   1  -6   4   53.69   16.70
   1  -6   4   15.00   11.10
  -1  -6  -4   30.00   10.50
  -1  -6  -4    1.40    8.80
  -1   6  -4    9.30   10.40
  -1   6  -4    5.70   14.30
   1   6   4   15.40    8.40
  -1   6  -4   13.70   12.20
  -1   6  -4   -3.60   11.90
   1   6   4   12.70   14.60
   1   6   4   11.00   15.80
   1   6   4   10.00   15.70
  -1   6  -4   16.20   11.70
  -1   6  -4   43.40   16.60
  -2  -6  -4   10.10    9.10
   2  -6   4   20.80   15.10
   2  -6   4   32.30   15.70
   2  -6   4    6.90   14.20
  -2  -6  -4    2.20    6.40
   2  -6   4   -5.10   12.10
   2  -6   4    1.90   14.70
  -2  -6  -4   -0.30   12.00
  -2  -6  -4    8.80   16.50
  -2   6  -4    6.50   12.00
   2   6   4   22.70   14.60
  -2   6  -4   17.40   13.40
  -2   6  -4  -11.80   14.00
   2   6   4   -1.60   12.40
  -2   6  -4   -9.30   12.60
   2   6   4   -0.60    7.60
  -2   6  -4   10.90    9.00
   2   6   4  -13.90   11.00
   3  -6   4  228.98   40.30
  -3  -6  -4  206.18   19.80
  -3  -6  -4  212.98   34.40
   3  -6   4  236.48   35.30
   3  -6   4  213.78   37.60
   3  -6   4  223.48   36.90
   3  -6   4  187.38   35.90
  -3  -6  -4  245.48   39.90
   3   6   4  206.38   28.20
   3   6   4  241.58   36.90
  -3   6  -4  217.38   23.30
  -3   6  -4  234.38   38.60
  -3   6  -4  278.27   38.10
   3   6   4  285.97   39.00
  -3   6  -4  321.57   43.30
  -3   6  -4  227.48   34.20
   3   6   4  207.08   37.30
   4  -6   4   63.19   24.00
   4  -6   4   17.80   15.20
   4  -6   4   14.70   18.50
   4  -6   4   29.90   18.20
  -4  -6  -4   47.20   18.20
  -4  -6  -4   70.29   23.10
  -4  -6  -4   52.79   12.10
   4   6   4   57.49   24.00
  -4   6  -4   47.90   18.00
  -4   6  -4   28.50   16.50
   4   6   4   79.99   25.10
   4   6   4   50.19   19.00
   4   6   4   45.70   15.20
   5  -6   4    8.80   16.70
  -5  -6  -4  -10.80   12.00
   5  -6   4   12.10   14.40
   5  -6   4  -10.90   16.40
  -5  -6  -4   -2.60   14.40
  -5  -6  -4    8.60   10.80
   5  -6   4   10.50   17.00
   5   6   4   21.60   20.90
  -5   6  -4    8.70   19.10
   5   6   4   -2.70   19.30
  -5   6  -4   10.70   17.10
   5   6   4   -1.20   12.50
   5   6   4    1.70   12.60
   6  -6   4   79.99   29.20
  -6  -6  -4  106.39   24.20
  -6  -6  -4  100.89   30.90
  -6  -6  -4   54.29   20.50
   6  -6   4  170.28   40.70
   6  -6   4   60.99   32.40
[truncated: 905,703 more chars]
