# Supplementary material for: Synthesis and crystallographic studies of 2-(di­phenyl­phosphino­thio­yl)-2-(3-oxobut-1-en-yl)ferrocene
Source: Acta Crystallogr E Crystallogr Commun. 2021 Jul 30;77(Pt 8):853–6. doi: 10.1107/S205698902100760X (PMC8340968; doi:10.1107/S205698902100760X)
Supplement: Supplementary file 2 [file e-77-00853-Isup2.hkl]

#
# h,k,l, Fc-squared, Fo-squared, sigma(Fo-squared), status flag
#
data_I
_shelx_title ' THIS IS THE DEFAULT SETTING FOR THE TITL'
_shelx_refln_list_code          4
_shelx_F_calc_maximum      173.39
_exptl_crystal_F_000       976.00
_reflns_d_resolution_high  0.7267

loop_
 _space_group_symop_operation_xyz
 'x, y, z'
 '-x, y+1/2, -z+1/2'
 '-x, -y, -z'
 'x, -y-1/2, z-1/2'

_cell_length_a     7.3643
_cell_length_b    17.9094
_cell_length_c    16.7104
_cell_angle_alpha  90.000
_cell_angle_beta   95.230
_cell_angle_gamma  90.000

_shelx_F_squared_multiplier     1.000

loop_
 _refln_index_h
 _refln_index_k
 _refln_index_l
 _refln_F_squared_calc
 _refln_F_squared_meas
 _refln_F_squared_sigma
 _refln_observed_status
   2   0   0        114.59         83.38        39.41 o
   3   0   0      13711.43      14947.31       476.35 o
   4   0   0       5534.65       4920.10       169.07 o
   5   0   0       1676.18       1535.40        84.22 o
   6   0   0         10.33         -7.61        12.38 o
   7   0   0        226.29        253.02        37.97 o
   8   0   0       2613.45       2430.88       196.21 o
   9   0   0       1822.93       1855.75       176.03 o
   2   1   0       1049.86        169.77        83.03 o
   3   1   0       1302.96       1397.35        42.94 o
   4   1   0         12.66         39.23        10.44 o
   5   1   0         84.34         34.92         9.34 o
   6   1   0        524.78        465.34        29.75 o
   7   1   0       1018.25       1013.71        52.82 o
   8   1   0         97.32         82.03        38.39 o
   9   1   0         29.47         25.53        40.91 o
  10   1   0          0.05        105.69       132.11 o
   2   2   0       1401.11        618.64        90.25 o
   3   2   0         81.33         32.07         8.19 o
   4   2   0       5479.14       5577.75       139.85 o
   5   2   0       1221.02       1147.28        54.80 o
   6   2   0         12.63         11.54        11.48 o
   7   2   0         88.50         36.47        24.38 o
   8   2   0        115.45        133.97        42.56 o
   9   2   0        123.38        126.97        46.00 o
  10   2   0         12.00         92.65       144.13 o
   1   3   0        656.26        608.34        33.55 o
   2   3   0       2449.88        841.70       118.49 o
   3   3   0       1187.57       1421.81        38.22 o
   4   3   0         95.13        162.81        11.97 o
   5   3   0        452.17        421.35        20.02 o
   6   3   0          5.63          1.30        10.90 o
   7   3   0         37.98         19.44        22.82 o
   8   3   0        748.91        675.55        67.88 o
   9   3   0         53.76          7.04        41.01 o
   1   4   0       5547.32       5192.97       142.05 o
   2   4   0       1023.61       1107.70        33.79 o
   3   4   0       2752.73       2754.30        67.88 o
   4   4   0       1325.35       1070.97        40.35 o
   5   4   0       1528.85       1481.51        44.90 o
   6   4   0         39.54         16.59        13.48 o
   7   4   0       1964.00       1856.22        87.72 o
   8   4   0       1079.64       1196.00        92.39 o
   9   4   0        131.16         69.57        49.53 o
   1   5   0          6.07         -0.26         6.46 o
   2   5   0       3518.68       3288.30        75.39 o
   3   5   0        234.41        224.23        16.83 o
   4   5   0         38.27         38.40         8.68 o
   5   5   0          0.09          0.13         6.70 o
   6   5   0        168.50        151.21        19.23 o
   7   5   0         15.20         24.92        23.54 o
   8   5   0        687.16        848.25        77.41 o
   9   5   0         21.03         49.00        54.08 o
   0   6   0       6791.92       6544.20       215.97 o
   1   6   0       4991.33       4557.18       102.28 o
   2   6   0        878.43       1020.08        31.08 o
   3   6   0        353.41        363.91        18.00 o
   4   6   0      13363.88      12938.50       289.19 o
   5   6   0       3213.75       3220.61        88.89 o
   6   6   0         16.10          2.14        13.37 o
   7   6   0        697.48        786.32        93.96 o
   8   6   0        381.35        485.22        67.72 o
   9   6   0         74.15         66.48        66.49 o
   1   7   0       4233.98       4273.08        91.05 o
   2   7   0      16786.12      16512.96       339.45 o
   3   7   0      15781.09      17375.08       338.99 o
   4   7   0       1052.09       1066.26        36.34 o
   5   7   0        510.04        463.60        30.87 o
   6   7   0        945.40       1101.22        54.30 o
   7   7   0        499.32        439.29        59.24 o
   8   7   0         47.16         19.11        40.20 o
   9   7   0         27.76         20.58        82.46 o
   0   8   0       1188.02       1292.03        58.10 o
   1   8   0        518.71        411.41        19.30 o
   2   8   0        872.08       1034.89        34.45 o
   3   8   0        933.14       1099.44        39.60 o
   4   8   0        389.40        448.06        21.40 o
   5   8   0        456.70        440.15        26.22 o
   6   8   0         17.95         25.24        15.23 o
   7   8   0        156.72        160.68        42.84 o
   8   8   0          0.75         10.49        39.45 o
   9   8   0         64.75        188.80        88.17 o
   1   9   0         72.95         42.14        10.10 o
   2   9   0       6902.14       7143.78       150.77 o
   3   9   0       6488.14       6672.34       155.13 o
   4   9   0        981.29        850.77        30.94 o
   5   9   0        201.59        272.57        19.30 o
   6   9   0       2304.95       2204.02       137.07 o
   7   9   0       1301.55       1473.21       147.35 o
   8   9   0        670.64        750.70        83.54 o
   9   9   0          4.05         36.80        77.38 o
   0  10   0       4807.22       5041.52       146.51 o
   1  10   0        598.34        635.43        26.38 o
   2  10   0        504.39        594.49        26.38 o
   3  10   0       1257.21       1194.82        43.90 o
   4  10   0        548.47        542.79        31.27 o
   5  10   0          0.43         12.82        10.72 o
   6  10   0        277.00        283.05        46.65 o
   7  10   0        102.41        113.20        52.12 o
   8  10   0        107.42         73.43        42.46 o
   9  10   0          2.49        -50.79        91.97 o
   1  11   0       1066.37       1146.54        39.55 o
   2  11   0       4228.93       4194.34       111.63 o
   3  11   0       1626.94       1734.41        70.40 o
   4  11   0        698.84        685.22        34.06 o
   5  11   0        320.13        313.33        27.90 o
   6  11   0         36.46        -15.99        33.35 o
   7  11   0         82.96         14.45        36.45 o
   8  11   0         49.14         85.28        43.86 o
   0  12   0          9.24         76.28        26.62 o
   1  12   0         79.51         60.86        14.20 o
   2  12   0        866.18        868.30        41.11 o
   3  12   0          0.73         36.20        16.67 o
   4  12   0        682.64        687.61        36.20 o
   5  12   0         12.48         53.83        25.43 o
   6  12   0         15.10          5.19        33.57 o
   7  12   0          7.69         30.16        39.86 o
   8  12   0         10.90         32.56        80.17 o
   1  13   0       2875.16       3075.31       103.16 o
   2  13   0       4407.42       4120.03       128.56 o
   3  13   0       5081.27       5639.13       161.83 o
   4  13   0         77.16         79.95        18.81 o
   5  13   0          4.20         21.65        28.97 o
   6  13   0       1236.94       1360.26       117.88 o
   7  13   0       1296.29       1175.01        93.49 o
   8  13   0        490.70        440.95       103.92 o
   0  14   0       2101.94       2362.81       129.02 o
   1  14   0       1565.01       1376.83        63.36 o
   2  14   0          0.54        -20.08        20.08 o
   3  14   0        753.40        733.94        53.36 o
   4  14   0        214.17        243.65        30.09 o
   5  14   0         50.81         30.03        29.98 o
   6  14   0        619.44        699.32        73.50 o
   7  14   0        359.63        437.03        65.86 o
   8  14   0         60.68        -24.46        69.77 o
   1  15   0         95.94        104.36        21.51 o
   2  15   0        825.66        757.48        55.00 o
   3  15   0          5.19        -17.61        25.23 o
   4  15   0        945.27        871.81        60.89 o
   5  15   0        266.95        340.37        51.03 o
   6  15   0        150.04        168.26        50.81 o
   7  15   0       1051.35       1341.53       208.27 o
   8  15   0        634.10        550.72       133.91 o
   0  16   0        834.73        979.81        75.18 o
   1  16   0       1686.51       1716.02        73.00 o
   2  16   0        132.44        161.65        32.66 o
   3  16   0        285.12        318.64        44.20 o
   4  16   0        118.47         74.50        33.62 o
   5  16   0       1126.12        836.13        87.10 o
   6  16   0        600.80        680.69        82.88 o
   7  16   0         82.96        123.02       211.37 o
   1  17   0          0.17         46.75        30.41 o
   2  17   0          2.95        -27.11        27.11 o
   3  17   0        282.09        274.60        44.76 o
   4  17   0          0.31         -9.94        31.06 o
   5  17   0         26.39         63.65        52.43 o
   6  17   0        192.51        179.23        55.62 o
   7  17   0         41.80        -71.72       106.72 o
   0  18   0         12.94        119.38        51.41 o
   1  18   0          8.04         11.38        28.47 o
   2  18   0          2.64          9.93        30.06 o
   3  18   0        477.63        450.58        53.88 o
   4  18   0        905.52        791.17        73.66 o
   5  18   0        128.00        173.05        64.20 o
   6  18   0          0.09        -70.62        70.73 o
   1  19   0          5.86        -15.17        31.34 o
   2  19   0        127.72        195.59        41.74 o
   3  19   0         58.47         69.35        40.72 o
   4  19   0        199.83        212.82        49.95 o
   5  19   0         42.44        191.65        85.76 o
   0  20   0        327.48        364.43        63.09 o
   1  20   0        310.53        349.61        49.23 o
   2  20   0        598.23        577.47        62.55 o
   3  20   0        461.72        446.26        76.34 o
   4  20   0        252.09        256.92        73.26 o
   1  21   0         13.32        -22.87        36.25 o
   2  21   0          8.53         41.70        36.40 o
   3  21   0         46.97         49.30        43.63 o
   4  21   0        334.79        405.58       157.17 o
   0  22   0        606.85        639.42       246.69 o
   1  22   0        605.80        631.42        68.55 o
   2  22   0        131.02         61.10        56.88 o
   3  22   0         41.44         31.16        47.52 o
   1  23   0          2.28         -2.71        67.90 o
   2  23   0        104.71         86.21        53.94 o
   3  23   0         95.12        461.17       150.99 o
   0  24   0        217.52        507.15       186.30 o
   1  24   0        157.65         48.73       144.81 o
   2  24   0         18.28        325.96       176.69 o
 -10   1   1         47.74         63.48       127.31 o
  -9   1   1         12.62        -38.46        38.46 o
  -8   1   1        916.05        799.63        73.61 o
  -7   1   1         18.05         70.43        21.27 o
  -6   1   1        118.25        137.88        17.95 o
  -5   1   1       1680.19       1706.59        53.12 o
  -4   1   1       1595.23       1854.65        66.71 o
  -3   1   1        207.82        206.11        19.67 o
   2   1   1        128.56         51.57        16.86 o
   3   1   1       1690.54       1519.47        41.70 o
   4   1   1       4032.63       4262.93       103.47 o
   5   1   1       1930.79       1870.10        54.50 o
   6   1   1         60.82         64.34        12.12 o
   7   1   1       1703.89       1798.96        92.79 o
   8   1   1       1750.25       1895.42       119.55 o
   9   1   1        187.52        181.85        50.98 o
 -10   2   1        189.75        181.84       131.77 o
  -9   2   1         42.29          1.51        40.52 o
  -8   2   1        218.11        174.86        45.53 o
  -7   2   1       3049.53       2978.31       105.89 o
  -6   2   1        799.09        853.54        37.97 o
  -5   2   1        453.91        474.46        24.74 o
  -4   2   1         27.95         -3.42         8.27 o
  -3   2   1       5889.58       6871.76       166.47 o
  -1   2   1          4.56          4.82         2.54 o
   2   2   1        626.23        464.72        38.44 o
   3   2   1        426.18        299.69        14.06 o
   4   2   1        394.46        411.43        24.30 o
   5   2   1         17.26        -10.14        10.88 o
   6   2   1         44.09         16.27        11.06 o
   7   2   1         35.97         75.16        22.26 o
   8   2   1        246.52        254.76        53.37 o
   9   2   1         41.64         32.06        40.75 o
  10   2   1        107.52        193.16       145.84 o
  -9   3   1        391.41        464.91        63.44 o
  -8   3   1       2000.44       1933.87       120.20 o
  -7   3   1       1859.51       1846.51        95.87 o
  -6   3   1        933.31        995.08        39.60 o
  -5   3   1         76.30         62.89        11.39 o
  -4   3   1       1218.82       1420.95        44.41 o
  -3   3   1        444.72        472.83        18.35 o
  -2   3   1       5045.47       4838.50       141.42 o
  -1   3   1       4426.15       4885.40       166.55 o
   1   3   1       3687.69       1759.19       169.52 o
   2   3   1       1587.47       1777.13        46.02 o
   3   3   1      25820.22      25312.64       532.05 o
   4   3   1       5997.43       5911.46       140.93 o
   5   3   1        234.38        182.95        17.00 o
   6   3   1          8.57         10.46        10.25 o
   7   3   1       6165.77       6273.97       198.10 o
   8   3   1       2731.96       2789.60       152.97 o
   9   3   1        158.94        228.50        57.83 o
  -9   4   1        275.50        241.34        61.32 o
  -8   4   1          1.08         60.26        38.80 o
  -7   4   1        393.62        423.42        40.80 o
  -6   4   1        739.99        777.10        30.95 o
  -5   4   1        685.64        595.78        26.17 o
  -4   4   1       2976.86       2910.16        80.71 o
  -3   4   1       3818.23       3728.70        88.02 o
  -2   4   1       1557.44       1244.76        40.18 o
  -1   4   1       8140.40       9029.63       231.80 o
   1   4   1        901.62        949.26        32.24 o
   2   4   1          2.93         -0.52         5.09 o
   3   4   1          4.69         13.66         7.27 o
   4   4   1       1484.76       1540.45        42.60 o
   5   4   1       1662.31       1833.63        58.78 o
   6   4   1       1372.92       1278.94        51.33 o
   7   4   1        250.61        265.85        45.34 o
   8   4   1        744.48        788.22        75.25 o
   9   4   1        311.88        316.47        69.41 o
  -9   5   1         58.50         68.00        52.27 o
  -8   5   1        772.06        759.40        72.54 o
  -7   5   1        960.66        888.30        65.84 o
  -6   5   1        607.63        610.73        27.44 o
  -5   5   1        114.48         99.90        13.58 o
  -4   5   1       1287.93       1304.57        39.78 o
  -3   5   1       2910.78       3008.74        81.73 o
  -2   5   1       1193.02       1132.27        36.94 o
  -1   5   1       5122.57       4942.73       119.85 o
   0   5   1       1517.85       1987.99        54.65 o
   1   5   1       1674.68       1751.91        63.25 o
   2   5   1       3709.42       3906.36        82.78 o
   3   5   1       2321.27       2012.79        53.83 o
   4   5   1        561.31        597.46        24.15 o
   5   5   1        229.75        194.71        17.15 o
   6   5   1        545.85        467.46        29.59 o
   7   5   1        136.88        150.88        38.68 o
   8   5   1          2.14        -32.81        32.81 o
   9   5   1         66.35         21.75        65.99 o
  -9   6   1        275.64        296.66        62.45 o
  -8   6   1       1514.38       1611.44       106.77 o
  -7   6   1       1048.19       1010.98        70.80 o
  -6   6   1          0.86          1.73        11.98 o
  -5   6   1       3589.90       3480.54        97.68 o
  -4   6   1       4629.33       4794.11       118.60 o
  -3   6   1        534.93        439.00        20.06 o
  -2   6   1          7.33          0.26         7.41 o
  -1   6   1       3940.49       4296.86        99.57 o
   0   6   1       3373.34       3358.52        77.49 o
   1   6   1       7818.73       8394.85       188.25 o
   2   6   1          1.29          9.97         5.78 o
   3   6   1        681.08        739.84        24.16 o
   4   6   1       3293.64       3229.35        75.57 o
   5   6   1       1586.99       1682.61        54.38 o
   6   6   1        373.76        398.23        30.09 o
   7   6   1          1.19        -12.05        30.45 o
   8   6   1        506.03        351.58        67.22 o
   9   6   1        214.11        195.27        97.36 o
  -9   7   1         11.89        -42.20        52.69 o
  -8   7   1         20.94         42.46        41.46 o
  -7   7   1          0.72         32.48        31.40 o
  -6   7   1         27.26         52.36        14.56 o
  -5   7   1         30.57         37.28        13.70 o
  -4   7   1        354.65        428.18        26.09 o
  -3   7   1        618.49        662.49        28.57 o
  -2   7   1          1.60         -8.76         8.76 o
  -1   7   1       2123.95       2069.62        49.09 o
   0   7   1       2819.76       3123.74        69.24 o
   1   7   1        305.64        345.42        17.46 o
   2   7   1        307.41        301.05        17.43 o
   3   7   1       2374.84       2537.70        58.83 o
   4   7   1       2123.07       2044.06        55.00 o
   5   7   1       1282.82       1279.15        47.72 o
   6   7   1          2.12         -4.03        15.01 o
   7   7   1       2150.29       2188.83       138.42 o
   8   7   1        350.03        396.80       106.62 o
   9   7   1        109.23         21.69       121.65 o
  -9   8   1          8.26        -49.81        63.66 o
  -8   8   1        187.27        159.45        45.69 o
  -7   8   1        869.29        966.15        87.34 o
  -6   8   1       1007.69       1012.59        47.31 o
  -5   8   1          3.06         15.19        11.12 o
  -4   8   1         57.26         67.81        13.00 o
  -3   8   1        383.98        382.87        18.14 o
  -2   8   1        112.32         95.30        12.22 o
  -1   8   1       1386.71       1374.09        38.65 o
   0   8   1        622.67        694.16        25.38 o
   1   8   1         43.96         19.20         8.15 o
   2   8   1         95.86         83.71        12.45 o
   3   8   1        783.29        876.18        30.42 o
   4   8   1        150.41        160.32        14.41 o
   5   8   1        847.36        887.43        36.17 o
   6   8   1       1513.58       1265.85        57.70 o
   7   8   1          0.29         -4.20        40.28 o
   8   8   1          5.02        -49.24        49.24 o
   9   8   1        284.93        258.71       141.38 o
  -9   9   1        151.08        261.85       170.70 o
  -8   9   1        436.31        310.93        53.06 o
  -7   9   1        204.85        130.56        42.09 o
  -6   9   1         27.27         34.37        20.02 o
  -5   9   1        865.34        867.51        39.21 o
  -4   9   1        520.98        559.40        26.33 o
  -3   9   1        462.38        478.91        22.75 o
  -2   9   1       1828.24       1877.34        50.11 o
  -1   9   1        975.56       1025.00        33.10 o
   0   9   1          6.69         19.02        10.29 o
   1   9   1       1025.87       1162.42        33.84 o
   2   9   1        842.91        948.23        33.43 o
   3   9   1       3362.01       3429.87        82.03 o
   4   9   1        850.77        946.97        36.44 o
   5   9   1        270.67        295.98        20.57 o
   6   9   1         55.07         19.15        20.70 o
   7   9   1        300.71        302.12        52.81 o
   8   9   1         52.74         95.84        52.21 o
   9   9   1          0.37         35.35       118.39 o
  -9  10   1        209.56        228.51       141.38 o
  -8  10   1        765.45        749.02        77.38 o
  -7  10   1          4.21         24.64        34.65 o
  -6  10   1        909.59        966.57        58.09 o
  -5  10   1       2495.32       2255.32        68.54 o
  -4  10   1        937.58       1071.99        43.89 o
  -3  10   1       2599.79       2387.04        68.19 o
  -2  10   1        503.13        499.50        25.02 o
  -1  10   1       1811.57       2019.30        56.83 o
   0  10   1       3219.27       2953.96        69.52 o
   1  10   1       5263.67       4912.78       104.18 o
   2  10   1        282.50        201.95        16.61 o
   3  10   1          1.02         22.39        11.28 o
   4  10   1       2749.38       2578.37        75.45 o
   5  10   1       1272.46       1319.85        44.34 o
   6  10   1       1752.29       1642.91       102.74 o
   7  10   1        387.54        268.63        52.87 o
   8  10   1         14.31         81.65        49.65 o
  -9  11   1        365.37        353.42       142.75 o
  -8  11   1         58.67         96.77        47.34 o
  -7  11   1        578.35        616.99        66.16 o
  -6  11   1        530.65        480.14        47.34 o
  -5  11   1        264.92        283.02        26.39 o
  -4  11   1       1275.97       1379.87        55.02 o
  -3  11   1       2646.38       2621.63        78.71 o
  -2  11   1       3713.01       3681.18       106.16 o
  -1  11   1         12.89          6.27        11.01 o
   0  11   1       1734.54       1973.31        53.02 o
   1  11   1       1797.25       1728.59        49.75 o
   2  11   1       5519.03       5840.58       144.17 o
   3  11   1        506.85        525.75        27.85 o
   4  11   1        140.53        128.49        17.28 o
   5  11   1        748.97        766.95        39.03 o
   6  11   1         13.03         11.42        32.57 o
   7  11   1        157.40        136.40        46.20 o
   8  11   1        118.46        195.27        56.72 o
  -8  12   1        741.30        634.17        95.49 o
  -7  12   1        638.35        694.61        75.67 o
  -6  12   1          1.75         31.86        27.57 o
  -5  12   1       2072.80       1966.68        93.35 o
  -4  12   1       5178.56       5760.73       151.41 o
  -3  12   1       3648.37       3464.39       111.09 o
  -2  12   1        530.79        562.66        35.37 o
  -1  12   1       8766.54       9201.10       225.12 o
   0  12   1       5163.20       4696.63       132.05 o
   1  12   1       5148.30       4992.38       124.30 o
   2  12   1         65.70         57.11        17.09 o
   3  12   1       2179.13       2306.03        72.34 o
   4  12   1        558.82        592.68        32.91 o
   5  12   1       1472.83       1528.28        90.45 o
   6  12   1         14.06        -27.52        32.29 o
   7  12   1        519.26        540.68        71.43 o
   8  12   1        161.25         32.30        63.87 o
  -8  13   1          8.21         79.45        68.15 o
  -7  13   1        335.98        333.40        54.25 o
  -6  13   1       1499.04       1579.83       104.97 o
  -5  13   1        838.22        826.30        65.54 o
  -4  13   1         16.50         25.66        18.37 o
  -3  13   1       4414.85       4644.19       150.85 o
  -2  13   1       2897.43       2883.10       105.21 o
  -1  13   1         46.69         54.23        18.11 o
   0  13   1       1796.02       1946.58        71.45 o
   1  13   1       2345.84       2132.05        73.63 o
   2  13   1       4293.61       4666.32       136.30 o
   3  13   1         81.78        120.51        21.03 o
   4  13   1          0.87          2.28        13.72 o
   5  13   1         55.95         61.23        29.09 o
   6  13   1        509.28        434.47        84.60 o
   7  13   1          2.64          1.81        37.11 o
   8  13   1         26.90         20.89        97.11 o
  -8  14   1          0.71        -95.60        98.47 o
  -7  14   1        660.94        426.19        62.75 o
  -6  14   1        429.17        500.31        68.20 o
  -5  14   1         35.19         90.18        33.10 o
  -4  14   1        302.56        242.25        30.78 o
  -3  14   1          1.92         13.28        25.70 o
  -2  14   1          0.28         51.97        27.10 o
  -1  14   1        281.84        298.98        28.95 o
   0  14   1        213.14        237.00        26.22 o
   1  14   1          9.70          3.40        12.87 o
   2  14   1        604.25        550.40        45.78 o
   3  14   1       2460.39       2469.83        93.95 o
   4  14   1          0.28        -18.02        18.02 o
   5  14   1        664.24        610.50        79.96 o
   6  14   1        533.95        603.38        64.87 o
   7  14   1        859.68        792.90        81.30 o
   8  14   1          2.79         97.48        82.52 o
  -8  15   1         23.60         -3.10       135.47 o
  -7  15   1        327.07        339.52        84.18 o
  -6  15   1          9.15         -5.57        45.25 o
  -5  15   1         88.18         82.76        34.66 o
  -4  15   1        306.24        305.92        42.06 o
  -3  15   1        419.94        388.59        45.96 o
  -2  15   1          0.46          5.13        26.44 o
  -1  15   1         69.62         60.75        20.58 o
   0  15   1        483.65        548.37        35.71 o
   1  15   1        193.27        147.08        20.60 o
   2  15   1         48.10         31.69        27.87 o
   3  15   1        184.84        186.79        33.04 o
   4  15   1          5.37         17.97        25.86 o
   5  15   1        486.79        331.86        91.17 o
   6  15   1          7.55         45.60        46.67 o
   7  15   1         13.24        -65.12        65.12 o
  -7  16   1        267.97        263.88        97.11 o
  -6  16   1        138.49        103.01        51.13 o
  -5  16   1        890.35        807.89        73.28 o
  -4  16   1       1882.83       2071.27       179.25 o
  -3  16   1         34.73         91.31        33.56 o
  -2  16   1        273.76        267.10        41.31 o
  -1  16   1        866.47       1009.93        52.57 o
   0  16   1       2581.65       2579.78       122.21 o
   1  16   1       5700.38       5414.98       165.42 o
   2  16   1        810.75        876.03        60.67 o
   3  16   1          1.76        -24.46        24.46 o
   4  16   1       1736.34       1667.23        96.49 o
   5  16   1        557.78        683.33        80.53 o
   6  16   1         78.35         60.83        42.91 o
   7  16   1        101.33        124.22        89.50 o
  -7  17   1        565.49        742.18       218.90 o
  -6  17   1       1465.24       1295.36       113.39 o
  -5  17   1         22.06        -12.14        51.41 o
  -4  17   1         18.25         56.07        35.64 o
  -3  17   1       1696.06       1842.09       117.38 o
  -2  17   1       1257.85       1178.01        78.76 o
  -1  17   1        641.71        712.38        55.25 o
   0  17   1        521.75        557.93        42.97 o
   1  17   1       2520.66       2589.61        96.66 o
   2  17   1       1637.42       1608.44        87.85 o
   3  17   1        430.99        428.82        49.92 o
   4  17   1        219.03        135.68        39.46 o
   5  17   1        109.74         56.82        51.17 o
   6  17   1          6.04         30.21        48.18 o
   7  17   1          6.37         57.99       114.61 o
  -6  18   1        416.11        680.07       212.72 o
  -5  18   1        959.97        973.42       114.67 o
  -4  18   1        701.37        893.71        95.60 o
  -3  18   1        216.05        180.50        42.01 o
  -2  18   1        448.16        407.04        51.24 o
  -1  18   1       2666.64       2886.32       139.97 o
   0  18   1       3801.23       4060.05       149.54 o
   1  18   1        116.37         54.88        29.39 o
   2  18   1        263.27        334.66        44.49 o
   3  18   1       1524.91       1548.67        96.37 o
   4  18   1         50.06         52.53        36.17 o
   5  18   1          7.93         19.71        57.55 o
   6  18   1         11.51        -53.95       129.88 o
  -5  19   1        598.77        700.24       107.39 o
  -4  19   1        183.19         51.89        42.68 o
  -3  19   1        554.68        522.07        64.56 o
  -2  19   1       1868.86       1908.36       111.31 o
  -1  19   1        630.81        727.06        77.30 o
   0  19   1          4.07        -24.06        24.06 o
   1  19   1       1443.19       1603.95        84.53 o
   2  19   1       2282.44       2457.73       119.24 o
   3  19   1        606.87        675.21        63.41 o
   4  19   1        136.20        110.55        61.01 o
   5  19   1          0.59        -10.82        80.19 o
  -4  20   1        166.17        159.23        53.44 o
  -3  20   1        145.84        351.50        59.45 o
  -2  20   1        212.82        231.46        53.26 o
  -1  20   1        839.66        814.33        71.85 o
   0  20   1         66.81         45.00        37.98 o
   1  20   1        225.25        140.51        39.45 o
   2  20   1        160.70        188.03        44.33 o
   3  20   1        199.53        279.54        70.16 o
   4  20   1          1.62        -41.74        68.21 o
  -4  21   1          0.50        -96.08        96.08 o
  -3  21   1        229.89        281.43        55.84 o
  -2  21   1         91.31        100.58        43.13 o
  -1  21   1        145.19        199.92        46.23 o
   0  21   1         14.60         25.78        39.25 o
   1  21   1         25.70         15.08        43.25 o
   2  21   1         22.27        -34.32        34.32 o
   3  21   1        147.28        199.34        50.18 o
   4  21   1        123.53        -21.62       122.16 o
  -3  22   1        415.59        520.14        92.10 o
  -2  22   1         68.79         70.95        61.34 o
  -1  22   1        260.35        230.79        52.00 o
   0  22   1        194.19        230.42        65.90 o
   1  22   1         27.65         22.23        45.22 o
   2  22   1        521.86        310.62        73.83 o
   3  22   1        128.38        141.93       103.57 o
  -3  23   1        407.90        535.02       109.20 o
  -2  23   1       1422.16       1528.62       141.45 o
  -1  23   1        325.00        447.89        87.15 o
   0  23   1         56.44         53.46        50.26 o
   1  23   1        646.96        585.21       104.53 o
   2  23   1        915.14        863.26       125.23 o
   3  23   1        112.23        135.55       140.35 o
  -2  24   1         50.61        131.43       127.31 o
  -1  24   1        813.86       1459.30       425.82 o
   0  24   1        220.03        192.65        99.55 o
   1  24   1         74.69       -113.93       113.93 o
   2  24   1         76.35        -38.33       233.31 o
 -10   0   2          4.45        280.67       154.08 o
  -9   0   2       1358.66       1548.69       157.04 o
  -8   0   2       4109.61       4091.98       265.41 o
  -7   0   2        694.03        662.62        58.43 o
  -6   0   2        589.49        524.00        58.08 o
  -5   0   2       5410.25       4749.35       165.73 o
  -4   0   2      24101.61      24019.14       852.88 o
  -3   0   2      12779.83      13715.70       530.28 o
  -2   0   2       2085.44       1092.16       135.55 o
   1   0   2        216.64        104.64        50.23 o
   2   0   2        412.29        361.29        22.23 o
   3   0   2        295.91        160.46        14.23 o
   4   0   2       3669.73       4152.01       128.05 o
   5   0   2       2602.14       2437.74        90.00 o
   6   0   2       1343.73       1358.47        66.55 o
   7   0   2        274.31        253.73        61.84 o
   8   0   2        317.92        402.25        83.17 o
   9   0   2         21.89        -55.27        57.59 o
 -10   1   2        107.37        -35.86        74.80 o
  -9   1   2        231.05        296.04        66.93 o
  -8   1   2       4060.80       4191.86       170.72 o
  -7   1   2       2850.32       2654.58       101.48 o
  -6   1   2         37.76         43.98        16.54 o
  -5   1   2         26.26         -0.63         9.36 o
  -4   1   2       6348.12       6773.79       167.80 o
  -3   1   2      12230.09      12309.76       315.94 o
   2   1   2       1025.59       1385.69        36.93 o
   3   1   2        220.69        157.09        10.20 o
   4   1   2        392.46        450.29        18.93 o
   5   1   2        710.80        709.48        28.25 o
   6   1   2         47.91         41.83        13.90 o
   7   1   2         39.22         -7.70        24.40 o
   8   1   2         83.84         69.04        38.33 o
   9   1   2        123.54        183.64        50.26 o
  -9   2   2        506.77        458.90        64.09 o
  -8   2   2         69.62         96.03        37.74 o
  -7   2   2        143.25        164.93        22.93 o
  -6   2   2        184.76        161.23        21.39 o
  -5   2   2       1992.26       2085.02        62.62 o
  -4   2   2       3069.52       3120.22       123.92 o
  -3   2   2          1.75          4.33         8.57 o
   1   2   2         23.01          0.27         4.25 o
   2   2   2       2537.52       2817.02        67.00 o
   3   2   2       1635.00       1509.88        39.43 o
   4   2   2        818.61        858.24        29.88 o
   5   2   2         21.91          0.23        10.09 o
   6   2   2        258.62        268.97        19.93 o
   7   2   2        618.57        519.92        40.45 o
   8   2   2          0.69        -33.98        33.98 o
   9   2   2         71.20        134.94        55.25 o
  -9   3   2         31.34        -33.23        33.23 o
  -8   3   2        195.35        141.71        42.18 o
  -7   3   2         16.25        -15.09        15.09 o
  -6   3   2       1435.79       1506.65        58.43 o
  -5   3   2       1691.90       1812.17        58.80 o
  -4   3   2        235.25        298.18        18.48 o
  -3   3   2        513.13        574.10        23.13 o
  -2   3   2        382.72        280.15        19.08 o
  -1   3   2       1320.10        430.97        62.80 o
   0   3   2       1064.67        591.55        65.75 o
   1   3   2       3032.71       3173.24        81.55 o
   2   3   2          4.05         15.03         3.80 o
   3   3   2          2.03          2.02         6.67 o
   4   3   2       3301.59       3561.47        86.57 o
   5   3   2         85.97         62.33        10.83 o
   6   3   2         28.17         56.95        15.70 o
   7   3   2        898.94       1019.16        68.18 o
   8   3   2        587.46        579.06        65.74 o
   9   3   2          1.15         23.90        44.96 o
  -9   4   2        415.59        385.36        56.92 o
  -8   4   2       2212.09       2283.09       120.59 o
  -7   4   2        671.75        672.48        45.86 o
  -6   4   2        310.96        300.49        22.28 o
  -5   4   2        797.28        727.61        30.53 o
  -4   4   2       3968.63       4081.37       100.39 o
  -3   4   2       2674.97       2734.01        68.30 o
  -2   4   2       4364.37       4442.84       117.42 o
  -1   4   2       6916.88       8087.01       218.99 o
   0   4   2          5.73          6.85         4.91 o
   1   4   2         19.00         19.62         5.80 o
   2   4   2        974.01        985.32        26.45 o
   3   4   2         23.58         51.03         8.75 o
   4   4   2          0.15          8.72         7.35 o
   5   4   2        145.85        142.92        12.71 o
   6   4   2        107.10         97.50        12.90 o
   7   4   2          1.82         14.94        29.67 o
   8   4   2         40.58         82.85        39.89 o
   9   4   2          1.46         34.67        81.04 o
  -9   5   2          4.23          5.10        43.02 o
  -8   5   2       2181.88       2190.40       115.52 o
  -7   5   2       1237.02       1358.53        84.29 o
  -6   5   2        351.70        406.22        28.53 o
  -5   5   2        277.99        269.57        19.85 o
  -4   5   2       6421.80       6247.88       155.72 o
  -3   5   2       9326.69       8917.68       187.57 o
  -2   5   2        505.89        536.81        19.78 o
  -1   5   2        300.12        441.85        28.19 o
   0   5   2      30064.63      31808.54       738.26 o
   1   5   2       5702.01       5592.98       118.30 o
   2   5   2        137.09         92.92        11.30 o
   3   5   2        169.02        161.47        12.96 o
   4   5   2         94.97         75.82        11.36 o
   5   5   2        558.86        513.78        25.43 o
   6   5   2         23.25         16.98         9.64 o
   7   5   2        488.32        400.89        55.59 o
   8   5   2        128.98        122.65        52.84 o
   9   5   2         15.53       -133.31       149.43 o
  -9   6   2        320.47        373.42        65.50 o
  -8   6   2        930.58        978.28        80.42 o
  -7   6   2         22.21         49.19        28.10 o
  -6   6   2       2774.82       2620.53        77.56 o
  -5   6   2       6530.49       6421.34       161.32 o
  -4   6   2       5110.53       4894.64       115.27 o
  -3   6   2        795.25        679.45        24.61 o
  -2   6   2         59.55         40.43         9.26 o
  -1   6   2       6475.99       5921.50       133.74 o
   0   6   2         25.45         20.55         7.39 o
   1   6   2       7886.72       8111.79       161.01 o
   2   6   2        695.83        916.46        27.56 o
   3   6   2       2961.06       2768.23        61.06 o
   4   6   2        840.52        827.15        33.07 o
   5   6   2         10.90        -11.82        11.82 o
   6   6   2          6.49         11.56        15.90 o
   7   6   2        404.85        413.89        50.56 o
   8   6   2         41.95        -43.65        43.65 o
   9   6   2        108.52        111.98        88.59 o
  -9   7   2         13.05        -41.52        41.52 o
  -8   7   2        663.00        794.03       108.20 o
  -7   7   2       4826.60       4790.24       183.30 o
  -6   7   2       3318.40       3215.98       104.25 o
  -5   7   2        508.91        594.97        26.82 o
  -4   7   2       3797.79       3709.54        88.37 o
  -3   7   2       3828.08       3470.37        79.08 o
  -2   7   2       1320.87       1304.56        37.25 o
  -1   7   2        117.89        295.39        15.19 o
   0   7   2       2357.07       2727.13        60.24 o
   1   7   2       3819.73       3986.24        83.64 o
   2   7   2      13918.59      14446.87       290.63 o
   3   7   2       3077.96       3189.30        72.13 o
   4   7   2        920.14        982.12        38.97 o
   5   7   2        510.66        544.74        29.08 o
   6   7   2         41.80         33.92        20.29 o
   7   7   2        125.76        211.40        47.52 o
   8   7   2        141.01        170.57        59.19 o
   9   7   2        277.01        350.08       116.41 o
  -9   8   2         28.69         46.68        60.68 o
  -8   8   2         60.08         41.18        36.45 o
  -7   8   2        240.39        311.93        38.53 o
  -6   8   2       1550.28       1497.81        51.82 o
  -5   8   2       5453.48       5648.12       144.39 o
  -4   8   2       1015.28        971.26        38.12 o
  -3   8   2         20.39          1.86         8.61 o
  -2   8   2       4853.78       5194.06       111.09 o
  -1   8   2       1203.39        969.13        34.07 o
   0   8   2       1218.36       1137.87        33.03 o
   1   8   2       1874.03       1899.04        46.39 o
   2   8   2        113.91        112.86        12.47 o
   3   8   2       3307.60       3501.71        76.07 o
   4   8   2       1858.03       2126.14        63.65 o
   5   8   2        970.81        975.39        44.53 o
   6   8   2          2.94          6.50        22.84 o
   7   8   2        503.64        507.96        65.54 o
   8   8   2         58.98        -11.93        58.69 o
  -9   9   2         11.71        -10.87        58.03 o
  -8   9   2         73.09         74.81        40.98 o
  -7   9   2        408.33        408.20        54.95 o
  -6   9   2       1408.98       1457.03        68.57 o
  -5   9   2        733.66        849.56        39.65 o
  -4   9   2          8.86         18.76        10.82 o
  -3   9   2         51.16         52.52        10.87 o
  -2   9   2       1319.87       1353.39        42.53 o
  -1   9   2       4311.53       3837.89        95.24 o
   0   9   2       1616.17       1863.10        47.42 o
   1   9   2         72.01         52.09        10.24 o
   2   9   2       3589.18       3539.71        80.59 o
   3   9   2       5255.86       5243.58       114.01 o
   4   9   2       3150.33       3123.42        84.03 o
   5   9   2        561.43        492.91        30.45 o
   6   9   2       1648.18       1553.20        98.86 o
   7   9   2       1679.54       1593.39       133.91 o
   8   9   2       1059.46       1018.34       112.72 o
  -9  10   2         82.12         96.05        73.38 o
  -8  10   2        133.45        187.53        46.64 o
  -7  10   2         91.03        103.67        41.52 o
  -6  10   2        894.18        848.87        71.49 o
  -5  10   2         40.81         40.67        14.71 o
  -4  10   2        638.15        622.76        30.02 o
  -3  10   2          0.42          3.37        12.46 o
  -2  10   2         84.55         75.08        13.66 o
  -1  10   2        199.04        204.57        16.11 o
   0  10   2        967.74       1108.20        35.41 o
   1  10   2        227.05        271.78        16.71 o
   2  10   2         23.83         12.08        10.79 o
   3  10   2        170.70        176.71        14.81 o
   4  10   2        190.33        199.64        19.27 o
   5  10   2        233.16        213.89        21.39 o
   6  10   2        198.79        240.97        44.94 o
   7  10   2        275.67        307.65        58.31 o
   8  10   2         25.84         79.17        58.03 o
  -9  11   2          5.21        -37.06        96.43 o
  -8  11   2          0.16        -21.98        36.45 o
  -7  11   2        375.41        356.33        55.93 o
  -6  11   2        908.71        954.92        66.60 o
  -5  11   2       3410.85       3281.31       105.70 o
  -4  11   2       1992.60       2035.67        70.98 o
  -3  11   2        805.79        765.07        38.18 o
  -2  11   2        665.22        617.59        38.58 o
  -1  11   2        113.06        111.00        17.33 o
   0  11   2        498.84        488.51        23.38 o
   1  11   2       1002.20        923.86        33.36 o
   2  11   2         21.66         14.66        13.97 o
   3  11   2          7.86         18.52        10.50 o
   4  11   2        167.45        141.35        18.58 o
   5  11   2        152.77        146.93        35.39 o
   6  11   2         23.72        -19.50        32.56 o
   7  11   2         65.21         34.16        43.98 o
   8  11   2         22.60        181.94       107.39 o
  -8  12   2         71.05         19.91        65.44 o
  -7  12   2        213.88        208.99        50.10 o
  -6  12   2        718.67        709.93        92.03 o
  -5  12   2        970.63        922.37        56.36 o
  -4  12   2         77.32         68.13        19.72 o
  -3  12   2        391.59        391.07        31.66 o
  -2  12   2        253.20        243.23        25.09 o
  -1  12   2       2510.81       2606.69        77.87 o
   0  12   2       1777.77       1807.29        59.56 o
   1  12   2         55.33         48.18        13.10 o
   2  12   2        633.72        635.63        35.28 o
   3  12   2        913.55        949.07        41.05 o
   4  12   2         17.65         45.33        16.49 o
   5  12   2         59.71         20.67        25.16 o
   6  12   2        197.00        171.13        44.46 o
   7  12   2         66.01        113.43        50.60 o
   8  12   2         54.46        247.38       150.99 o
  -8  13   2        112.04        178.08        74.21 o
  -7  13   2        454.81        479.10        63.51 o
  -6  13   2        813.49        694.80        75.80 o
  -5  13   2        372.08        367.06        56.23 o
  -4  13   2        267.19        275.90        29.88 o
  -3  13   2       1482.57       1286.17        69.41 o
  -2  13   2       2160.10       2072.03        93.95 o
  -1  13   2       5159.51       5184.35       164.42 o
   0  13   2        292.35        345.43        28.08 o
   1  13   2        564.42        667.43        32.15 o
   2  13   2       2084.63       2053.96        81.78 o
   3  13   2        402.89        386.58        23.36 o
   4  13   2       1243.73       1340.74        58.38 o
   5  13   2        178.65        150.01        31.67 o
   6  13   2        126.67        160.31        49.37 o
   7  13   2       1050.94       1065.78       100.07 o
   8  13   2        785.78       1131.97       235.37 o
  -8  14   2         28.24        202.77       124.57 o
  -7  14   2        862.21        711.80        76.74 o
  -6  14   2       2669.43       2673.15       164.98 o
  -5  14   2        585.23        604.75        60.58 o
  -4  14   2          7.63         -1.37        24.61 o
  -3  14   2        170.16        176.97        34.53 o
  -2  14   2       1490.56       1633.58        87.68 o
  -1  14   2        365.93        327.52        35.54 o
   0  14   2        575.95        600.21        40.45 o
   1  14   2        270.08        295.88        22.99 o
   2  14   2          0.44         -3.94        18.10 o
   3  14   2        425.20        363.94        23.72 o
   4  14   2        110.41         85.47        25.17 o
   5  14   2       1288.82       1480.75       125.94 o
   6  14   2        608.07        585.07        69.17 o
   7  14   2         15.24         33.35        43.87 o
  -7  15   2         45.13        118.53        69.07 o
  -6  15   2         60.63         87.74        49.52 o
  -5  15   2        152.25        159.55        40.46 o
  -4  15   2         67.92        109.11        32.41 o
  -3  15   2         33.13         39.63        28.73 o
  -2  15   2       1729.68       1962.94       102.85 o
  -1  15   2        402.71        417.24        39.80 o
   0  15   2        157.64        169.48        24.08 o
   1  15   2        142.22        155.62        18.66 o
   2  15   2       2084.87       2137.64        96.66 o
   3  15   2       1648.71       1804.00        77.17 o
   4  15   2       1064.39       1202.40        71.48 o
   5  15   2         72.91          4.93        53.82 o
   6  15   2        440.82        374.07        59.13 o
   7  15   2        548.48        539.01       119.34 o
  -7  16   2         37.04        143.78       108.78 o
  -6  16   2         48.88        124.08        56.52 o
  -5  16   2        178.67        203.47        50.52 o
  -4  16   2        978.63        998.49        90.66 o
  -3  16   2       1869.46       1662.73        94.47 o
  -2  16   2        154.20        162.86        37.91 o
  -1  16   2        335.81        292.46        35.00 o
   0  16   2        147.92        127.51        28.61 o
   1  16   2        287.87        284.81        23.62 o
   2  16   2        786.77        748.87        52.35 o
   3  16   2        108.32         65.95        28.58 o
   4  16   2        823.93        909.46        72.99 o
   5  16   2       2491.88       2695.26       167.89 o
   6  16   2        591.04        536.70        71.91 o
   7  16   2         28.78        128.10        98.98 o
  -6  17   2          9.16         -4.78        45.60 o
  -5  17   2         50.49         71.57        42.93 o
  -4  17   2          5.83         26.17        37.60 o
  -3  17   2        266.40        202.65        40.67 o
  -2  17   2        162.49        100.71        36.83 o
  -1  17   2       1313.61       1207.03        70.92 o
   0  17   2        729.62        728.65        52.06 o
   1  17   2        234.55        252.44        50.74 o
   2  17   2         11.19         36.34        25.25 o
   3  17   2        389.94        344.24        44.31 o
   4  17   2         33.65         55.00        35.20 o
   5  17   2         34.54        -45.47        45.47 o
   6  17   2        457.82        546.52        87.81 o
  -5  18   2        443.63        554.23        89.90 o
  -4  18   2        180.20         87.77        51.00 o
  -3  18   2        376.74        390.93        51.11 o
  -2  18   2        391.91        457.53        54.31 o
  -1  18   2         49.27         47.80        34.81 o
   0  18   2        331.58        336.75        47.44 o
   1  18   2        439.56        395.57        56.88 o
   2  18   2         91.27         44.59        33.80 o
   3  18   2          8.44         34.58        31.15 o
   4  18   2          3.00        -16.19        37.91 o
   5  18   2         72.13         -1.71        59.32 o
   6  18   2        218.09        244.98       137.26 o
  -5  19   2        171.41        304.41        92.86 o
  -4  19   2         25.05         19.55        49.65 o
  -3  19   2         13.80        -32.83        32.83 o
  -2  19   2        336.75        316.44        47.14 o
  -1  19   2        155.68        130.76        40.24 o
   0  19   2        222.59        211.86        45.12 o
   1  19   2         84.52         54.25        40.15 o
   2  19   2         58.85         70.38        37.63 o
   3  19   2       1262.23       1473.19       106.71 o
   4  19   2       1344.23       1648.53       146.64 o
   5  19   2         34.77        -50.11        65.50 o
  -5  20   2         11.29        -44.95       113.58 o
  -4  20   2        147.40         57.21        46.22 o
  -3  20   2        732.90        835.99        98.10 o
  -2  20   2        352.00        355.38        60.20 o
  -1  20   2          1.61        -14.43        39.18 o
   0  20   2        130.79        118.89        43.16 o
   1  20   2       1673.84       1895.49       124.12 o
   2  20   2        340.73        368.43        70.86 o
   3  20   2          1.79        -38.91        38.91 o
   4  20   2       1376.09       1369.58       137.14 o
  -4  21   2          2.54        215.81       120.79 o
  -3  21   2        234.70        210.72        56.78 o
  -2  21   2          6.75         49.21        50.88 o
  -1  21   2          1.05        -21.63        34.12 o
   0  21   2         18.03         27.74        45.43 o
   1  21   2        197.99        265.94        49.89 o
   2  21   2        571.12        525.66        63.23 o
   3  21   2       1212.68       1118.63       117.33 o
   4  21   2         63.96        -94.02       108.09 o
  -4  22   2        240.26        185.61       152.02 o
  -3  22   2         31.31        -16.06        54.95 o
  -2  22   2         70.54         51.77        51.87 o
  -1  22   2          4.26          9.77        44.63 o
   0  22   2        875.76        983.61       115.90 o
   1  22   2        452.37        464.76        60.85 o
   2  22   2        616.37        818.28       104.28 o
   3  22   2          3.14        -53.28       160.60 o
  -3  23   2        224.45        361.42       105.00 o
  -2  23   2          6.95         59.76        70.85 o
  -1  23   2         67.86         23.95        71.48 o
   0  23   2        161.34        149.04        61.07 o
   1  23   2        329.18        443.30        84.06 o
   2  23   2         31.77         -9.96        66.47 o
   0  24   2        240.77        265.49       113.44 o
   1  24   2         34.31         87.85       154.76 o
   2  24   2         87.50        157.51       129.37 o
 -10   1   3        147.27        303.71       160.58 o
  -9   1   3          2.71        -19.44        38.11 o
  -8   1   3          0.40         23.94        26.63 o
  -7   1   3         86.07         74.81        18.77 o
  -6   1   3        107.40        154.46        20.19 o
  -5   1   3         15.16          6.64        10.93 o
  -4   1   3          1.32          9.97         8.96 o
  -3   1   3        754.70        799.47        33.31 o
  -2   1   3        517.07        503.58        79.37 o
   0   1   3        266.88        212.78        22.25 o
   1   1   3      19315.96      18861.64       608.24 o
   2   1   3       1366.06       1664.72        38.27 o
   3   1   3       1804.99       1804.93        44.44 o
   4   1   3       1425.68       1396.81        44.23 o
   5   1   3          6.60         25.41        11.14 o
   6   1   3        391.23        401.64        27.00 o
   7   1   3        814.32        829.73        76.62 o
   8   1   3         45.70         22.79        35.93 o
   9   1   3        102.42         42.77        51.25 o
 -10   2   3       1078.48       1331.31       307.09 o
  -9   2   3        200.87        110.20        45.32 o
  -8   2   3        115.83        127.10        30.90 o
  -7   2   3        699.87        620.67        36.89 o
  -6   2   3        495.84        545.55        32.33 o
  -5   2   3       1870.94       1867.36        67.75 o
  -4   2   3       6173.37       6320.83       162.00 o
  -3   2   3        660.35        534.15        25.66 o
  -2   2   3       1207.93        581.19       260.27 o
   0   2   3       5265.58       2919.60       259.05 o
   1   2   3       1497.81       1614.34        50.53 o
   2   2   3       5785.13       5590.99       126.33 o
   3   2   3       2970.81       2874.54        68.70 o
   4   2   3      11415.95      11458.78       240.64 o
   5   2   3       2001.55       2240.45        63.61 o
   6   2   3        694.54        730.82        34.07 o
   7   2   3        638.53        660.20        67.88 o
   8   2   3       1363.56       1357.97        99.03 o
   9   2   3        365.17        440.43        92.86 o
  -9   3   3         25.75         17.71        42.63 o
  -8   3   3        162.23        127.82        29.12 o
  -7   3   3         30.13         30.50        15.15 o
  -6   3   3          1.84          1.72        10.76 o
  -5   3   3         62.87         53.97        16.47 o
  -4   3   3         18.57         30.05         8.85 o
  -3   3   3        872.83        864.90        36.53 o
  -2   3   3        320.20        255.87        45.57 o
   1   3   3       1983.29       2106.24        50.89 o
   2   3   3        267.70        140.99        10.42 o
   3   3   3       5550.25       5429.96       125.29 o
   4   3   3       4660.23       4172.75       101.89 o
   5   3   3          5.68         22.53        13.35 o
   6   3   3       2510.62       2713.62        90.17 o
   7   3   3       1531.93       1441.38        78.40 o
   8   3   3       1420.42       1402.88       106.44 o
   9   3   3        125.73        171.65        96.62 o
  -9   4   3        295.72        361.47        67.76 o
  -8   4   3         64.49         85.24        31.35 o
  -7   4   3         88.13         70.74        21.67 o
  -6   4   3       1366.60       1299.72        51.99 o
  -5   4   3       6653.91       6674.25       178.67 o
  -4   4   3       2239.02       2147.96        65.73 o
  -3   4   3         58.75         60.17         9.14 o
  -2   4   3         14.58         -4.37         6.99 o
  -1   4   3       1091.36       1375.15        50.30 o
   0   4   3      17538.53      17651.63       428.76 o
   1   4   3        715.86        511.25        26.23 o
   2   4   3       5867.91       6946.51       143.20 o
   3   4   3       6222.25       6648.69       147.30 o
   4   4   3       8472.41       8374.75       191.24 o
   5   4   3       5226.52       5186.35       134.60 o
   6   4   3         41.40         45.18        15.82 o
   7   4   3         22.06         49.09        29.62 o
   8   4   3        796.18        783.30        74.82 o
   9   4   3        426.58        231.29       101.34 o
  -9   5   3        303.87        346.74        53.97 o
  -8   5   3       1489.20       1380.91        86.58 o
  -7   5   3       2428.77       2336.52        92.78 o
  -6   5   3        650.81        694.82        42.30 o
  -5   5   3          4.92          1.91        10.91 o
  -4   5   3       1006.19        961.80        32.79 o
  -3   5   3       5140.96       5158.95       119.18 o
  -2   5   3       1231.97       1125.19        41.72 o
  -1   5   3       1286.38       1725.50        47.75 o
   0   5   3       3192.18       3573.15        81.07 o
   1   5   3       5335.90       5369.27       111.77 o
   2   5   3       6129.84       6394.41       132.89 o
   3   5   3       2864.60       2883.95        70.42 o
   4   5   3         87.48        114.03        15.55 o
   5   5   3         29.49         33.29        14.43 o
   6   5   3        874.13        995.23        45.22 o
   7   5   3       1757.70       1535.17        95.48 o
   8   5   3        782.95        955.53        94.34 o
   9   5   3         40.80        -49.46        79.05 o
  -9   6   3        123.65        184.74        54.34 o
  -8   6   3          3.39         -5.36        26.97 o
  -7   6   3          4.86         34.89        25.63 o
  -6   6   3        249.79        256.93        28.32 o
  -5   6   3         15.45         19.56         7.54 o
  -4   6   3        919.48        972.18        34.90 o
  -3   6   3        631.09        655.11        25.10 o
  -2   6   3        680.10        670.33        22.72 o
  -1   6   3       1730.20       1722.86        42.16 o
   0   6   3         93.22         71.90         8.69 o
   1   6   3         78.35        170.16        10.53 o
   2   6   3         14.06          8.15         8.21 o
   3   6   3         47.98         77.42         9.89 o
   4   6   3       1308.79       1463.67        54.89 o
   5   6   3        472.52        501.45        30.33 o
   6   6   3       1481.52       1516.17        62.01 o
   7   6   3       1330.53       1447.15       106.37 o
   8   6   3        161.06        139.96        80.19 o
   9   6   3        151.64        443.32       187.67 o
  -9   7   3        256.46        310.24        64.39 o
  -8   7   3       1512.48       1426.75        90.52 o
  -7   7   3       1010.44        980.08        60.54 o
  -6   7   3        370.86        338.83        29.50 o
  -5   7   3        483.21        482.35        25.02 o
  -4   7   3       7283.86       6955.27       172.73 o
  -3   7   3       1897.17       2048.86        53.82 o
  -2   7   3        275.00        298.84        15.30 o
  -1   7   3       8729.22       8931.96       177.47 o
   0   7   3       2470.33       2306.34        60.08 o
   1   7   3       1246.76       1331.23        35.76 o
   2   7   3          3.87          6.38         8.04 o
   3   7   3       1782.47       1921.36        52.45 o
   4   7   3        444.17        431.25        27.77 o
   5   7   3       1078.26        926.38        46.84 o
   6   7   3        570.21        632.42        60.97 o
   7   7   3          0.99         10.40        34.72 o
   8   7   3         34.14         44.46        47.26 o
   9   7   3          3.61         37.40       136.92 o
  -9   8   3         16.53         23.82        62.22 o
  -8   8   3        189.54        177.47        47.41 o
  -7   8   3        277.28        249.23        34.47 o
  -6   8   3        443.82        434.89        26.10 o
  -5   8   3         73.33         99.60        15.22 o
  -4   8   3        765.75        823.34        34.91 o
  -3   8   3       1198.36       1365.42        42.13 o
  -2   8   3       2520.63       2872.36        63.94 o
  -1   8   3       1375.31       1465.51        39.77 o
   0   8   3       4239.96       4176.42        88.92 o
   1   8   3         91.32         67.15        10.17 o
   2   8   3       2510.33       2792.66        65.18 o
   3   8   3       1394.55       1530.28        44.28 o
   4   8   3        701.88        690.94        34.99 o
   5   8   3        661.16        659.45        42.60 o
   6   8   3        809.63        844.01        58.57 o
   7   8   3       1001.66        874.31        82.89 o
   8   8   3       1324.99       1328.13       129.08 o
  -9   9   3        205.81        261.44       231.60 o
  -8   9   3        227.98        287.43        51.67 o
  -7   9   3        633.55        660.05        55.51 o
  -6   9   3        146.56        158.50        22.40 o
  -5   9   3        248.61        197.65        19.39 o
  -4   9   3        160.72        142.54        24.94 o
  -3   9   3       2391.73       2566.74        73.08 o
  -2   9   3        818.18        710.09        26.10 o
  -1   9   3        250.73        211.84        15.71 o
   0   9   3       1141.28       1334.73        40.29 o
   1   9   3       2201.17       2102.07        50.58 o
   2   9   3       5490.62       5521.62       118.39 o
   3   9   3        913.44        812.32        32.50 o
   4   9   3        251.03        253.76        24.03 o
   5   9   3          3.25         26.29        18.16 o
   6   9   3       1248.52       1298.90       106.08 o
   7   9   3       1672.98       1638.87       119.29 o
   8   9   3        187.35        249.52        70.07 o
  -9  10   3        104.75         56.28        94.71 o
  -8  10   3         38.17         87.35        42.89 o
  -7  10   3        101.19        148.06        44.33 o
  -6  10   3       1114.93       1026.28        72.06 o
  -5  10   3       1226.22       1418.39        57.96 o
  -4  10   3       1762.28       1864.21        62.35 o
  -3  10   3        296.66        369.38        21.56 o
  -2  10   3        200.26        188.53        14.51 o
  -1  10   3         93.53        185.52        17.81 o
   0  10   3         11.11         10.11         9.84 o
   1  10   3       3658.37       3474.10        81.29 o
   2  10   3        610.29        595.28        24.58 o
   3  10   3        227.28        227.80        20.50 o
   4  10   3         37.55         21.59        13.93 o
   5  10   3        486.51        557.59        39.99 o
   6  10   3        686.41        791.84        70.90 o
   7  10   3        479.90        449.83        65.71 o
   8  10   3          2.45         74.53        60.29 o
  -8  11   3       1576.97       1629.90       113.66 o
  -7  11   3       3689.56       3644.66       179.47 o
  -6  11   3        520.36        447.91        51.09 o
  -5  11   3        285.32        331.63        32.32 o
  -4  11   3       6289.07       5886.98       150.19 o
  -3  11   3       5952.84       5945.88       152.66 o
  -2  11   3       3513.80       3161.42        86.88 o
  -1  11   3       1646.77       1912.79        58.10 o
   0  11   3        108.29        137.52        16.55 o
   1  11   3       5884.91       5544.37       135.41 o
   2  11   3       4920.28       4971.99       125.37 o
   3  11   3         11.84          4.77        14.69 o
   4  11   3        257.81        314.47        25.77 o
   5  11   3       1330.60       1301.60        99.12 o
   6  11   3        803.26        799.62        74.21 o
   7  11   3        322.84        285.87        58.91 o
   8  11   3        252.57        328.02       142.41 o
  -8  12   3        399.87        645.09       105.23 o
  -7  12   3         48.38         27.80        37.46 o
  -6  12   3        725.00        690.52        63.15 o
  -5  12   3       3126.68       2836.03       108.69 o
  -4  12   3       1149.88       1130.55        54.14 o
  -3  12   3        500.03        517.48        36.95 o
  -2  12   3       2208.27       2334.57        78.99 o
  -1  12   3        261.57        178.84        24.89 o
   0  12   3         59.54        131.48        18.64 o
   1  12   3         18.55         -9.25        11.58 o
   2  12   3        133.79        136.78        16.92 o
   3  12   3        447.50        577.12        35.12 o
   4  12   3         33.60         23.94        16.15 o
   5  12   3        488.40        526.78        53.06 o
   6  12   3        228.74        169.26        46.04 o
   7  12   3        821.68        785.39        87.57 o
   8  12   3        377.66         77.90       138.98 o
  -8  13   3        142.53        355.57       103.86 o
  -7  13   3       1001.11        890.91        81.99 o
  -6  13   3        378.75        383.22        66.63 o
  -5  13   3        943.80       1008.05        75.87 o
  -4  13   3       1043.72        955.00        59.42 o
  -3  13   3       1977.81       1983.21        90.34 o
  -2  13   3       1164.84       1051.04        59.92 o
  -1  13   3        234.83        231.26        27.24 o
   0  13   3        662.34        658.16        41.39 o
   1  13   3         18.30         20.07        13.95 o
   2  13   3         18.53         22.56        16.29 o
   3  13   3          6.08        -17.59        17.91 o
   4  13   3          0.83         -7.96        16.86 o
   5  13   3         61.71         93.99        39.32 o
   6  13   3        168.45        191.19        48.98 o
   7  13   3         10.18         20.99        39.91 o
  -8  14   3         25.09        152.02       137.61 o
  -7  14   3         83.17         44.62        43.45 o
  -6  14   3       1054.80       1041.16        82.57 o
  -5  14   3         76.33         45.60        30.88 o
  -4  14   3        110.95         68.18        30.96 o
  -3  14   3        299.83        325.23        41.95 o
  -2  14   3       1474.23       1507.72        67.45 o
  -1  14   3       2744.46       2600.71       100.00 o
   0  14   3        106.67        140.58        22.46 o
   1  14   3        330.67        310.04        27.53 o
   2  14   3       4333.13       4339.85       144.01 o
   3  14   3          1.18          7.59        19.39 o
   4  14   3         74.17         55.23        28.62 o
   5  14   3         23.28         33.89        36.72 o
   6  14   3         14.90        -20.43        36.60 o
   7  14   3        292.52        256.55        65.79 o
  -7  15   3        338.13        360.39       193.35 o
  -6  15   3          7.88         10.17        42.64 o
  -5  15   3          8.39         -1.53        32.18 o
  -4  15   3       1253.74       1230.36        81.80 o
  -3  15   3       1019.56       1055.04        71.60 o
  -2  15   3        650.71        699.10        44.62 o
  -1  15   3        175.97        180.96        29.30 o
   0  15   3         29.77          2.80        18.99 o
   1  15   3        122.42        105.17        22.75 o
   2  15   3       1104.25       1077.22        65.58 o
   3  15   3        459.05        416.02        45.44 o
   4  15   3        948.02        873.39        72.62 o
   5  15   3        929.55        810.29       107.96 o
   6  15   3        396.07        402.91        68.95 o
   7  15   3        126.11         65.62        84.82 o
  -7  16   3         69.73        127.65       142.41 o
  -6  16   3          1.37         28.54        60.84 o
  -5  16   3         92.01         58.97        50.54 o
  -4  16   3        380.80        433.30        55.24 o
  -3  16   3        370.72        325.84        44.58 o
  -2  16   3         24.74          0.51        26.56 o
  -1  16   3        230.85        313.00        36.35 o
   0  16   3        421.62        470.68        37.48 o
   1  16   3         73.04         38.40        20.34 o
   2  16   3         51.37         55.48        29.64 o
   3  16   3          8.51         16.82        34.22 o
   4  16   3         10.29         -0.08        29.91 o
   5  16   3        432.60        430.51        62.38 o
   6  16   3        869.56        781.94        82.91 o
   7  16   3        823.99        437.04       156.81 o
  -6  17   3        387.39        195.72        75.03 o
  -5  17   3        352.33        364.86        64.81 o
  -4  17   3       1410.56       1419.54        99.52 o
  -3  17   3       3300.97       3143.02       184.71 o
  -2  17   3       1318.18       1197.66        84.61 o
  -1  17   3        157.09        167.39        37.27 o
   0  17   3        131.31        105.10        26.24 o
   1  17   3        550.81        591.81        73.33 o
   2  17   3          4.51         17.34        34.19 o
   3  17   3         84.62         45.72        34.07 o
   4  17   3         28.57        -27.83        58.85 o
   5  17   3         82.83         45.09        59.68 o
   6  17   3        195.98        238.53        76.71 o
  -5  18   3       2372.12       2784.05       173.77 o
  -4  18   3        216.87        260.71        51.57 o
  -3  18   3        248.47        182.36        61.30 o
  -2  18   3        997.15       1149.12        80.00 o
  -1  18   3       1503.57       1437.35       105.66 o
   0  18   3        198.13        287.84        37.77 o
   1  18   3         87.98         94.96        33.92 o
   2  18   3       1377.70       1187.20        91.49 o
   3  18   3        104.90        103.54        41.35 o
   4  18   3        778.84        815.29       104.41 o
   5  18   3        580.01        609.62        97.94 o
   6  18   3        132.71        105.01       123.54 o
  -5  19   3          2.87        -29.50       149.27 o
  -4  19   3        264.54        212.62        56.39 o
  -3  19   3        100.83        124.79        44.34 o
  -2  19   3        671.67        699.10        73.25 o
  -1  19   3         16.96        -26.40        26.40 o
   0  19   3        306.51        316.56        49.22 o
   1  19   3        143.56        230.83        50.98 o
   2  19   3         44.62        -24.82        29.48 o
   3  19   3          9.12         13.75        35.19 o
   4  19   3         40.29         50.77        55.02 o
   5  19   3        337.76        276.36       221.30 o
  -5  20   3       1059.56       1016.32       285.13 o
  -4  20   3         37.84        -38.09        38.09 o
  -3  20   3         25.85         36.87        40.91 o
  -2  20   3        700.10        649.46        73.70 o
  -1  20   3        677.86        670.36        64.82 o
   0  20   3         97.55        142.94        50.77 o
   1  20   3         80.86         51.23        42.00 o
   2  20   3        302.56        242.68        55.05 o
   3  20   3        512.58        518.38        65.20 o
   4  20   3        481.19        462.20        87.20 o
  -4  21   3          2.10         -8.18       102.43 o
  -3  21   3         15.18          6.94        43.81 o
  -2  21   3         28.25         75.53        45.88 o
  -1  21   3         19.88         57.86        38.67 o
   0  21   3        258.91        126.73        51.03 o
   1  21   3         48.95         77.30        45.53 o
   2  21   3        149.98        125.51        53.69 o
   3  21   3        337.86        350.89        77.25 o
  -4  22   3          0.10        125.25       136.23 o
  -3  22   3          0.03         32.39        61.44 o
  -2  22   3        116.49         44.09        48.96 o
  -1  22   3        339.65        291.39        60.82 o
   0  22   3          7.25        -61.77        61.77 o
   1  22   3        264.07        203.50        55.61 o
   2  22   3         81.83         94.00        51.52 o
   3  22   3         10.18        -16.47       118.39 o
  -3  23   3        135.98        150.13        70.44 o
  -2  23   3        184.47        382.73       126.95 o
  -1  23   3        100.79        118.59        64.27 o
   0  23   3         87.36        277.93       107.07 o
   1  23   3         71.00        194.36        73.30 o
   2  23   3          4.45        -51.64        51.64 o
   0  24   3        178.65        474.21       159.22 o
   1  24   3        106.17         89.66       103.23 o
 -10   0   4        175.16        207.23       172.92 o
  -9   0   4       1825.53       1714.10       164.17 o
  -8   0   4         16.20         33.62        49.32 o
  -7   0   4        327.21        327.22        28.52 o
  -6   0   4        548.07        542.68        36.53 o
  -5   0   4       2248.44       2403.70        98.59 o
  -4   0   4         19.47          8.30        15.27 o
  -3   0   4       1396.13       1605.34        66.66 o
  -2   0   4          8.85         16.21         8.68 o
  -1   0   4        357.29        409.69        32.53 o
   1   0   4       4883.29       5068.66       205.87 o
   2   0   4         20.61         14.03         9.27 o
   3   0   4        309.62        358.63        25.59 o
   4   0   4       1142.36       1087.74        46.31 o
   5   0   4        246.56        265.76        29.36 o
   6   0   4       1413.57       1566.84        84.61 o
   7   0   4       1363.40       1468.72       137.33 o
   8   0   4        144.75        140.06        66.01 o
   9   0   4         32.26        -70.00        71.03 o
 -10   1   4        203.09        171.89       141.04 o
  -9   1   4       1291.25       1150.11        95.13 o
  -8   1   4       3473.84       3473.89       140.40 o
  -7   1   4       1974.75       2094.54        78.78 o
  -6   1   4        822.59        800.73        40.76 o
  -5   1   4       1278.66       1300.54        66.05 o
  -4   1   4       9945.48       9652.30       266.59 o
  -3   1   4      15494.98      16046.48       457.04 o
   0   1   4       1466.94       1223.44       159.51 o
   1   1   4       4887.71       5625.14       122.50 o
   2   1   4       1548.90       1641.89        37.85 o
   3   1   4       2144.86       2154.53        51.79 o
   4   1   4        286.49        374.33        16.48 o
   5   1   4          4.49         10.37         9.84 o
   6   1   4       1837.55       1816.91        61.73 o
   7   1   4       6130.69       5881.67       239.33 o
   8   1   4       1410.45       1545.77       132.58 o
   9   1   4         35.35        -62.45        90.94 o
  -9   2   4        207.13        256.67        70.64 o
  -8   2   4          0.59         28.10        23.05 o
  -7   2   4        317.26        262.13        28.04 o
  -6   2   4          2.34         -3.24        13.47 o
  -5   2   4       1521.13       1557.00        60.82 o
  -4   2   4       3509.41       3731.44       111.22 o
  -3   2   4        101.26        147.31        15.34 o
  -1   2   4       1540.73       1520.04       155.11 o
   0   2   4        658.35        546.37        21.57 o
   1   2   4       7347.68       7855.64       168.03 o
   2   2   4       1475.50       1663.18        42.98 o
   3   2   4         72.13         94.33        10.08 o
   4   2   4        791.64        824.41        31.82 o
   5   2   4        289.07        333.64        22.52 o
   6   2   4       1615.73       1560.77        65.15 o
   7   2   4          5.40         33.54        35.38 o
   8   2   4         48.55         20.34        36.91 o
   9   2   4        133.34         99.52       128.34 o
 -10   3   4        201.87        104.66       128.00 o
  -9   3   4          7.66         37.56        45.95 o
  -8   3   4         17.04         49.40        41.73 o
  -7   3   4        164.79        147.46        25.46 o
  -6   3   4         13.83          3.37        15.47 o
  -5   3   4         65.27         83.40        16.22 o
  -4   3   4         43.75         70.15        13.39 o
  -3   3   4        182.98        224.95        16.75 o
  -2   3   4          6.19         -6.03         6.65 o
  -1   3   4        410.56        366.51        22.30 o
   0   3   4        368.93        469.61        19.03 o
   1   3   4        591.43        564.66        21.30 o
   2   3   4         21.10         16.33         8.11 o
   3   3   4       1543.99       1632.03        45.95 o
   4   3   4          6.20         12.22        11.91 o
   5   3   4         14.30         21.54        13.41 o
   6   3   4        328.35        317.55        26.12 o
   7   3   4        139.28        151.78        43.15 o
   8   3   4         70.31         69.10        42.02 o
   9   3   4          3.63         61.08       120.79 o
  -9   4   4         84.31        150.87        52.06 o
  -8   4   4         21.43         44.80        26.41 o
  -7   4   4        468.81        405.74        35.32 o
  -6   4   4          0.15          9.28        16.64 o
  -5   4   4        794.30        803.21        41.05 o
  -4   4   4        124.41        106.95        14.74 o
  -3   4   4        168.57        147.82        11.31 o
  -2   4   4        468.04        446.46        17.69 o
  -1   4   4       2988.28       3423.58        93.25 o
   0   4   4        637.16        787.57        24.92 o
   1   4   4        508.23        528.82        19.27 o
   2   4   4          0.06         11.85         7.42 o
   3   4   4        632.30        587.60        24.86 o
   4   4   4       2289.61       2323.69        70.78 o
   5   4   4        991.92       1015.70        46.49 o
   6   4   4        617.84        722.14        38.52 o
   7   4   4        160.52        134.92        38.89 o
   8   4   4       1291.26       1275.70       107.45 o
   9   4   4         83.27        106.04       115.30 o
  -9   5   4        395.08        485.97        70.14 o
  -8   5   4       3811.82       3808.67       183.11 o
  -7   5   4       2856.00       2690.45       113.80 o
  -6   5   4        293.49        272.04        26.28 o
  -5   5   4       1781.95       1647.73        58.46 o
  -4   5   4       3610.19       3603.78        95.73 o
  -3   5   4       5314.88       5117.92       117.95 o
  -2   5   4         27.91         77.77         9.76 o
  -1   5   4        202.03        188.31        14.07 o
   0   5   4       1250.04       1224.10        36.42 o
   1   5   4        504.21        441.08        16.53 o
   2   5   4       1642.71       1673.14        42.74 o
   3   5   4         16.68         13.50         8.09 o
   4   5   4        766.53        778.51        36.46 o
   5   5   4         25.67         52.96        15.14 o
   6   5   4        323.38        307.51        26.17 o
   7   5   4       1549.37       1422.22        91.73 o
   8   5   4        475.17        551.69        72.47 o
   9   5   4       1022.25       1252.72       271.06 o
  -9   6   4        577.22        551.72        72.99 o
  -8   6   4         44.65         89.77        30.25 o
  -7   6   4       1411.31       1591.91        81.15 o
  -6   6   4       1673.90       1741.00        71.30 o
  -5   6   4       4899.33       4950.94       177.39 o
  -4   6   4        150.71        165.00        14.37 o
  -3   6   4        308.40        317.82        17.36 o
  -2   6   4       4797.10       4486.35       101.45 o
  -1   6   4         33.31         33.54         9.37 o
   0   6   4        109.46        130.41        10.99 o
   1   6   4         67.67         55.44         9.70 o
   2   6   4         26.87         15.79         9.01 o
   3   6   4        767.21        790.52        27.46 o
   4   6   4        180.31        155.10        16.97 o
   5   6   4         15.84         12.11        14.04 o
   6   6   4        372.92        319.59        29.30 o
   7   6   4        332.62        304.60        47.72 o
   8   6   4        123.05         93.21        54.19 o
   9   6   4        450.73        776.84       221.64 o
  -9   7   4        187.90        228.91        57.98 o
  -8   7   4        842.74        746.81        64.05 o
  -7   7   4       1396.92       1402.92        92.99 o
  -6   7   4        535.52        577.82        38.16 o
  -5   7   4       1005.42       1106.53        48.57 o
  -4   7   4       1729.14       1792.69        55.58 o
  -3   7   4         15.24          3.00         7.69 o
  -2   7   4       3098.50       2778.20        63.43 o
  -1   7   4       1040.21       1089.90        32.06 o
   0   7   4          5.02          4.12         8.85 o
   1   7   4       2106.02       1928.29        47.29 o
   2   7   4       2071.86       2044.22        52.23 o
   3   7   4       1927.49       1888.43        51.97 o
   4   7   4          7.43         14.12        14.50 o
   5   7   4         63.49         85.69        20.60 o
   6   7   4         55.10         50.24        23.39 o
   7   7   4        381.18        283.22        54.29 o
   8   7   4        923.37        844.99       121.09 o
  -9   8   4        677.92        567.39       109.13 o
  -8   8   4        370.87        267.12        50.67 o
  -7   8   4        231.64        183.33        33.30 o
  -6   8   4       5671.31       5609.46       177.50 o
  -5   8   4       3223.15       3136.40        86.55 o
  -4   8   4       2240.83       2260.92        67.38 o
  -3   8   4        179.53        110.30        14.15 o
  -2   8   4        120.74        257.05        15.72 o
  -1   8   4       1425.42       1623.99        43.91 o
   0   8   4       8033.66       7410.52       146.60 o
   1   8   4       6632.03       7391.02       151.04 o
   2   8   4         50.76         66.18        10.95 o
   3   8   4       3413.04       3290.64        83.48 o
   4   8   4       3168.83       2965.77        88.90 o
   5   8   4       2541.25       2519.42       118.99 o
   6   8   4         26.79         36.34        26.67 o
   7   8   4          0.61         14.50        36.30 o
   8   8   4        883.96        709.65        96.78 o
  -9   9   4         61.64         43.24        97.46 o
  -8   9   4        102.24        242.83        48.97 o
  -7   9   4         87.40         73.32        38.53 o
  -6   9   4        348.15        317.27        37.54 o
  -5   9   4         59.87         99.26        17.41 o
  -4   9   4        903.17        917.28        38.70 o
  -3   9   4         25.98          0.88        11.19 o
  -2   9   4        286.79        269.91        16.93 o
  -1   9   4       3753.08       4028.11        86.64 o
   0   9   4       1708.97       1675.07        43.19 o
   1   9   4        370.55        420.52        20.05 o
   2   9   4       1645.41       1814.70        50.40 o
   3   9   4        422.06        354.34        24.46 o
   4   9   4         37.36         39.32        14.92 o
   5   9   4          2.25         29.67        19.32 o
   6   9   4        670.09        670.75        59.84 o
   7   9   4        294.80        217.91        51.57 o
   8   9   4        221.64        224.07        68.83 o
  -9  10   4          0.43        -84.07        84.07 o
  -8  10   4          2.94          1.32        37.97 o
  -7  10   4         93.48        158.95        34.71 o
  -6  10   4         64.33         88.50        26.28 o
  -5  10   4        100.66         80.72        18.03 o
  -4  10   4       1734.33       2128.86        78.58 o
  -3  10   4       2173.38       1994.08        60.60 o
  -2  10   4         45.29         58.16        12.43 o
  -1  10   4       3948.94       4025.98        92.92 o
   0  10   4       3913.09       3751.68        82.58 o
   1  10   4       2662.98       2733.83        65.78 o
   2  10   4        475.48        560.97        27.49 o
   3  10   4       1833.84       1699.09        68.36 o
   4  10   4        828.58        724.10        39.99 o
   5  10   4       1148.21        969.39        63.94 o
   6  10   4          5.61         14.01        27.73 o
   7  10   4        569.40        521.22        72.36 o
   8  10   4        174.49        199.25       119.96 o
  -8  11   4         70.89         93.96        45.82 o
  -7  11   4        134.15        162.73        41.46 o
  -6  11   4          0.29        -15.78        25.32 o
  -5  11   4         12.06         31.22        17.85 o
  -4  11   4          0.48          8.12        13.74 o
  -3  11   4         81.08         77.45        16.57 o
  -2  11   4          6.05         -0.65        11.27 o
  -1  11   4         24.52          4.82        12.75 o
   0  11   4       1044.40       1089.08        42.27 o
   1  11   4        150.35        140.15        16.79 o
   2  11   4         79.80        114.39        15.08 o
   3  11   4          8.32         16.16        15.47 o
   4  11   4        207.93        221.53        24.78 o
   5  11   4        462.48        519.68        51.33 o
   6  11   4        565.22        640.23        65.92 o
   7  11   4          0.06         40.23        44.57 o
   8  11   4         34.17         47.01       103.98 o
  -8  12   4          0.11        -29.81       122.85 o
  -7  12   4        243.50        184.46        71.79 o
  -6  12   4       1527.65       1334.29        90.51 o
  -5  12   4        262.18        236.84        33.31 o
  -4  12   4       2245.60       2409.10        81.15 o
  -3  12   4          0.89          2.07        13.81 o
  -2  12   4        310.22        235.63        25.41 o
  -1  12   4        904.69        842.90        44.13 o
   0  12   4        957.13        971.71        42.20 o
   1  12   4        184.65        147.36        17.85 o
   2  12   4         25.42         19.71        15.29 o
   3  12   4          3.57         -4.03        17.53 o
   4  12   4        278.63        275.33        27.71 o
   5  12   4       1072.07       1060.16        74.83 o
   6  12   4        992.44        952.50        81.52 o
   7  12   4         27.73         74.09        49.63 o
  -8  13   4         20.94        -21.38        76.52 o
  -7  13   4          5.56        -34.44        34.44 o
  -6  13   4        220.36        200.87        43.24 o
  -5  13   4        315.09        398.89        49.85 o
  -4  13   4         11.49         30.02        22.16 o
  -3  13   4        648.67        624.30        48.17 o
  -2  13   4        867.72        824.44        73.01 o
  -1  13   4        194.69        239.96        27.71 o
   0  13   4         20.35         12.81        17.26 o
   1  13   4          1.97         -6.41        13.91 o
   2  13   4         14.20         19.73        10.98 o
   3  13   4        113.04         93.88        21.59 o
   4  13   4          4.28          6.06        23.51 o
   5  13   4         15.71         38.59        38.05 o
   6  13   4        424.76        432.54        65.55 o
   7  13   4        207.63        165.64        54.17 o
  -8  14   4         20.91         23.33       115.99 o
  -7  14   4         29.60          1.11        48.71 o
  -6  14   4        740.28        737.58        69.21 o
  -5  14   4       1589.55       1552.67       100.02 o
  -4  14   4        898.79        889.98        71.49 o
  -3  14   4        580.64        529.48        49.49 o
  -2  14   4        303.09        226.36        27.56 o
  -1  14   4       2417.45       2347.30        92.36 o
   0  14   4       3388.48       3259.29       103.74 o
   1  14   4       1751.14       1845.10        76.18 o
   2  14   4         45.06         34.51        15.89 o
   3  14   4       1370.07       1254.37        65.48 o
   4  14   4       3352.71       3347.13       145.63 o
   5  14   4       3130.84       3203.15       166.78 o
   6  14   4         58.80         78.92        44.99 o
   7  14   4        255.73        287.51        75.02 o
  -7  15   4         98.66        -49.60       119.93 o
  -6  15   4         33.65        -15.32        40.44 o
  -5  15   4        304.82        428.20        61.42 o
  -4  15   4        263.96        231.08        49.59 o
  -3  15   4       1634.39       1764.91        97.72 o
  -2  15   4       3299.82       3218.78       126.39 o
  -1  15   4        241.43        212.99        31.73 o
   0  15   4        326.22        242.44        28.35 o
   1  15   4        347.76        325.43        32.39 o
   2  15   4        577.56        677.76        49.85 o
   3  15   4        358.17        285.60        38.69 o
   4  15   4        177.80        113.94        38.08 o
   5  15   4        313.76        242.65        51.44 o
   6  15   4       2060.68       2021.67       132.17 o
   7  15   4       1187.15       1259.72       177.47 o
  -7  16   4         52.08         73.44       130.74 o
  -6  16   4        121.29         18.22        58.04 o
  -5  16   4          1.81          3.31        45.98 o
  -4  16   4        802.15       1015.84        93.02 o
  -3  16   4        399.60        429.28        50.51 o
  -2  16   4         58.20         62.20        31.95 o
  -1  16   4        275.40        313.94        36.97 o
   0  16   4        482.52        409.31        37.27 o
   1  16   4       2028.60       2166.82        94.46 o
   2  16   4         34.35         58.60        34.50 o
   3  16   4        302.07        266.59        46.80 o
   4  16   4        277.82        293.02        45.65 o
   5  16   4        697.36        769.39        84.93 o
   6  16   4         48.67         17.47        49.71 o
   7  16   4         34.23        -40.15        99.52 o
  -6  17   4         49.61          9.33        62.76 o
  -5  17   4        195.81        254.49        56.61 o
  -4  17   4          6.98         20.37        41.58 o
  -3  17   4        992.00       1118.17        88.40 o
  -2  17   4        300.06        375.10        47.47 o
  -1  17   4        473.80        535.92        54.09 o
   0  17   4          1.13        -22.03        22.03 o
   1  17   4        230.51        180.98        38.04 o
   2  17   4       3357.27       3515.36       173.77 o
   3  17   4        314.23        296.61        49.52 o
   4  17   4        468.37        471.75        66.08 o
   5  17   4        686.56        693.18        77.85 o
   6  17   4        566.93        679.58       219.93 o
  -5  18   4         17.64         20.01        59.01 o
  -4  18   4         14.09         12.65        44.58 o
  -3  18   4         12.66        -21.09        35.62 o
  -2  18   4          8.03        -23.79        29.40 o
  -1  18   4          3.32         30.88        28.51 o
   0  18   4       1348.83       1388.74        77.94 o
   1  18   4        135.82        151.29        44.34 o
   2  18   4        408.83        333.95        54.57 o
   3  18   4        955.44       1068.63        88.20 o
   4  18   4        283.19        275.11        72.92 o
   5  18   4          0.43          9.95        46.49 o
  -5  19   4         65.01        131.43       134.17 o
  -4  19   4         73.36        110.34        49.72 o
  -3  19   4         13.16        -22.55        37.88 o
  -2  19   4        366.53        417.96        54.88 o
  -1  19   4        606.02        634.90        61.24 o
   0  19   4        594.27        628.52        64.42 o
   1  19   4         39.18          4.72        37.64 o
   2  19   4        592.11        509.89        64.76 o
   3  19   4         21.61         11.54        35.23 o
   4  19   4         44.49        -23.57        76.98 o
   5  19   4        199.34         80.06        93.37 o
  -5  20   4         69.17        189.39       180.81 o
  -4  20   4        643.07        582.47        91.42 o
  -3  20   4        218.82        128.25        51.20 o
  -2  20   4          1.58         -5.16        35.35 o
  -1  20   4        345.16        407.18        65.56 o
   0  20   4        352.23        452.23        68.89 o
   1  20   4       1175.55       1181.05       113.25 o
   2  20   4         23.73         79.22        44.01 o
   3  20   4        110.43        113.15        46.87 o
   4  20   4       1297.52       1522.17       351.90 o
  -4  21   4        173.46        142.24        90.50 o
  -3  21   4        955.69       1141.63        97.94 o
  -2  21   4       1080.45       1252.73       150.28 o
  -1  21   4       1147.00       1141.27        96.61 o
   0  21   4          0.21        -46.76        59.37 o
   1  21   4        248.91        286.35        57.13 o
   2  21   4       2796.92       2680.84       158.35 o
   3  21   4       1412.44       1473.14       162.89 o
  -4  22   4          2.73        -80.62        80.62 o
  -3  22   4         23.00        -49.61        54.68 o
  -2  22   4         55.29        153.70        78.81 o
  -1  22   4          2.62        -29.71        46.44 o
   0  22   4        148.99         38.75        52.27 o
   1  22   4         62.58        155.62        53.12 o
   2  22   4        193.32        417.68        83.94 o
   3  22   4         84.56         34.32       125.25 o
  -3  23   4        310.40        290.43       111.18 o
  -2  23   4        465.01        334.35       140.18 o
  -1  23   4        344.45        687.96       224.73 o
   0  23   4         98.54        166.83        77.73 o
   1  23   4        620.20        888.14       117.89 o
   2  23   4        112.28        315.59        84.34 o
   0  24   4         23.83        -14.07       165.06 o
   1  24   4         21.12        -61.16        61.16 o
 -10   1   5        107.36         37.40       102.26 o
  -9   1   5         18.42         54.53        40.67 o
  -8   1   5        190.96        206.10        34.02 o
  -7   1   5        504.08        521.28        31.63 o
  -6   1   5          4.56         -6.44        11.84 o
  -5   1   5         11.46         36.95        12.71 o
  -4   1   5         90.95        142.10        16.01 o
  -3   1   5         70.37         56.01        11.29 o
  -2   1   5        282.34        292.75        29.86 o
  -1   1   5       1320.78       1057.84       332.66 o
   0   1   5       1041.10       1025.20        32.47 o
   1   1   5        292.88        275.26        13.90 o
   2   1   5        603.97        563.26        20.54 o
   3   1   5         10.65         11.85         7.45 o
   4   1   5        733.28        722.45        26.72 o
   5   1   5       2856.25       2867.49        81.68 o
   6   1   5        767.70        746.40        36.50 o
   7   1   5         40.26         32.90        35.51 o
   8   1   5          0.59        -53.99        53.99 o
   9   1   5        230.55        192.82       126.97 o
 -10   2   5         69.78        170.38        79.42 o
  -9   2   5       1040.40        990.81        93.98 o
  -8   2   5       1277.00       1426.01        80.88 o
  -7   2   5        169.94        170.49        24.63 o
  -6   2   5         20.80         21.63        14.91 o
  -5   2   5       8270.45       8665.76       257.65 o
  -4   2   5      10212.93      10081.17       265.33 o
  -3   2   5       1700.19       1714.77        57.62 o
  -2   2   5       6698.14       7084.07       163.60 o
  -1   2   5       7695.21       7576.04       231.98 o
   0   2   5      10207.87       9170.06       217.41 o
   1   2   5      11528.88      11253.72       287.81 o
   2   2   5        956.39       1040.02        40.17 o
   3   2   5       8260.76       8023.14       170.61 o
   4   2   5      15694.20      15409.86       366.61 o
   5   2   5       1702.67       1582.43        55.25 o
   6   2   5        183.13        159.35        19.71 o
   7   2   5        466.65        405.02        53.58 o
   8   2   5        651.61        643.92        70.85 o
   9   2   5        182.87        124.57       130.74 o
  -9   3   5        144.69        181.81        45.50 o
  -8   3   5        151.90        134.66        28.10 o
  -7   3   5         22.89          7.59        20.33 o
  -6   3   5        104.87         79.80        19.59 o
  -5   3   5        745.55        725.58        37.77 o
  -4   3   5       2907.76       2888.00        86.16 o
  -3   3   5        319.16        220.83        21.07 o
  -2   3   5       7897.28       8240.45       198.91 o
  -1   3   5       1478.84       1893.95        59.21 o
   0   3   5        718.00        534.56        18.74 o
   1   3   5        132.73        169.67        12.09 o
   2   3   5       2308.47       2386.58        55.62 o
   3   3   5       3966.59       4240.33        98.10 o
   4   3   5         19.43         24.87        12.18 o
   5   3   5       2225.31       2189.19        69.64 o
   6   3   5        928.51       1098.93        49.13 o
   7   3   5       1343.86       1208.57        87.49 o
   8   3   5         25.63         12.02        38.84 o
   9   3   5         18.57         -9.61       112.90 o
  -9   4   5        600.30        552.54        84.68 o
  -8   4   5        532.73        574.74        47.32 o
  -7   4   5          1.49        -19.08        19.08 o
  -6   4   5         38.49        -17.20        17.20 o
  -5   4   5        921.46       1011.45        48.99 o
  -4   4   5       2348.21       2052.06        66.32 o
  -3   4   5       3667.82       3871.88        99.00 o
  -2   4   5        159.68         96.14         9.96 o
  -1   4   5      17521.47      18337.56       448.05 o
   0   4   5      16260.42      16746.01       333.39 o
   1   4   5       4482.93       4631.57        97.78 o
   2   4   5        223.30        322.70        16.68 o
   3   4   5       3916.18       3595.60        85.91 o
   4   4   5       2274.65       2332.22        81.67 o
   5   4   5       2300.98       2167.65        74.16 o
   6   4   5        834.33        883.75        44.42 o
   7   4   5        359.49        346.26        55.22 o
   8   4   5       1428.43       1369.15       114.00 o
   9   4   5        817.08        802.23       214.44 o
  -9   5   5        209.42        266.38        56.43 o
  -8   5   5        896.19        850.68        54.98 o
  -7   5   5       1411.21       1355.37        68.17 o
  -6   5   5        263.19        203.75        24.99 o
  -5   5   5        227.81        206.37        24.69 o
  -4   5   5       1383.80       1530.66        66.64 o
  -3   5   5        378.56        262.82        20.85 o
  -2   5   5       2914.01       3061.48        71.99 o
  -1   5   5      12361.37      11945.44       248.47 o
   0   5   5         42.01         76.79         9.51 o
   1   5   5       5003.93       5280.25       105.56 o
   2   5   5       1470.20       1231.97        34.65 o
   3   5   5       5359.07       5656.79       121.05 o
   4   5   5        982.52        991.38        40.70 o
   5   5   5          1.36          7.26        14.52 o
   6   5   5       2502.10       2393.11        83.97 o
   7   5   5       2487.72       2413.00       169.94 o
   8   5   5        465.48        535.47        99.21 o
   9   5   5        126.50        -67.26       118.73 o
  -9   6   5          3.59          9.34        46.75 o
  -8   6   5        180.91        202.01        36.66 o
  -7   6   5         91.26        105.08        26.12 o
  -6   6   5        402.42        401.99        31.95 o
  -5   6   5         42.76         29.37        15.93 o
  -4   6   5        823.93        887.50        38.84 o
  -3   6   5       4005.17       4072.18        97.74 o
  -2   6   5        154.41        205.59        14.44 o
  -1   6   5        149.08        164.87        13.76 o
   0   6   5          0.94         -1.25         8.66 o
   1   6   5        868.25        871.61        25.79 o
   2   6   5       1531.93       1860.10        46.71 o
   3   6   5       1060.80       1220.37        38.62 o
   4   6   5        117.37        140.98        17.26 o
   5   6   5         11.97          6.48        14.64 o
   6   6   5        361.41        375.07        31.75 o
   7   6   5        140.26        184.28        46.08 o
   8   6   5          0.28         21.57        49.16 o
   9   6   5         65.24        -26.42       108.09 o
  -9   7   5          8.24          0.06        82.43 o
  -8   7   5        835.96        822.13        66.93 o
  -7   7   5        379.76        428.97        41.88 o
  -6   7   5        316.13        373.05        33.23 o
  -5   7   5       2294.67       2292.50        78.29 o
  -4   7   5        299.66        339.47        20.85 o
  -3   7   5        782.51        807.20        32.46 o
  -2   7   5        369.70        445.46        20.34 o
  -1   7   5       1496.02       1676.13        42.57 o
   0   7   5        185.55        295.21        15.64 o
   1   7   5        110.45        101.29        14.69 o
   2   7   5        799.14        805.16        27.91 o
   3   7   5          2.05         -7.16         9.96 o
   4   7   5        948.59       1082.38        47.47 o
   5   7   5        261.85        238.28        28.07 o
   6   7   5          1.53        -10.97        22.33 o
   7   7   5        273.86        293.41        55.29 o
   8   7   5        546.53        701.53        95.95 o
  -9   8   5         25.16        -57.60        57.60 o
  -8   8   5        562.74        464.00        54.15 o
  -7   8   5        378.65        473.28        43.78 o
  -6   8   5         57.10         44.74        34.42 o
  -5   8   5         88.51        104.76        20.33 o
  -4   8   5       2677.59       2594.88        74.12 o
  -3   8   5       1304.88       1222.66        42.98 o
  -2   8   5          3.87          9.40         9.46 o
  -1   8   5       1730.91       1643.73        42.61 o
   0   8   5       9049.08       9214.15       190.75 o
   1   8   5       1646.61       1681.63        46.51 o
   2   8   5         68.12         67.82        11.92 o
   3   8   5        436.05        351.63        19.32 o
   4   8   5       1249.93       1199.26        51.27 o
   5   8   5        586.26        599.91        42.72 o
   6   8   5         25.00         17.49        27.24 o
   7   8   5        863.25        871.12       112.45 o
   8   8   5        257.04        226.90        68.70 o
  -9   9   5         69.07         42.55        89.91 o
  -8   9   5        556.00        504.12        60.46 o
  -7   9   5        808.00        899.40        68.32 o
  -6   9   5       1418.38       1561.35        84.29 o
  -5   9   5        145.19        117.57        16.73 o
  -4   9   5        291.54        281.67        20.61 o
  -3   9   5       1060.66       1075.94        40.08 o
  -2   9   5       1442.88       1338.60        40.58 o
  -1   9   5       6204.44       6233.67       129.37 o
   0   9   5        725.57        691.67        26.56 o
   1   9   5       5396.84       5704.30       122.75 o
   2   9   5       6330.73       6333.92       140.17 o
   3   9   5        288.89        254.10        20.79 o
   4   9   5         21.39         45.75        15.83 o
   5   9   5       1092.42       1045.89        58.75 o
   6   9   5        945.47        898.40        76.15 o
   7   9   5        695.23        668.66        78.33 o
   8   9   5          1.57         83.15        61.98 o
  -9  10   5          6.18        -41.18        85.79 o
  -8  10   5         53.00        115.12        59.96 o
  -7  10   5        160.14        262.21        42.08 o
  -6  10   5        651.48        581.93        60.74 o
  -5  10   5        312.97        289.09        24.69 o
  -4  10   5        151.29        178.72        19.93 o
  -3  10   5        114.77        140.63        18.30 o
  -2  10   5       1245.78       1236.34        44.14 o
  -1  10   5       1317.14       1318.62        39.33 o
   0  10   5         33.83          7.94         9.46 o
   1  10   5       1866.80       1877.10        56.72 o
   2  10   5        870.81        869.78        44.92 o
   3  10   5        113.74         84.67        16.03 o
   4  10   5         14.28         16.44        11.85 o
   5  10   5        908.65        839.97        61.31 o
   6  10   5        136.55        169.93        41.11 o
   7  10   5         76.63        116.67        49.83 o
   8  10   5        176.63         47.28        96.07 o
  -8  11   5        599.77        497.59        77.78 o
  -7  11   5       1876.91       2089.86       115.24 o
  -6  11   5       1297.94       1294.55        86.45 o
  -5  11   5         59.65         26.53        20.72 o
  -4  11   5       2002.92       2324.14        85.92 o
  -3  11   5       4609.93       4655.10       148.40 o
  -2  11   5       4174.44       4111.12       117.96 o
  -1  11   5         24.17         49.62        14.58 o
   0  11   5        100.59        142.58        17.37 o
   1  11   5       1318.87       1422.67        50.53 o
   2  11   5       2366.53       2179.75        79.95 o
   3  11   5       1930.30       1801.20        76.80 o
   4  11   5       1239.74       1314.16        53.78 o
   5  11   5         70.39         63.85        33.42 o
   6  11   5       3175.20       2817.25       152.97 o
   7  11   5       2537.94       2748.38       178.59 o
  -8  12   5        188.58        120.90        85.14 o
  -7  12   5       1094.60        959.94       108.27 o
  -6  12   5       1346.39       1298.41       105.60 o
  -5  12   5         11.18        -12.22        21.03 o
  -4  12   5         96.57         68.84        18.30 o
  -3  12   5        596.01        538.02        45.93 o
  -2  12   5        754.93        813.20        47.00 o
  -1  12   5         66.86         49.41        16.04 o
   0  12   5         26.26         19.59        15.22 o
   1  12   5        635.07        717.46        35.52 o
   2  12   5        174.74        180.78        20.46 o
   3  12   5        564.77        603.18        52.54 o
   4  12   5         26.14         25.40        17.64 o
   5  12   5        581.49        534.07        55.13 o
   6  12   5        464.01        471.03        61.67 o
   7  12   5        192.69        140.19        74.98 o
  -8  13   5        145.75        107.41       104.32 o
  -7  13   5        161.51        108.73        49.52 o
  -6  13   5        472.52        639.11        63.58 o
  -5  13   5        140.40        139.65        36.54 o
  -4  13   5        100.00         92.43        21.40 o
  -3  13   5        258.76        240.79        27.72 o
  -2  13   5        247.29        184.86        31.22 o
  -1  13   5         32.29         44.50        19.11 o
   0  13   5        334.00        418.88        31.73 o
   1  13   5         10.11         -0.01        14.59 o
   2  13   5          1.50         -3.61        13.60 o
   3  13   5        166.96        240.40        31.23 o
   4  13   5        332.64        257.56        33.39 o
   5  13   5         91.58        128.44        36.77 o
   6  13   5        267.69        235.98        51.52 o
   7  13   5        271.93        177.32        74.43 o
  -7  14   5          1.20        -46.06        46.06 o
  -6  14   5        538.76        520.32        59.15 o
  -5  14   5         40.04         80.57        40.64 o
  -4  14   5        383.10        319.99        46.50 o
  -3  14   5         20.68         12.83        23.17 o
  -2  14   5        797.50        678.94        44.18 o
  -1  14   5         48.48         26.31        19.16 o
   0  14   5          0.52         15.38        16.79 o
   1  14   5        253.13        300.45        30.72 o
   2  14   5       2254.67       2330.37       110.97 o
   3  14   5        107.65         77.31        28.12 o
   4  14   5          0.25         -4.52        25.35 o
   5  14   5        250.43        290.18        51.95 o
   6  14   5          7.24         -6.48        38.69 o
   7  14   5          1.89        -66.02        66.02 o
  -7  15   5         18.51        -45.08       100.89 o
  -6  15   5        549.51        574.77        73.58 o
  -5  15   5        519.10        514.01        72.65 o
  -4  15   5        436.32        550.82        67.25 o
  -3  15   5        372.93        398.21        42.33 o
  -2  15   5       2773.67       2799.23       108.73 o
  -1  15   5       2165.70       2122.42        83.68 o
   0  15   5         11.57         17.45        20.98 o
   1  15   5       2363.38       2367.78        95.88 o
   2  15   5        265.51        168.18        53.99 o
   3  15   5        743.27        732.39        61.87 o
   4  15   5         12.80        -26.68        26.68 o
   5  15   5        117.76         60.93        43.34 o
   6  15   5         26.23        -13.22        49.80 o
   7  15   5        482.37        624.82       183.21 o
  -6  16   5        306.74        306.87        76.27 o
  -5  16   5         22.51          6.03        73.89 o
  -4  16   5         91.78        135.68        49.79 o
  -3  16   5        652.33        622.31        58.97 o
  -2  16   5         49.58         70.74        33.30 o
  -1  16   5         91.62         91.27        25.55 o
   0  16   5        499.17        559.40        42.49 o
   1  16   5        164.97        199.10        47.75 o
   2  16   5         28.36         38.71        32.69 o
   3  16   5         16.99         20.86        34.19 o
   4  16   5        412.08        404.35        53.74 o
   5  16   5        159.78        252.18        52.98 o
   6  16   5        152.08        119.40        54.36 o
   7  16   5         11.51        -30.88       109.47 o
  -6  17   5         89.89        209.38       104.13 o
  -5  17   5        389.38        278.06        58.78 o
  -4  17   5        168.25        182.55        52.86 o
  -3  17   5        879.56       1032.36        84.25 o
  -2  17   5         92.52        117.55        37.70 o
  -1  17   5         10.95         18.12        29.67 o
   0  17   5         49.06         31.75        25.16 o
   1  17   5         95.85         48.98        31.79 o
   2  17   5        792.57        737.03        70.86 o
   3  17   5        591.80        721.45        69.63 o
   4  17   5        181.37        143.98        58.95 o
   5  17   5          0.47        -42.75        44.88 o
   6  17   5        198.82        177.96       109.22 o
  -5  18   5        144.63         56.88        49.23 o
  -4  18   5         67.21         44.38        45.61 o
  -3  18   5         32.65        -31.49        31.49 o
  -2  18   5       1043.76       1020.18        77.97 o
  -1  18   5        503.32        434.58        46.55 o
   0  18   5        396.24        369.41        47.13 o
   1  18   5         70.82         50.86        37.73 o
   2  18   5        778.73        772.64        91.34 o
   3  18   5         25.95          3.42        35.74 o
   4  18   5         71.33         38.15        45.64 o
   5  18   5        749.25        468.37        70.44 o
  -5  19   5        473.81        500.78       291.15 o
  -4  19   5        334.51        392.00        69.15 o
  -3  19   5        118.17        101.92        43.45 o
  -2  19   5        111.86         50.07        33.09 o
  -1  19   5        206.65        291.47        44.92 o
   0  19   5         53.54         -1.86        40.89 o
   1  19   5          5.37        -28.89        28.89 o
   2  19   5        138.27        228.70        52.81 o
   3  19   5         60.62        -12.92        58.77 o
   4  19   5        270.77        322.35        68.87 o
   5  19   5         37.59        -63.48        93.00 o
  -5  20   5        203.77        360.28       191.10 o
  -4  20   5         68.34        129.02        77.69 o
  -3  20   5         77.18         94.22        46.19 o
  -2  20   5         19.30        -15.66        41.84 o
  -1  20   5        348.39        250.25        48.85 o
   0  20   5       1642.41       1395.60       114.44 o
   1  20   5         47.50        101.98        45.45 o
   2  20   5          6.24        -19.62        41.34 o
   3  20   5         26.28        -46.60        46.60 o
   4  20   5        220.80        274.83       168.15 o
  -4  21   5         70.18         77.15        98.13 o
  -3  21   5         30.38          8.98        55.72 o
  -2  21   5        151.44        101.82        49.97 o
  -1  21   5        264.63        241.51        56.67 o
   0  21   5        121.11        175.48        55.11 o
   1  21   5         38.26         26.05        46.51 o
   2  21   5        111.35        170.99        51.22 o
   3  21   5         20.33         20.65       146.17 o
  -4  22   5          1.24        -69.33        76.59 o
  -3  22   5          0.11        -36.27        65.49 o
  -2  22   5        452.10        295.94        88.38 o
  -1  22   5         65.26        104.46        84.88 o
   0  22   5         72.70         45.51        68.75 o
   1  22   5         26.43         -6.26        52.57 o
   2  22   5          0.35         80.31        58.54 o
   0  23   5          0.12        -77.09       155.09 o
   1  23   5          7.99        110.91       112.03 o
  -9   0   6          2.75          5.61        53.07 o
  -8   0   6       1289.39       1292.74       109.05 o
  -7   0   6       1076.54       1127.59       114.48 o
  -6   0   6        689.80        671.08        65.53 o
  -5   0   6       1399.84       1286.66       148.34 o
  -4   0   6        737.21        719.28        37.56 o
  -3   0   6        941.47        892.85        59.97 o
  -2   0   6        407.60        391.26        30.99 o
  -1   0   6       8418.50       8490.43       324.63 o
   0   0   6        140.20        156.49        14.58 o
   1   0   6      12914.87      14725.26       513.50 o
   2   0   6       2350.36       2452.04        80.55 o
   3   0   6       3029.96       3374.31       107.33 o
   4   0   6        439.39        549.46        35.70 o
   5   0   6       7262.91       7319.29       250.59 o
   6   0   6        520.07        597.76        56.98 o
   7   0   6        388.12        435.44       118.49 o
   8   0   6       1879.76       2001.98       243.65 o
  -9   1   6        265.12        284.10        61.59 o
  -8   1   6        527.88        628.47        50.01 o
  -7   1   6         88.68        138.83        29.28 o
  -6   1   6          5.86         17.82        10.51 o
  -5   1   6         77.47         52.77        13.57 o
  -4   1   6       1107.07       1121.81        45.92 o
  -3   1   6         29.14         37.04         9.07 o
  -2   1   6         28.15         -8.61         8.66 o
  -1   1   6       3262.20       2896.72        70.38 o
   0   1   6        312.78        302.66        15.20 o
   1   1   6         48.48        112.33        11.10 o
   2   1   6       6860.83       6234.03       130.86 o
   3   1   6      23232.87      24468.99       487.06 o
   4   1   6       7928.61       7794.93       184.53 o
   5   1   6        284.95        395.73        27.36 o
   6   1   6       2861.78       2912.70       100.89 o
   7   1   6       2762.49       2871.85       151.40 o
   8   1   6       1446.37       1551.17       158.19 o
  -9   2   6        189.81        288.24        51.73 o
  -8   2   6          9.74         17.95        25.63 o
  -7   2   6          0.62          1.31        16.05 o
  -6   2   6       1065.72       1128.19        49.63 o
  -5   2   6       1001.13        958.37        43.75 o
  -4   2   6        127.06        137.96        16.93 o
  -3   2   6        697.91        751.34        27.21 o
  -2   2   6         36.39         49.83         9.22 o
  -1   2   6       1563.47       1440.83        39.94 o
   0   2   6        452.34        525.05        20.34 o
   1   2   6       2259.79       2189.10        52.40 o
   2   2   6        558.03        545.31        22.30 o
   3   2   6       1254.45       1544.22        41.86 o
   4   2   6       4354.54       4157.60       105.32 o
   5   2   6          4.38          0.02        14.43 o
   6   2   6         77.96         85.61        18.81 o
   7   2   6          1.02         39.25        34.06 o
   8   2   6        350.94        394.83        79.22 o
   9   2   6         80.87        195.22       149.96 o
  -9   3   6        105.88        135.75        46.48 o
  -8   3   6        190.49        140.63        32.67 o
  -7   3   6         12.74         -2.27        18.71 o
  -6   3   6        202.06        232.73        24.02 o
  -5   3   6        408.59        514.56        31.38 o
  -4   3   6       1238.96       1173.33        48.93 o
  -3   3   6       1017.29        951.62        33.43 o
  -2   3   6         68.56         43.83        10.75 o
  -1   3   6        175.31        195.80        14.69 o
   0   3   6       2003.47       2208.65        53.91 o
   1   3   6        870.86        797.19        28.15 o
   2   3   6        616.02        759.58        28.10 o
   3   3   6        144.24        212.31        15.06 o
   4   3   6        314.83        246.15        20.31 o
   5   3   6        879.98        967.45        45.50 o
   6   3   6        359.46        349.24        27.88 o
   7   3   6        152.96        131.29        54.98 o
   8   3   6        300.18        402.68        66.01 o
   9   3   6        171.78        108.09       137.26 o
  -9   4   6        134.30        122.98        43.83 o
  -8   4   6        870.57        838.33        56.80 o
  -7   4   6       1205.53       1146.23        62.01 o
  -6   4   6       2064.28       2145.07        80.97 o
  -5   4   6        468.44        430.87        32.82 o
  -4   4   6       1287.95       1292.58        53.26 o
  -3   4   6        996.59        998.38        33.49 o
  -2   4   6         55.84        141.28        13.04 o
  -1   4   6          2.31          7.46         9.57 o
   0   4   6        748.51        723.42        23.91 o
   1   4   6       1914.62       2030.85        56.00 o
   2   4   6         63.08         46.00        11.11 o
   3   4   6        211.78        178.35        14.99 o
   4   4   6         45.93         33.16        13.45 o
   5   4   6        134.38        126.04        18.42 o
   6   4   6          3.33        -14.73        16.27 o
   7   4   6          0.32         -4.37        31.70 o
   8   4   6         79.44         81.77        48.93 o
   9   4   6         44.77       -109.47       114.61 o
  -9   5   6        144.07        247.90        59.62 o
  -8   5   6        727.25        750.81        52.45 o
  -7   5   6        256.58        216.85        30.61 o
  -6   5   6         96.89         45.39        20.58 o
  -5   5   6          0.39        -14.71        14.79 o
  -4   5   6        487.36        591.27        31.93 o
  -3   5   6        903.74       1005.41        33.38 o
  -2   5   6        844.66        802.13        30.32 o
  -1   5   6       4048.07       4322.41        93.02 o
   0   5   6        173.14        141.06        11.85 o
   1   5   6        869.45        989.63        29.62 o
   2   5   6       2968.63       2838.69        66.17 o
   3   5   6       2067.35       1901.30        51.96 o
   4   5   6       3222.71       2845.96        81.55 o
   5   5   6        134.08        154.12        20.90 o
   6   5   6         32.84         62.87        19.86 o
   7   5   6       2784.77       2531.12       178.40 o
   8   5   6       2036.75       1924.46       140.61 o
   9   5   6        583.03        293.71       158.88 o
  -9   6   6        228.74        246.51        81.26 o
  -8   6   6         96.80        137.18        31.22 o
  -7   6   6       1095.17       1184.18        65.66 o
  -6   6   6        607.28        599.96        39.66 o
  -5   6   6         52.70         97.48        20.54 o
  -4   6   6        523.02        480.09        28.00 o
  -3   6   6       2139.61       2169.46        61.50 o
  -2   6   6        461.51        524.11        27.47 o
  -1   6   6       6167.21       5810.36       122.98 o
   0   6   6       1321.44       1388.06        36.36 o
   1   6   6       7103.31       7205.73       142.77 o
   2   6   6         93.94         99.27        10.23 o
   3   6   6        722.96        811.35        29.37 o
   4   6   6        704.59        600.49        35.49 o
   5   6   6        520.22        544.17        46.63 o
   6   6   6        523.17        613.86        45.54 o
   7   6   6         18.65          4.81        43.51 o
   8   6   6        300.27        223.22        67.03 o
   9   6   6        709.09        588.10       212.38 o
  -9   7   6        559.09        626.71       123.18 o
  -8   7   6       1494.43       1421.08        84.47 o
  -7   7   6        529.54        509.65        44.68 o
  -6   7   6          0.89          0.95        18.09 o
  -5   7   6        170.74        118.98        20.44 o
  -4   7   6       2782.68       2740.02        76.51 o
  -3   7   6       1632.50       1524.95        50.15 o
  -2   7   6        100.44         59.11        10.95 o
  -1   7   6        494.66        624.00        23.69 o
   0   7   6          8.70         15.20         9.46 o
   1   7   6       1609.83       1496.95        37.88 o
   2   7   6       4366.68       4605.50        99.38 o
   3   7   6        565.68        521.64        23.73 o
   4   7   6        476.01        505.51        32.28 o
   5   7   6        256.27        247.53        36.04 o
   6   7   6       2799.04       2844.20       155.24 o
   7   7   6       1353.86       1181.60       112.67 o
   8   7   6        730.50        843.02       105.72 o
  -9   8   6        353.67        281.01       156.14 o
  -8   8   6        382.95        350.08        48.74 o
  -7   8   6         68.43         63.30        27.05 o
  -6   8   6        209.08        288.02        31.47 o
  -5   8   6        101.44        124.65        22.30 o
  -4   8   6       1270.17       1086.23        50.64 o
  -3   8   6       2372.65       2413.46        71.73 o
  -2   8   6       1153.45       1281.87        39.93 o
  -1   8   6       4946.83       4669.81        99.37 o
   0   8   6      12014.14      13314.71       256.69 o
   1   8   6       6235.70       5894.92       123.19 o
   2   8   6        830.39       1021.15        34.81 o
   3   8   6        285.76        278.23        18.22 o
   4   8   6        868.23        843.02        43.06 o
   5   8   6       3029.06       3271.31       119.73 o
   6   8   6       1819.96       1782.48       109.32 o
   7   8   6        147.17        193.88        52.08 o
   8   8   6        479.08        316.01        77.51 o
  -8   9   6        257.23        385.88        82.95 o
  -7   9   6        399.68        409.77        47.52 o
  -6   9   6          3.46         -0.91        23.64 o
  -5   9   6        752.38        812.71        35.86 o
  -4   9   6         43.24         28.93        13.37 o
  -3   9   6       2027.81       2222.21        74.81 o
  -2   9   6        499.89        456.81        23.19 o
  -1   9   6        604.58        682.36        25.90 o
   0   9   6       1835.22       1883.15        49.93 o
   1   9   6       4535.63       4363.52        98.35 o
   2   9   6       1496.60       1640.31        54.57 o
   3   9   6         76.72         78.74        14.76 o
   4   9   6        923.02        912.47        46.71 o
   5   9   6        686.54        657.50        53.13 o
   6   9   6        358.46        392.23        69.53 o
   7   9   6         17.57         -8.56        39.62 o
   8   9   6          1.23        135.25       127.47 o
  -9  10   6        108.96         35.00        95.05 o
  -8  10   6        974.02       1067.44        97.14 o
  -7  10   6        309.21        426.32        49.69 o
  -6  10   6        511.32        541.82        47.89 o
  -5  10   6        473.52        455.20        29.22 o
  -4  10   6       1398.41       1327.04        60.57 o
  -3  10   6       1698.87       1649.25        65.97 o
  -2  10   6          0.40         23.17        13.02 o
  -1  10   6        716.20        573.21        28.73 o
   0  10   6       4398.62       4786.29       116.64 o
   1  10   6        920.61        854.82        38.33 o
   2  10   6        895.05        862.35        41.97 o
   3  10   6        570.65        624.03        31.73 o
   4  10   6        650.85        532.52        36.23 o
   5  10   6          6.90         11.99        28.59 o
   6  10   6          1.28         34.00        31.68 o
   7  10   6         14.12         15.07        44.50 o
  -8  11   6          7.80        -25.02        48.21 o
  -7  11   6         30.36         30.14        34.35 o
  -6  11   6         30.91        118.65        36.97 o
  -5  11   6         14.89         20.88        20.97 o
  -4  11   6        302.13        259.59        30.76 o
  -3  11   6          1.13          3.91        18.62 o
  -2  11   6        680.65        709.80        37.47 o
  -1  11   6        154.32        202.06        20.70 o
   0  11   6        119.12        104.97        22.02 o
   1  11   6        915.30        934.41        55.09 o
   2  11   6        160.76        148.08        21.44 o
   3  11   6        449.25        471.40        34.65 o
   4  11   6        113.11        145.84        18.79 o
   5  11   6         42.27         39.60        31.47 o
   6  11   6        128.99         91.98        41.21 o
   7  11   6        295.03        359.39        66.64 o
  -8  12   6        157.46         95.08       116.66 o
  -7  12   6         24.33          9.26        40.83 o
  -6  12   6         59.28         77.53        43.68 o
  -5  12   6          2.89         66.47        48.38 o
  -4  12   6        177.61        198.32        27.01 o
  -3  12   6          0.35          8.37        18.50 o
  -2  12   6        305.68        340.86        27.16 o
  -1  12   6          8.30         12.76        14.82 o
   0  12   6        698.72        744.86        40.78 o
   1  12   6       2413.72       2152.15        75.18 o
   2  12   6       2861.67       2717.86       101.56 o
   3  12   6        113.21         89.23        23.39 o
   4  12   6        685.36        689.99        50.85 o
   5  12   6       1400.23       1549.00        94.32 o
   6  12   6       1675.36       1502.57       106.20 o
   7  12   6        130.74        105.85        49.93 o
  -8  13   6        694.73        687.27       188.02 o
  -7  13   6        277.83        257.74        67.27 o
  -6  13   6         93.42         55.70        40.46 o
  -5  13   6        357.42        288.59        45.21 o
  -4  13   6        524.65        506.84        39.53 o
  -3  13   6       1706.78       1877.32        84.38 o
  -2  13   6         77.71         75.03        20.06 o
  -1  13   6        167.78        185.29        22.70 o
   0  13   6       3047.55       2833.88       103.77 o
   1  13   6       2006.24       2151.80        84.65 o
   2  13   6       2022.96       2011.62        83.08 o
   3  13   6        321.04        250.59        43.51 o
   4  13   6         29.27         52.85        26.06 o
   5  13   6        292.82        388.19        50.68 o
   6  13   6        432.95        431.98        62.85 o
   7  13   6          5.50        -27.06        43.43 o
  -7  14   6         78.65          5.75        72.71 o
  -6  14   6        209.89        227.13        66.50 o
  -5  14   6       1665.93       1663.42       117.98 o
  -4  14   6       2999.50       2965.10       168.95 o
  -3  14   6        461.26        450.36        55.99 o
  -2  14   6        641.62        838.09        48.04 o
  -1  14   6       3536.55       3348.54       114.98 o
   0  14   6       1816.99       1949.89        78.45 o
   1  14   6       1173.05       1108.25        60.19 o
   2  14   6        258.56        206.42        28.33 o
   3  14   6        182.87        165.67        36.59 o
   4  14   6       1606.83       1737.73       101.84 o
   5  14   6       1946.12       1967.19       113.75 o
   6  14   6        420.71        398.86        62.19 o
   7  14   6        276.96        502.00       176.00 o
  -7  15   6        959.67       1048.58       227.48 o
  -6  15   6        861.60        912.36        89.52 o
  -5  15   6         28.66        -36.99        36.99 o
  -4  15   6        719.08        882.85       103.80 o
  -3  15   6       2385.15       2520.47       188.47 o
  -2  15   6       1464.64       1555.10        69.67 o
  -1  15   6        197.32        162.00        27.55 o
   0  15   6        188.79        281.76        32.76 o
   1  15   6       3508.15       3289.01       153.48 o
   2  15   6       1644.23       1722.12       105.73 o
   3  15   6       1330.21       1456.35        94.09 o
   4  15   6         29.50         -3.77        31.73 o
   5  15   6        856.35        783.01        78.27 o
   6  15   6        367.28        309.90        59.74 o
   7  15   6         40.68         34.32       125.25 o
  -6  16   6        250.70        180.12        51.56 o
  -5  16   6        686.62        827.17        87.48 o
  -4  16   6        397.27        494.19        66.38 o
  -3  16   6         93.62         91.77        36.34 o
  -2  16   6       2010.27       2238.54       106.46 o
  -1  16   6        735.90        650.42        55.85 o
   0  16   6       1455.57       1593.97        83.45 o
   1  16   6        139.92        157.67        26.86 o
   2  16   6         99.26         50.88        39.08 o
   3  16   6        540.57        505.56        59.71 o
   4  16   6       1448.26       1324.28        90.34 o
   5  16   6         22.57        -37.67        37.67 o
   6  16   6        913.39        868.04        95.57 o
  -6  17   6       1296.31       1885.47       346.55 o
  -5  17   6        215.09        300.09        62.36 o
  -4  17   6         70.30         76.15        46.34 o
  -3  17   6        364.96        325.59        55.24 o
  -2  17   6        758.57        791.02        60.95 o
  -1  17   6        111.17         88.29        31.85 o
   0  17   6        448.94        408.64        42.30 o
   1  17   6         22.46        -17.03        45.37 o
   2  17   6        488.16        468.52        59.94 o
   3  17   6       1468.42       1598.40       107.63 o
   4  17   6        158.86        146.52        51.13 o
   5  17   6          9.10          8.68        43.74 o
   6  17   6        130.12        151.67       131.09 o
  -5  18   6         98.62        152.73        69.00 o
  -4  18   6        147.58        218.83        57.49 o
  -3  18   6        730.17        578.94        68.24 o
  -2  18   6        101.81         68.87        33.09 o
  -1  18   6        260.14        245.23        39.24 o
   0  18   6          1.80         11.05        34.79 o
   1  18   6         57.91        -33.33        33.33 o
   2  18   6          7.62         58.40        39.67 o
   3  18   6         37.80        -31.30        52.27 o
   4  18   6         75.66         76.19        48.10 o
   5  18   6         30.10        -24.07        53.59 o
  -5  19   6          0.12        -20.15        66.66 o
  -4  19   6         49.26         32.98        49.55 o
  -3  19   6        190.86        252.20        53.86 o
  -2  19   6        265.64        247.01        47.15 o
  -1  19   6         13.69         -0.51        32.58 o
   0  19   6        483.16        367.01        62.89 o
   1  19   6       1110.01       1028.86        90.23 o
   2  19   6        332.57        172.55        51.69 o
   3  19   6         67.97         16.07        50.62 o
   4  19   6         21.26        -16.12        49.46 o
   5  19   6        105.44        190.07       146.18 o
  -5  20   6        542.14        965.54       224.73 o
  -4  20   6         87.95        103.84        80.44 o
  -3  20   6          2.14         35.07        38.07 o
  -2  20   6        281.72        262.37        55.06 o
  -1  20   6        616.59        733.84        79.18 o
   0  20   6       1044.41       1306.83       110.80 o
   1  20   6        350.83        272.64        56.19 o
   2  20   6         49.37          3.72        42.08 o
   3  20   6       1157.54       1141.07       116.24 o
   4  20   6        502.05        552.76       128.05 o
  -4  21   6         64.65        152.01        87.49 o
  -3  21   6        990.69       1207.73       140.16 o
  -2  21   6       1026.88       1487.72       127.44 o
  -1  21   6        355.72        288.18        75.95 o
   0  21   6         37.45         54.93        51.36 o
   1  21   6       1076.24        989.14        89.70 o
   2  21   6       1187.01       1123.49       120.75 o
   3  21   6        574.64        450.81       131.73 o
   4  21   6         68.03         49.07       120.10 o
  -3  22   6         50.79         -3.61        79.05 o
  -2  22   6        448.77        662.05       142.07 o
  -1  22   6       1035.80       1282.42       129.32 o
   0  22   6       1015.34        861.47       122.48 o
   1  22   6          0.74        -45.50        55.31 o
   2  22   6        251.04         92.53        65.16 o
   0  23   6          1.04        124.11        99.26 o
   1  23   6        302.26        350.50        93.03 o
  -9   1   7         75.28         88.78        34.28 o
  -8   1   7        594.11        677.59        49.98 o
  -7   1   7        251.77        298.15        32.70 o
  -6   1   7        690.61        609.03        48.22 o
  -5   1   7       1047.28        933.22        44.19 o
  -4   1   7       2566.23       2602.65        83.31 o
  -3   1   7       5555.44       5650.92       152.12 o
  -2   1   7          3.63         -1.03         9.75 o
  -1   1   7       3927.82       3973.96        96.89 o
   0   1   7        472.59        479.81        20.83 o
   1   1   7       4575.22       4797.50       105.84 o
   2   1   7       3556.64       3801.91        83.50 o
   3   1   7        261.03        280.13        16.53 o
   4   1   7        443.40        449.57        25.73 o
   5   1   7        145.11        165.09        16.98 o
   6   1   7         73.11         69.89        25.25 o
   7   1   7          7.31         72.01        34.87 o
   8   1   7        344.88        344.84        64.62 o
  -9   2   7        555.06        464.72        61.51 o
  -8   2   7        513.49        462.28        44.78 o
  -7   2   7        666.98        665.31        39.20 o
  -6   2   7         54.38         84.86        16.82 o
  -5   2   7       7558.16       7143.58       215.57 o
  -4   2   7       3445.46       3396.18       115.37 o
  -3   2   7        731.05        659.79        27.29 o
  -2   2   7         34.43         14.44         8.94 o
  -1   2   7       2325.93       2037.98        54.74 o
   0   2   7       6264.01       6062.51       137.84 o
   1   2   7        474.44        533.37        22.06 o
   2   2   7       3043.02       3429.23        82.11 o
   3   2   7       7169.19       7662.64       158.85 o
   4   2   7       1764.08       1767.11        60.85 o
   5   2   7         53.40         41.25        17.88 o
   6   2   7        524.33        542.41        43.33 o
   7   2   7        640.55        625.11        74.73 o
   8   2   7        171.34        150.21        51.40 o
  -9   3   7        547.00        549.63        73.85 o
  -8   3   7       1270.74       1236.52        75.26 o
  -7   3   7       1274.24       1490.96        79.11 o
  -6   3   7        949.58        989.54        50.41 o
  -5   3   7        723.69        669.61        36.53 o
  -4   3   7       8019.89       7715.31       219.94 o
  -3   3   7       5465.73       4816.04       121.98 o
  -2   3   7        813.48        831.14        34.19 o
  -1   3   7         31.72         33.30         8.95 o
   0   3   7       6454.86       6583.78       139.57 o
   1   3   7      11386.20      11516.64       248.89 o
   2   3   7      10711.72      11108.81       233.88 o
   3   3   7       3966.90       4033.61        90.29 o
   4   3   7       1351.34       1373.63        49.48 o
   5   3   7         53.50         62.01        19.21 o
   6   3   7       1138.75       1074.31        68.40 o
   7   3   7         17.97         45.16        33.95 o
   8   3   7         14.98        -36.23        41.27 o
   9   3   7         60.01         71.03       137.61 o
  -9   4   7        575.71        580.32        75.34 o
  -8   4   7         17.09          7.26        25.38 o
  -7   4   7        345.65        310.78        33.42 o
  -6   4   7        394.39        436.58        32.21 o
  -5   4   7       2995.20       2798.91        96.96 o
  -4   4   7       4295.40       4153.91       132.81 o
  -3   4   7        530.26        613.94        27.30 o
  -2   4   7        372.99        245.13        18.75 o
  -1   4   7      17367.30      18687.82       396.66 o
   0   4   7       5778.87       5178.58       110.10 o
   1   4   7         84.20         92.73        12.42 o
   2   4   7       1039.30       1212.23        37.04 o
   3   4   7       1259.95       1411.58        48.13 o
   4   4   7       1968.31       2029.69        58.51 o
   5   4   7       1605.93       1600.17        65.06 o
   6   4   7        308.00        336.72        37.87 o
   7   4   7         21.07         24.43        37.38 o
   8   4   7        168.70        270.42        72.29 o
   9   4   7        188.38        355.13       158.88 o
  -9   5   7        149.60        211.17        73.08 o
  -8   5   7        326.81        252.81        34.25 o
  -7   5   7        863.55        813.92        51.50 o
  -6   5   7         25.04         21.41        17.92 o
  -5   5   7         83.76        111.86        22.51 o
  -4   5   7        551.66        626.22        37.46 o
  -3   5   7        985.04        857.91        32.07 o
  -2   5   7       2924.58       2761.19        73.10 o
  -1   5   7       1430.30       1672.44        47.33 o
   0   5   7       1378.51       1818.55        46.44 o
   1   5   7       1764.82       1650.30        43.46 o
   2   5   7       5023.71       5183.02       115.46 o
   3   5   7       2523.96       2262.77        61.13 o
   4   5   7        942.89        992.65        39.21 o
   5   5   7         16.03         14.51        15.34 o
   6   5   7       1009.85       1122.18        73.94 o
   7   5   7       1034.56       1004.24       103.81 o
   8   5   7        253.56        203.79        60.70 o
   9   5   7          9.96         77.21       114.27 o
  -9   6   7        152.88        124.32        83.54 o
  -8   6   7         15.52         41.88        32.94 o
  -7   6   7       1872.54       1959.90        88.96 o
  -6   6   7       1250.75       1155.56        64.69 o
  -5   6   7        107.68        122.60        21.67 o
  -4   6   7       1149.69       1016.52        38.95 o
  -3   6   7        334.34        339.69        18.83 o
  -2   6   7       1388.18       1283.92        41.15 o
  -1   6   7       1329.23       1418.21        40.27 o
   0   6   7       4022.57       3957.87        84.72 o
   1   6   7        783.04        947.20        30.02 o
   2   6   7         46.03         57.86        10.69 o
   3   6   7        392.66        399.52        18.20 o
   4   6   7       1229.98       1320.01        43.51 o
   5   6   7        224.90        262.47        24.74 o
   6   6   7         56.44         46.31        30.08 o
   7   6   7        747.78        687.78        88.05 o
   8   6   7        687.71        787.46        89.59 o
  -9   7   7          7.14         61.36        76.29 o
  -8   7   7          7.07        -26.90        26.90 o
  -7   7   7        417.42        429.07        43.29 o
  -6   7   7         52.03         55.15        25.06 o
  -5   7   7        680.50        586.04        52.08 o
  -4   7   7       1645.42       1696.60        56.09 o
  -3   7   7       1748.39       1636.65        60.81 o
  -2   7   7        554.57        689.63        29.61 o
  -1   7   7        566.06        581.92        23.48 o
   0   7   7        851.62        699.51        26.21 o
   1   7   7        651.07        640.54        24.31 o
   2   7   7          6.97          7.76         8.59 o
   3   7   7       1585.90       1527.74        47.37 o
   4   7   7       2791.44       2886.01        97.14 o
   5   7   7          2.69         -3.60        14.35 o
   6   7   7          3.14         33.35        29.20 o
   7   7   7        885.34        827.11        97.01 o
   8   7   7         69.36        133.58        70.68 o
  -9   8   7        546.51        760.71       184.93 o
  -8   8   7        351.97        332.28        52.03 o
  -7   8   7         68.49         77.58        28.18 o
  -6   8   7        725.89        804.67        58.01 o
  -5   8   7          5.57        -16.34        16.34 o
  -4   8   7        165.99        123.37        16.75 o
  -3   8   7        157.60        197.36        17.67 o
  -2   8   7        507.31        536.99        24.78 o
  -1   8   7       1449.60       1537.70        43.62 o
   0   8   7       2019.22       1919.31        52.66 o
   1   8   7        675.04        615.64        23.37 o
   2   8   7        109.95         94.65        13.85 o
   3   8   7        253.04        306.20        21.80 o
   4   8   7         29.06         36.16        15.37 o
   5   8   7         60.87         58.79        23.54 o
   6   8   7         18.50         37.18        30.13 o
   7   8   7          0.53        -40.33        40.33 o
   8   8   7        129.27         93.77        88.42 o
  -8   9   7        895.07        799.01        81.26 o
  -7   9   7       1730.65       1720.47        92.55 o
  -6   9   7        420.76        456.03        51.05 o
  -5   9   7         88.20         25.54        20.69 o
  -4   9   7        127.40        114.67        17.64 o
  -3   9   7       4896.13       4602.51       130.60 o
  -2   9   7       2749.45       2577.12        71.21 o
  -1   9   7          2.02          5.69        11.38 o
   0   9   7       5438.51       5656.62       133.95 o
   1   9   7       3049.78       2766.31        74.26 o
   2   9   7        921.57       1057.47        42.46 o
   3   9   7         40.64         56.21        14.95 o
   4   9   7         10.27         16.97        16.53 o
   5   9   7         21.57         23.90        24.81 o
   6   9   7        736.61        653.31        72.61 o
   7   9   7         54.53         66.48        55.88 o
   8   9   7          9.96        -34.32       109.81 o
  -8  10   7          3.31          1.81        47.07 o
  -7  10   7       1387.60       1462.37        99.83 o
  -6  10   7        732.09        771.87        57.86 o
  -5  10   7       1157.47       1223.31        57.61 o
  -4  10   7         11.45         -9.63        17.29 o
  -3  10   7        161.85        193.93        21.87 o
  -2  10   7       4296.73       4165.79       115.27 o
  -1  10   7       7244.94       7570.26       188.55 o
   0  10   7       6380.97       6063.01       160.63 o
   1  10   7          1.73         -5.68        13.65 o
   2  10   7         24.70         22.80        13.83 o
   3  10   7        966.80        951.22        42.41 o
   4  10   7       2603.74       2569.65       123.21 o
   5  10   7       1185.52       1194.82        78.50 o
   6  10   7          7.36         24.47        34.50 o
   7  10   7        499.16        635.40        98.66 o
  -8  11   7         65.20        126.02        57.24 o
  -7  11   7        912.74       1034.66        91.92 o
  -6  11   7        121.47         93.20        34.27 o
  -5  11   7        592.53        618.22        51.65 o
  -4  11   7          6.26        -14.97        14.97 o
  -3  11   7         63.45         40.60        18.10 o
  -2  11   7       1282.89       1211.82        49.18 o
  -1  11   7        536.89        572.97        32.34 o
   0  11   7        946.31        877.93        41.28 o
   1  11   7       1455.24       1434.64        61.73 o
   2  11   7       3360.53       3392.86       105.30 o
   3  11   7       3553.94       3533.48       107.50 o
   4  11   7       1481.06       1464.89        74.94 o
   5  11   7        205.90        189.30        39.22 o
   6  11   7        695.83        656.49        68.40 o
   7  11   7        553.74        721.77        85.05 o
  -8  12   7        172.96        241.69       102.41 o
  -7  12   7        189.93         38.93        42.49 o
  -6  12   7        463.41        530.60        66.45 o
  -5  12   7         55.78         55.31        26.52 o
  -4  12   7        407.91        499.53        38.41 o
  -3  12   7         12.54         -5.64        15.84 o
  -2  12   7        973.87        935.47        51.50 o
  -1  12   7         26.16         52.24        17.30 o
   0  12   7        908.69        932.40        45.67 o
   1  12   7       2569.10       2830.04       105.22 o
   2  12   7        113.27        172.50        23.35 o
   3  12   7        847.72        928.86        48.44 o
   4  12   7       3267.60       3262.96       133.76 o
   5  12   7       2370.88       2398.57       126.08 o
   6  12   7         49.61         53.21        37.07 o
   7  12   7          0.66        -21.59        40.19 o
  -7  13   7          2.29         27.57        53.36 o
  -6  13   7         58.94         62.86        42.86 o
  -5  13   7         32.95         -4.04        37.23 o
  -4  13   7         84.69         68.43        30.20 o
  -3  13   7         13.23         21.30        19.17 o
  -2  13   7        343.29        319.00        28.89 o
  -1  13   7        432.24        437.38        29.86 o
   0  13   7       3125.21       3148.92       109.83 o
   1  13   7         60.07         68.24        26.68 o
   2  13   7       2229.60       2199.00        90.29 o
   3  13   7       1569.91       1490.93        74.29 o
   4  13   7       1908.09       2107.78       100.94 o
   5  13   7        207.39        189.26        60.54 o
   6  13   7        517.88        542.57        68.96 o
   7  13   7        668.67        929.38       156.06 o
  -7  14   7         37.92         36.07        61.50 o
  -6  14   7         95.18        103.70        49.40 o
  -5  14   7        303.90        313.95        59.42 o
  -4  14   7         40.43        -20.33        36.43 o
  -3  14   7        165.03        158.41        32.31 o
  -2  14   7        912.84        908.12        46.76 o
  -1  14   7        625.81        574.69        36.04 o
   0  14   7        112.55        134.01        27.44 o
   1  14   7       1774.48       1909.67        95.95 o
   2  14   7         24.79         43.27        22.08 o
   3  14   7          6.08        -22.68        24.47 o
   4  14   7          1.78          3.63        33.46 o
   5  14   7        484.70        367.54        55.43 o
   6  14   7        149.55        104.29        48.68 o
   7  14   7         42.48        271.75       118.39 o
  -6  15   7        117.11        112.05        51.43 o
  -5  15   7         20.54         13.38        42.54 o
  -4  15   7         36.77         33.59        38.87 o
  -3  15   7         84.02         99.35        27.97 o
  -2  15   7         17.56         59.14        25.95 o
  -1  15   7          0.58        -19.74        19.74 o
   0  15   7        144.44        130.59        25.11 o
   1  15   7         19.72         78.75        28.38 o
   2  15   7        951.36        968.86        99.41 o
   3  15   7        602.58        699.55        72.72 o
   4  15   7        412.65        389.40        52.89 o
   5  15   7         47.16         81.85        41.73 o
   6  15   7         98.54         -2.79        66.33 o
   7  15   7         33.56        127.31       100.89 o
  -6  16   7        408.91        336.39        63.96 o
  -5  16   7        135.40        133.08        53.31 o
  -4  16   7          2.47         32.43        43.01 o
  -3  16   7         37.12         66.11        36.81 o
  -2  16   7         24.01        -14.42        27.51 o
  -1  16   7         51.95         92.72        29.15 o
   0  16   7        564.88        624.13        46.96 o
   1  16   7         32.78         27.77        26.51 o
   2  16   7         72.95        107.19        39.34 o
   3  16   7       1289.17       1330.62        86.35 o
   4  16   7       1005.01       1056.95       110.27 o
   5  16   7        347.88        321.17        59.91 o
   6  16   7         93.06         88.71        60.26 o
  -6  17   7          9.93         70.69       136.23 o
  -5  17   7          7.78         44.58        45.82 o
  -4  17   7         17.94          8.77        42.12 o
  -3  17   7        112.36         91.09        43.17 o
  -2  17   7         90.45         86.25        32.87 o
  -1  17   7        917.99        898.76        62.83 o
   0  17   7         83.12         91.38        28.45 o
   1  17   7        305.00        204.51        42.56 o
   2  17   7       1888.66       1984.49       157.98 o
   3  17   7       1836.19       1598.07        98.77 o
   4  17   7       1379.17       1341.96        95.44 o
   5  17   7        102.26        114.23        50.16 o
  -5  18   7        156.02        155.79        67.19 o
  -4  18   7        180.89        166.56        58.73 o
  -3  18   7        110.97          7.80        52.39 o
  -2  18   7         76.98        -11.04        29.91 o
  -1  18   7        104.17         80.17        31.72 o
   0  18   7        745.87        803.92        83.62 o
   1  18   7        624.95        595.24        68.35 o
   2  18   7        110.63         36.51        34.94 o
   3  18   7         13.71         -0.11        34.79 o
   4  18   7        736.47        764.10        86.91 o
   5  18   7       1381.72       1410.84       158.01 o
  -5  19   7        116.20         92.02        81.40 o
  -4  19   7        227.82        246.58        57.25 o
  -3  19   7         54.27         61.50        44.44 o
  -2  19   7        423.09        457.76        62.06 o
  -1  19   7         15.83        -23.75        40.22 o
   0  19   7          1.01        -36.68        36.68 o
   1  19   7       2107.87       2179.20       136.60 o
   2  19   7        916.53        955.91        86.31 o
   3  19   7        690.62        652.67        85.33 o
   4  19   7          6.39        -57.09        57.09 o
  -5  20   7          3.58        203.11       110.84 o
  -4  20   7         34.17         75.07        59.34 o
  -3  20   7        271.51        212.92        57.36 o
  -2  20   7         89.85         49.70        48.47 o
  -1  20   7         10.41        -32.95        58.20 o
   0  20   7         38.81        108.60        50.41 o
   1  20   7       1838.15       1907.43       125.00 o
   2  20   7        201.88        305.30        59.06 o
   3  20   7         29.48        -21.95       106.19 o
   4  20   7        262.85        216.19       103.84 o
  -4  21   7         57.59         64.27        76.72 o
  -3  21   7         18.94         46.87        78.47 o
  -2  21   7         95.90        102.18        56.30 o
  -1  21   7          9.00          6.54        50.68 o
   0  21   7        506.75        621.87        84.32 o
   1  21   7          0.77        -27.83        40.40 o
   2  21   7          8.95         59.36        59.32 o
   3  21   7          0.02         64.03       169.33 o
   4  21   7          1.60        -98.83        98.83 o
  -2  22   7         26.53       -103.98       103.98 o
  -1  22   7        190.82        342.82       128.61 o
   0  22   7         12.81         54.67        84.96 o
   1  22   7        411.48        387.86        82.52 o
   2  22   7         68.00         15.33        72.82 o
   1  23   7        101.54        114.85       117.89 o
  -9   0   8        287.10        322.28        63.68 o
  -8   0   8          3.46          3.39        30.78 o
  -7   0   8        650.37        635.22        81.86 o
  -6   0   8       1965.11       1952.25       146.79 o
  -5   0   8       3657.29       3711.04       151.68 o
  -4   0   8       2247.28       2066.86       108.10 o
  -3   0   8        137.20        239.78        27.24 o
  -2   0   8         73.53         58.13        15.12 o
  -1   0   8       8464.41       8169.04       271.84 o
   0   0   8       7957.61       7394.25       227.83 o
   1   0   8       6923.53       7224.33       243.91 o
   2   0   8         79.51         81.00        19.99 o
   3   0   8      15065.51      14992.12       431.14 o
   4   0   8      13607.24      14094.70       431.19 o
   5   0   8       1018.33       1002.04        59.64 o
   6   0   8        810.58        912.42       123.87 o
   7   0   8       1125.71       1224.78       194.87 o
   8   0   8        656.94        552.83       126.01 o
  -9   1   8        104.61        115.47        35.40 o
  -8   1   8         34.53         23.61        24.12 o
  -7   1   8        152.69        143.93        27.88 o
  -6   1   8         59.50         48.38        31.02 o
  -5   1   8          3.62         -0.83        12.78 o
  -4   1   8         58.14         37.63        14.26 o
  -3   1   8        158.00        208.16        18.33 o
  -2   1   8       2548.13       2962.05        73.29 o
  -1   1   8       2972.64       2830.84        72.04 o
   0   1   8        233.66        295.88        15.61 o
   1   1   8        285.81        383.81        19.16 o
   2   1   8       8736.20       8651.59       184.76 o
   3   1   8      12517.31      12575.49       256.00 o
   4   1   8        214.14        241.73        18.13 o
   5   1   8        146.97        107.60        17.30 o
   6   1   8        899.31        937.07        68.23 o
   7   1   8       1649.43       1792.96       112.78 o
   8   1   8        204.49        184.67        52.99 o
  -9   2   8        181.23        204.09        51.02 o
  -8   2   8         20.12         38.23        25.20 o
  -7   2   8         19.77          8.03        23.36 o
  -6   2   8        217.32        214.82        21.24 o
  -5   2   8       3089.35       3055.96        98.42 o
  -4   2   8        676.96        553.17        31.85 o
  -3   2   8        248.51        252.59        18.03 o
  -2   2   8        692.42        661.68        26.82 o
  -1   2   8       1755.66       1709.27        49.71 o
   0   2   8       3772.18       3631.24        88.14 o
   1   2   8       1132.39       1297.01        46.65 o
   2   2   8        468.52        571.42        24.85 o
   3   2   8       1215.23       1183.29        38.99 o
   4   2   8       2274.91       2456.49        99.97 o
   5   2   8        432.35        445.04        28.31 o
   6   2   8         37.38         13.81        25.31 o
   7   2   8        185.74        285.13        49.99 o
   8   2   8        186.75        119.01        52.67 o
  -9   3   8         11.95          5.17        38.23 o
  -8   3   8        555.43        656.86        52.30 o
  -7   3   8        199.69        242.39        27.16 o
  -6   3   8       1187.31       1185.99        52.24 o
  -5   3   8        855.02        659.20        42.51 o
  -4   3   8       2499.82       2405.66        79.33 o
  -3   3   8       1689.58       1830.85        53.21 o
  -2   3   8         38.32         56.46        11.75 o
  -1   3   8        554.55        708.72        30.51 o
   0   3   8       1370.45       1285.06        38.27 o
   1   3   8       1380.54       1444.08        42.13 o
   2   3   8       3191.23       3646.17        85.17 o
   3   3   8        871.66       1006.32        35.74 o
   4   3   8         10.68         20.20        13.70 o
   5   3   8       3089.54       3142.10       106.18 o
   6   3   8        129.96         70.57        29.99 o
   7   3   8         12.26        -40.13        40.13 o
   8   3   8        412.72        502.81        75.36 o
  -9   4   8         87.42         84.66        49.95 o
  -8   4   8        141.46        176.86        34.36 o
  -7   4   8        569.57        599.33        44.38 o
  -6   4   8          0.41         -3.17        15.74 o
  -5   4   8          0.42         -6.01        14.89 o
  -4   4   8        185.93        244.70        20.92 o
  -3   4   8         68.74         63.46        11.42 o
  -2   4   8        377.25        483.07        26.65 o
  -1   4   8       1435.16       1382.34        48.99 o
   0   4   8       2583.79       2632.08        60.87 o
   1   4   8       2374.52       2366.55        59.12 o
   2   4   8       1725.07       1827.04        61.50 o
   3   4   8       2254.76       2305.42        64.52 o
   4   4   8       3464.76       3557.17        95.06 o
   5   4   8       1273.87       1315.92        60.88 o
   6   4   8         47.49         73.99        30.40 o
   7   4   8        295.22        205.73        56.53 o
   8   4   8        203.52        330.00        66.24 o
  -9   5   8          4.67         82.64        58.62 o
  -8   5   8         46.17         33.68        29.74 o
  -7   5   8       1432.20       1353.05        69.08 o
  -6   5   8        607.65        514.70        42.66 o
  -5   5   8         38.08         42.32        16.32 o
  -4   5   8        626.83        741.61        43.04 o
  -3   5   8        881.61        942.01        33.56 o
  -2   5   8         60.91         64.71        12.75 o
  -1   5   8       1228.67       1242.38        44.99 o
   0   5   8       1619.24       1548.93        43.17 o
   1   5   8        803.46        861.50        30.55 o
   2   5   8       2232.68       2270.50        62.16 o
   3   5   8       2376.34       2308.72        62.84 o
   4   5   8       1455.02       1444.59        47.13 o
   5   5   8        224.50        296.22        27.42 o
   6   5   8        620.28        606.15        53.66 o
   7   5   8        825.86        831.99        96.80 o
   8   5   8          1.26         28.55        50.53 o
  -9   6   8          1.74        185.56        79.83 o
  -8   6   8         34.70         31.40        27.70 o
  -7   6   8        166.89        175.88        30.71 o
  -6   6   8          3.81          7.33        21.23 o
  -5   6   8       1629.41       1849.90        79.34 o
  -4   6   8       1530.51       1417.98        54.22 o
  -3   6   8        739.50        937.82        49.06 o
  -2   6   8       3090.23       3104.78        76.70 o
  -1   6   8       5793.49       5605.54       128.67 o
   0   6   8       7763.62       7899.75       181.58 o
   1   6   8       2439.48       2399.78        55.67 o
   2   6   8        264.98        308.92        19.31 o
   3   6   8       1679.09       1668.70        49.04 o
   4   6   8       5009.13       5169.40       124.81 o
   5   6   8       2563.75       2639.20       117.10 o
   6   6   8        507.65        470.36        51.00 o
   7   6   8        421.32        575.86        83.05 o
   8   6   8        755.19        783.67       141.12 o
  -9   7   8        482.58        500.27       110.01 o
  -8   7   8        499.29        590.43        54.48 o
  -7   7   8        424.21        484.46        45.04 o
  -6   7   8         17.85         12.61        31.17 o
  -5   7   8         57.27         41.49        21.84 o
  -4   7   8        396.80        425.27        29.65 o
  -3   7   8       1109.86        963.03        43.91 o
  -2   7   8       9706.56      10305.92       233.96 o
  -1   7   8       1063.61       1009.46        33.16 o
   0   7   8        859.13        775.99        28.40 o
   1   7   8       9680.99       9790.53       193.15 o
   2   7   8       5109.19       4816.92       106.42 o
   3   7   8       2395.45       2420.69        63.30 o
   4   7   8        107.83         86.14        16.72 o
   5   7   8        459.14        464.22        34.31 o
   6   7   8       1389.10       1324.00        93.45 o
   7   7   8       1601.69       1663.91       142.18 o
   8   7   8         46.29          9.93        70.73 o
  -9   8   8         24.51         63.48        94.02 o
  -8   8   8          1.95        -32.09        32.09 o
  -7   8   8          1.07         18.42        25.28 o
  -6   8   8        289.39        271.42        36.57 o
  -5   8   8        248.96        268.21        31.67 o
  -4   8   8       1040.06        935.33        44.15 o
  -3   8   8        123.07        121.06        18.23 o
  -2   8   8        105.85        101.75        16.42 o
  -1   8   8        920.75       1035.25        35.34 o
   0   8   8       1686.71       1867.15        61.63 o
   1   8   8        289.64        297.11        19.51 o
   2   8   8          0.05          8.82         9.50 o
   3   8   8         82.32         93.95        15.68 o
   4   8   8        222.29        218.28        24.85 o
   5   8   8       1679.58       1658.52        93.81 o
   6   8   8        615.77        729.70        64.22 o
   7   8   8        165.17        144.15        63.01 o
   8   8   8          2.46        120.50       103.23 o
  -8   9   8       1221.67       1182.45        99.56 o
  -7   9   8       2556.93       2753.53       147.16 o
  -6   9   8         50.28         58.51        27.26 o
  -5   9   8        118.67        115.69        35.56 o
  -4   9   8       3123.94       3193.25        99.66 o
  -3   9   8       3827.99       3673.04       104.92 o
  -2   9   8       1516.43       1687.91        70.24 o
  -1   9   8        298.87        283.29        21.30 o
   0   9   8       1818.61       1585.33        54.20 o
   1   9   8       5715.84       6162.77       144.76 o
   2   9   8        538.49        508.39        29.04 o
   3   9   8          9.70         11.66        14.27 o
   4   9   8        174.87        142.05        36.93 o
   5   9   8        646.65        621.17        56.66 o
   6   9   8       1025.99       1174.74        90.04 o
   7   9   8         40.80        113.45        53.95 o
  -8  10   8         22.16        -37.38        52.43 o
  -7  10   8         85.57         51.40        36.97 o
  -6  10   8        204.72        123.92        36.02 o
  -5  10   8          3.69        -20.24        20.24 o
  -4  10   8        606.81        558.57        42.95 o
  -3  10   8         24.44          9.26        13.64 o
  -2  10   8        282.83        271.75        22.78 o
  -1  10   8        445.53        454.07        27.06 o
   0  10   8         62.04         47.61        15.80 o
   1  10   8       1385.60       1379.01        54.24 o
   2  10   8        713.04        785.64        38.07 o
   3  10   8          4.10         -0.28        14.27 o
   4  10   8        530.00        513.84        44.80 o
   5  10   8         77.98         52.58        44.09 o
   6  10   8          0.14         17.18        34.91 o
   7  10   8        539.88        634.20        93.51 o
  -8  11   8         31.61         45.68        49.80 o
  -7  11   8        112.46         65.48        39.92 o
  -6  11   8          9.83          8.23        35.70 o
  -5  11   8        125.89        129.41        35.57 o
  -4  11   8          3.79         -9.41        15.55 o
  -3  11   8       1306.44       1239.18        53.36 o
  -2  11   8        226.52        271.87        24.73 o
  -1  11   8        160.28        156.10        19.79 o
   0  11   8       1162.04       1145.04        49.66 o
   1  11   8        706.94        643.88        36.71 o
   2  11   8        790.29        763.58        41.50 o
   3  11   8       1434.18       1587.48        70.36 o
   4  11   8          1.65        -10.30        21.64 o
   5  11   8         70.60        131.66        37.13 o
   6  11   8        264.30        245.24        49.42 o
   7  11   8         50.85         68.32        68.12 o
  -8  12   8        129.68         57.35        71.24 o
  -7  12   8         55.45         27.86        41.70 o
  -6  12   8         15.21        -35.08        35.08 o
  -5  12   8         49.53         35.78        30.36 o
  -4  12   8          3.50          3.66        26.47 o
  -3  12   8        281.06        279.40        28.49 o
  -2  12   8        675.39        651.60        36.55 o
  -1  12   8        287.26        280.96        25.47 o
   0  12   8        761.25        724.72        43.59 o
   1  12   8        573.61        593.16        37.23 o
   2  12   8        511.42        514.00        37.52 o
   3  12   8        263.64        257.45        28.14 o
   4  12   8        260.19        192.82        52.86 o
   5  12   8       1637.20       1432.42        92.99 o
   6  12   8        104.45        118.95        40.11 o
   7  12   8         32.58        108.63        89.28 o
  -7  13   8       1402.41       1585.38       181.01 o
  -6  13   8        480.00        483.99        69.43 o
  -5  13   8        279.97        276.88        68.42 o
  -4  13   8       1947.80       2065.35       114.80 o
  -3  13   8       4462.29       4233.26       152.06 o
  -2  13   8       1270.35       1262.54        57.32 o
  -1  13   8         49.00         18.50        17.92 o
   0  13   8       4089.24       3793.48       123.97 o
   1  13   8       1981.29       1937.41        96.95 o
   2  13   8       1862.05       1918.62        78.07 o
   3  13   8       1054.25       1151.87        61.90 o
   4  13   8        101.24        103.93        34.47 o
   5  13   8        485.73        420.37        53.15 o
   6  13   8        885.52        811.59        81.95 o
   7  13   8        281.38        368.17       192.82 o
  -7  14   8        221.00        224.87        97.91 o
  -6  14   8       1106.06       1229.79       108.32 o
  -5  14   8        304.26        284.98        69.22 o
  -4  14   8        587.98        650.30        66.26 o
  -3  14   8          7.23         -3.58        22.71 o
  -2  14   8        464.00        492.08        37.16 o
  -1  14   8        522.75        621.44        39.94 o
   0  14   8        787.47        770.63        53.53 o
   1  14   8         11.33          4.76        37.03 o
   2  14   8         13.72         17.35        23.51 o
   3  14   8        821.74        786.22        59.20 o
   4  14   8        392.92        417.07        54.47 o
   5  14   8        666.37        601.52        75.98 o
   6  14   8         95.84         90.57        49.41 o
  -6  15   8        195.84        145.55        57.02 o
  -5  15   8        126.90        105.02        60.80 o
  -4  15   8       1529.90       1430.35        99.78 o
  -3  15   8       2781.80       2770.19       130.52 o
  -2  15   8        660.81        782.25        52.77 o
  -1  15   8        106.98        151.39        30.00 o
   0  15   8        351.82        280.43        33.22 o
   1  15   8       2748.92       2658.40       139.43 o
   2  15   8        774.73        827.12        64.27 o
   3  15   8         16.19         39.29        29.08 o
   4  15   8        177.01        129.06        41.40 o
   5  15   8        113.66        155.55        63.35 o
   6  15   8         31.85         -4.81        54.17 o
  -6  16   8       1205.16       1381.86       121.50 o
  -5  16   8       1902.17       1921.56       138.29 o
  -4  16   8        356.77        260.68        51.75 o
  -3  16   8        735.81        731.77        71.41 o
  -2  16   8       1890.05       1915.99        99.76 o
  -1  16   8        443.51        516.12        53.14 o
   0  16   8        305.23        297.65        36.03 o
   1  16   8        572.71        493.21        50.52 o
   2  16   8       1169.05       1191.43        86.61 o
   3  16   8       1080.66        987.62        74.34 o
   4  16   8        977.89        801.50        95.95 o
   5  16   8          3.40        -34.06        34.06 o
   6  16   8         74.42        109.52        80.85 o
  -6  17   8          7.49         70.00        84.76 o
  -5  17   8         12.27          7.71        42.85 o
  -4  17   8         98.05        111.44        42.85 o
  -3  17   8          1.43        -31.63        31.63 o
  -2  17   8        630.18        499.91        52.59 o
  -1  17   8         60.32          9.81        28.03 o
   0  17   8        945.91        974.37        82.34 o
   1  17   8        280.66        304.28        52.63 o
   2  17   8         65.48         -7.36        35.55 o
   3  17   8          6.28        -25.77        31.37 o
   4  17   8          1.39         -9.74        35.53 o
   5  17   8         74.53        138.28        56.91 o
  -5  18   8         51.10        196.13        67.56 o
  -4  18   8        115.94        148.82        48.97 o
  -3  18   8          1.56        -24.32        36.25 o
  -2  18   8          7.20         46.35        32.63 o
  -1  18   8        434.92        335.74        45.16 o
   0  18   8          3.27         63.51        47.18 o
   1  18   8         11.71          9.94        31.88 o
   2  18   8          0.08        -24.73        35.61 o
   3  18   8        202.83        258.37        53.03 o
   4  18   8         10.60        -44.16        44.16 o
   5  18   8          6.85        -66.88        66.88 o
  -5  19   8         98.55        217.24        74.41 o
  -4  19   8        999.54       1020.74       145.82 o
  -3  19   8        345.22        405.65        64.50 o
  -2  19   8         78.48         95.84        42.05 o
  -1  19   8        247.08        201.78        57.37 o
   0  19   8          1.16        -39.43        39.43 o
   1  19   8        326.23        448.63        91.25 o
   2  19   8         40.07         58.08        41.77 o
   3  19   8         46.21         68.51        46.67 o
   4  19   8         32.93        -56.68        89.69 o
  -5  20   8        657.93        694.14       180.47 o
  -4  20   8        271.75        303.82        81.16 o
  -3  20   8        249.04        226.27        62.85 o
  -2  20   8        999.92       1266.21       117.00 o
  -1  20   8        751.93        804.36       128.44 o
   0  20   8         94.65         63.61        46.56 o
   1  20   8          1.01        -14.12        46.29 o
   2  20   8        107.22        211.58        68.66 o
   3  20   8        165.69         87.30        89.89 o
   4  20   8         96.79         48.38       111.18 o
  -4  21   8        100.05        435.09       176.35 o
  -3  21   8        789.44        894.85       207.23 o
  -2  21   8         36.95         96.90        84.35 o
  -1  21   8         10.20        -46.86        54.40 o
   0  21   8        529.59        545.21        99.55 o
   1  21   8          2.28         -8.03        53.67 o
   2  21   8        183.25        219.92        86.69 o
   3  21   8          7.83        -83.39       136.58 o
   0  22   8        330.37        562.41       141.86 o
   1  22   8         29.75        127.45        73.34 o
   2  22   8        218.63        242.15        95.24 o
  -9   1   9         89.97        145.21        41.00 o
  -8   1   9        721.77        848.49        56.75 o
  -7   1   9       1077.16       1122.06        66.48 o
  -6   1   9       1941.13       1898.26        93.63 o
  -5   1   9        941.11        955.23        45.86 o
  -4   1   9       3800.19       3510.90       104.42 o
  -3   1   9        144.12        137.42        20.44 o
  -2   1   9        524.48        484.93        21.48 o
  -1   1   9          0.15         10.05        10.27 o
   0   1   9        608.26        634.26        24.44 o
   1   1   9        156.42        125.83        13.92 o
   2   1   9       4833.18       5237.99       116.82 o
   3   1   9        547.88        523.27        25.53 o
   4   1   9        156.60        161.98        16.81 o
   5   1   9       1338.76       1323.13        59.92 o
   6   1   9         21.26        -16.19        24.53 o
   7   1   9        437.79        402.64        56.47 o
   8   1   9        108.96        142.59        63.49 o
  -9   2   9          1.50         73.24        36.95 o
  -8   2   9          2.39          7.25        23.11 o
  -7   2   9        482.33        393.65        38.93 o
  -6   2   9       2326.03       2274.95        79.92 o
  -5   2   9       3814.22       3906.35       120.87 o
  -4   2   9        791.58        888.66        41.63 o
  -3   2   9       1355.20       1311.85        46.26 o
  -2   2   9       4840.88       5004.21       117.71 o
  -1   2   9       2507.56       2555.43        71.01 o
   0   2   9        608.16        672.87        27.83 o
   1   2   9          5.48         -0.46         9.84 o
   2   2   9        245.81        264.06        18.39 o
   3   2   9         13.83         10.14        11.63 o
   4   2   9         19.02         12.48        11.41 o
   5   2   9        253.79        247.91        22.95 o
   6   2   9        116.65        103.07        40.36 o
   7   2   9         70.90        -39.72        39.96 o
   8   2   9        257.98        202.01        71.16 o
  -9   3   9        751.42        989.71       108.06 o
  -8   3   9       2577.11       2532.27       119.79 o
  -7   3   9       1882.00       1831.53        77.09 o
  -6   3   9        150.60        136.83        20.83 o
  -5   3   9        535.87        593.51        37.59 o
  -4   3   9       5742.59       5131.41       142.25 o
  -3   3   9       4055.39       3776.08       101.88 o
  -2   3   9       5243.92       5166.42       130.61 o
  -1   3   9        705.59        856.12        38.21 o
   0   3   9       3050.10       3171.52        76.40 o
   1   3   9       3500.10       3297.62        75.24 o
   2   3   9       2599.93       2625.08        69.03 o
   3   3   9        564.74        595.91        27.51 o
   4   3   9        167.30        167.61        19.98 o
   5   3   9         10.81         16.27        13.67 o
   6   3   9        490.98        587.60        64.73 o
   7   3   9       2093.07       2062.58       140.48 o
   8   3   9        972.68       1158.51       134.11 o
  -9   4   9        311.54        325.99        65.23 o
  -8   4   9          6.95         14.25        26.10 o
  -7   4   9       1443.42       1463.40        68.58 o
  -6   4   9       2619.25       2617.59        95.49 o
  -5   4   9       1048.48        984.45        48.83 o
  -4   4   9        471.78        475.37        27.71 o
  -3   4   9         18.32         20.85        12.03 o
  -2   4   9       1183.00       1281.46        42.04 o
  -1   4   9       4059.92       3991.80       105.38 o
   0   4   9       1369.44       1474.00        43.04 o
   1   4   9         39.43          9.33        10.87 o
   2   4   9        319.24        324.17        21.41 o
   3   4   9       1556.40       1690.88        56.62 o
   4   4   9         63.25        114.49        19.29 o
   5   4   9        303.04        316.85        31.51 o
   6   4   9        627.61        628.10        56.96 o
   7   4   9        154.28        151.34        60.08 o
   8   4   9          2.20        -11.76       102.97 o
  -9   5   9        206.03        106.01        80.48 o
  -8   5   9        218.16        182.14        42.14 o
  -7   5   9         21.38          3.80        20.42 o
  -6   5   9         36.09         28.24        19.90 o
  -5   5   9        703.84        801.76        44.12 o
  -4   5   9       2138.94       1870.42        59.52 o
  -3   5   9       1542.37       1656.04        64.20 o
  -2   5   9       1942.52       1987.83        59.58 o
  -1   5   9        178.92        173.84        14.79 o
   0   5   9        384.46        428.27        23.79 o
   1   5   9         41.17         36.29        12.03 o
   2   5   9        401.17        402.68        24.99 o
   3   5   9        650.13        718.50        34.04 o
   4   5   9         14.49         30.12        14.48 o
   5   5   9        177.23        168.99        25.66 o
   6   5   9       1047.04       1153.63       108.74 o
   7   5   9        154.07        135.90        55.51 o
   8   5   9         30.54        112.79        86.61 o
  -9   6   9        124.75        115.26        68.69 o
  -8   6   9          0.10         -0.34        29.66 o
  -7   6   9        190.23        239.57        33.89 o
  -6   6   9         41.65         34.11        21.41 o
  -5   6   9       2524.04       2839.93       126.45 o
  -4   6   9       4395.68       4216.00       120.71 o
  -3   6   9       1062.01       1224.49        51.04 o
  -2   6   9        582.08        662.49        31.63 o
  -1   6   9       5779.94       5544.73       132.14 o
   0   6   9       1402.82       1433.49        53.86 o
   1   6   9        268.72        171.34        16.31 o
   2   6   9         58.67         23.50        13.17 o
   3   6   9       1358.51       1434.02        47.48 o
   4   6   9       2585.90       2510.67        77.40 o
   5   6   9       1429.75       1501.69        74.76 o
   6   6   9          0.40         -7.87        34.88 o
   7   6   9        194.67        107.25        58.29 o
   8   6   9        699.12        964.29       160.77 o
  -9   7   9        110.01         97.07        81.31 o
  -8   7   9        723.67        733.18        59.98 o
  -7   7   9        526.25        578.87        48.09 o
  -6   7   9          8.48          4.28        20.83 o
  -5   7   9        202.03        206.77        26.37 o
  -4   7   9        409.73        395.09        24.14 o
  -3   7   9         16.55         13.77        14.21 o
  -2   7   9         95.45         82.57        15.75 o
  -1   7   9          1.01         12.26        13.34 o
   0   7   9        490.87        507.75        25.49 o
   1   7   9        145.10        142.86        21.36 o
   2   7   9        366.81        445.58        25.60 o
   3   7   9        361.36        378.97        21.43 o
   4   7   9        314.30        296.67        23.55 o
   5   7   9        501.57        505.65        51.07 o
   6   7   9          0.15         34.71        32.71 o
   7   7   9         59.30        -47.99        47.99 o
   8   7   9        765.64        915.09       227.48 o
  -9   8   9          1.84        -66.10        66.10 o
  -8   8   9         77.19         91.55        38.72 o
  -7   8   9        562.43        626.16        52.29 o
  -6   8   9        243.57        237.08        37.91 o
  -5   8   9         93.86        110.65        25.92 o
  -4   8   9        472.79        455.29        33.86 o
  -3   8   9        325.19        337.24        29.05 o
  -2   8   9        790.57        813.00        39.73 o
  -1   8   9        275.63        225.14        16.26 o
   0   8   9       1098.96       1011.95        41.54 o
   1   8   9        385.12        313.10        25.32 o
   2   8   9          2.20        -12.10        12.31 o
   3   8   9        200.68        172.13        17.73 o
   4   8   9        646.14        724.36        42.56 o
   5   8   9        498.37        468.68        50.06 o
   6   8   9        161.44        187.94        46.17 o
   7   8   9        392.79        390.38        78.19 o
  -8   9   9        634.74        548.82        61.82 o
  -7   9   9        252.58        217.09        45.95 o
  -6   9   9          0.18         -4.40        27.41 o
  -5   9   9       1131.49       1240.41        67.55 o
  -4   9   9       5963.23       5930.15       203.20 o
  -3   9   9       2221.52       2197.14        82.16 o
  -2   9   9        143.28         98.35        19.85 o
  -1   9   9         14.28          3.06        12.39 o
   0   9   9         57.96         78.82        16.09 o
   1   9   9         10.80         11.53        13.21 o
   2   9   9        214.63        179.29        19.99 o
   3   9   9          9.62         11.42        15.57 o
   4   9   9         92.78         61.31        24.28 o
   5   9   9        503.60        440.49        56.01 o
   6   9   9         21.10         25.61        38.84 o
   7   9   9         13.65          6.92        51.50 o
  -8  10   9         94.76         71.10        45.67 o
  -7  10   9        596.97        737.80        79.44 o
  -6  10   9       1244.87       1387.21        86.20 o
  -5  10   9       1437.50       1377.47        83.55 o
  -4  10   9       4282.87       4206.28       141.62 o
  -3  10   9         17.92         11.83        17.55 o
  -2  10   9       1662.78       1748.36        64.50 o
  -1  10   9       3389.20       3381.09        94.14 o
   0  10   9       2921.38       3045.77        94.72 o
   1  10   9       2278.59       2193.01        69.55 o
   2  10   9       1172.84       1147.64        48.78 o
   3  10   9       1997.17       1907.27        69.99 o
   4  10   9       3243.50       3384.64       131.37 o
   5  10   9       1669.11       1737.29       100.56 o
   6  10   9        382.54        321.29        66.90 o
   7  10   9         49.90         49.34        66.73 o
  -8  11   9         66.37         62.71        60.63 o
  -7  11   9         13.85         -9.38        41.91 o
  -6  11   9         90.29         39.32        40.36 o
  -5  11   9         74.93         59.60        31.66 o
  -4  11   9        329.47        303.92        38.95 o
  -3  11   9       2593.07       2767.98        87.82 o
  -2  11   9       1893.65       1670.14        64.84 o
  -1  11   9         71.93         96.59        18.27 o
   0  11   9         11.41          6.32        15.73 o
   1  11   9       4273.93       4151.73       133.43 o
   2  11   9        174.31        173.91        23.67 o
   3  11   9         88.72         96.99        20.11 o
   4  11   9        163.41        186.13        31.65 o
   5  11   9        132.27        117.26        49.88 o
   6  11   9         68.68         15.70        41.22 o
   7  11   9          3.09        -93.15        93.15 o
  -8  12   9        133.77        121.48       107.06 o
  -7  12   9          7.74         82.32        46.33 o
  -6  12   9        580.44        596.01        64.61 o
  -5  12   9       1222.95       1160.69        79.03 o
  -4  12   9       1474.13       1427.85       107.55 o
  -3  12   9        303.56        326.38        30.15 o
  -2  12   9        294.53        345.58        28.47 o
  -1  12   9       1176.12       1149.78        60.38 o
   0  12   9       5110.38       5434.53       163.75 o
   1  12   9       1969.88       1654.08        66.85 o
   2  12   9        176.65        142.49        25.30 o
   3  12   9       2324.95       2245.45        96.16 o
   4  12   9       4036.94       4219.17       177.09 o
   5  12   9       1410.20       1474.24        94.24 o
   6  12   9         65.65        112.12        47.29 o
   7  12   9         52.69         37.75       127.65 o
  -7  13   9        170.30        148.55        57.89 o
  -6  13   9        165.91        208.09        48.08 o
  -5  13   9         16.35         25.56        34.97 o
  -4  13   9        215.03        230.19        38.58 o
  -3  13   9        246.09        270.28        31.37 o
  -2  13   9        320.47        345.52        28.98 o
  -1  13   9       1543.04       1568.52        65.98 o
   0  13   9        153.71        133.86        26.54 o
   1  13   9        568.22        544.45        57.30 o
   2  13   9       1250.68       1281.87        62.62 o
   3  13   9        577.75        606.44        45.41 o
   4  13   9          5.74         27.58        33.62 o
   5  13   9        781.25        788.66        83.49 o
   6  13   9        609.36        655.22        74.22 o
  -7  14   9        131.57         50.15        83.92 o
  -6  14   9        161.20        319.95        66.83 o
  -5  14   9        220.64        241.53        49.81 o
  -4  14   9         79.87         59.60        37.53 o
  -3  14   9         21.52         14.89        32.01 o
  -2  14   9         12.36         37.38        23.01 o
  -1  14   9          4.12         -6.49        21.96 o
   0  14   9        659.73        720.91        52.27 o
   1  14   9        300.62        290.20        35.78 o
   2  14   9          0.71         32.71        25.28 o
   3  14   9         37.10         -0.80        27.02 o
   4  14   9         40.96         38.32        34.32 o
   5  14   9          0.26        -35.68        35.68 o
   6  14   9        165.71        176.90        59.20 o
  -6  15   9          4.19         66.80        65.11 o
  -5  15   9         70.84         86.68        43.94 o
  -4  15   9        175.72        181.64        46.66 o
  -3  15   9        366.93        347.49        46.18 o
  -2  15   9          0.18        -24.56        24.56 o
  -1  15   9        546.73        459.37        40.83 o
   0  15   9         72.89         96.72        35.64 o
   1  15   9          3.25        -23.31        23.31 o
   2  15   9        101.46         93.38        34.78 o
   3  15   9         38.08        -17.16        29.63 o
   4  15   9          0.38        -33.89        33.89 o
   5  15   9        128.51        172.16        47.90 o
   6  15   9        338.59        378.00        82.27 o
  -6  16   9        288.84        361.76        78.11 o
  -5  16   9        912.38        964.36        86.77 o
  -4  16   9        581.49        648.84        91.66 o
  -3  16   9         77.32         56.19        40.30 o
  -2  16   9        277.20        323.69        51.36 o
  -1  16   9        811.29        898.29        60.26 o
   0  16   9        883.06       1012.39        87.98 o
   1  16   9        653.43        705.91        74.63 o
   2  16   9        389.41        326.30        47.11 o
   3  16   9        489.61        542.54        56.26 o
   4  16   9        860.16        808.71        74.43 o
   5  16   9        886.51        730.47       127.60 o
   6  16   9          0.64        -36.48       107.41 o
  -6  17   9         27.24        -31.57        86.13 o
  -5  17   9         28.44         30.18        44.70 o
  -4  17   9         32.14         -8.52        40.03 o
  -3  17   9        806.15        823.61        77.68 o
  -2  17   9        399.23        510.69        60.59 o
  -1  17   9        807.75        798.44        66.60 o
   0  17   9        173.43        102.13        41.20 o
   1  17   9        790.81        831.58        77.35 o
   2  17   9       1376.51       1214.72       109.27 o
   3  17   9        486.80        616.82        71.79 o
   4  17   9          5.34         -0.18        39.34 o
   5  17   9        379.65        377.89        73.07 o
  -6  18   9        193.46        332.48       134.17 o
  -5  18   9         24.93         59.22        63.85 o
  -4  18   9        495.28        515.49        70.13 o
  -3  18   9        345.60        343.24        68.87 o
  -2  18   9          3.86         30.31        36.03 o
  -1  18   9       1383.73       1485.23       124.19 o
   0  18   9       2710.22       2911.72       204.12 o
   1  18   9        402.02        476.43        64.42 o
   2  18   9        152.08        117.20        42.71 o
   3  18   9        659.94        731.62        86.32 o
   4  18   9        795.45        900.66        99.03 o
   5  18   9         62.77         15.11        68.48 o
  -5  19   9          0.99         24.07        60.06 o
  -4  19   9        155.93        239.17        74.23 o
  -3  19   9       1325.82       1364.17       106.07 o
  -2  19   9       2831.39       2842.86       196.66 o
  -1  19   9        529.05        508.23       100.88 o
   0  19   9        204.97        224.88        61.96 o
   1  19   9       1439.09       1498.02       111.14 o
   2  19   9        979.03       1079.76        91.05 o
   3  19   9        456.66        424.48        84.69 o
   4  19   9          0.12        -75.73        75.73 o
  -4  20   9          8.34        -26.84        87.35 o
  -3  20   9        160.81        272.43       135.55 o
  -2  20   9          1.43         -8.48        46.29 o
  -1  20   9         27.99         40.47        53.84 o
   0  20   9         51.60         25.23        50.68 o
   1  20   9        104.18         57.66        49.55 o
   2  20   9         10.90         35.20        64.77 o
   3  20   9         20.98        -50.64        76.83 o
   4  20   9         69.66        139.66       158.88 o
  -1  21   9         55.56        222.23       144.79 o
   0  21   9         13.22        -17.66        73.88 o
   1  21   9          0.20         88.08        98.05 o
   2  21   9        129.97        163.72       141.84 o
   3  21   9         28.06       -120.79       120.79 o
   0  22   9        434.01        489.99       164.37 o
   1  22   9        129.27        139.84       103.82 o
  -9   0  10        945.57        899.04       124.45 o
  -8   0  10         45.37          2.87        45.34 o
  -7   0  10        314.30        458.68        62.88 o
  -6   0  10       3726.16       3420.87       205.88 o
  -5   0  10       3997.22       3452.64       167.07 o
  -4   0  10       5463.47       4933.52       245.61 o
  -3   0  10        763.15        526.72        46.82 o
  -2   0  10         12.28         35.38        17.12 o
  -1   0  10      24732.93      25831.18       893.27 o
   0   0  10      22681.82      21615.98       735.59 o
   1   0  10       1038.07        992.57        55.63 o
   2   0  10        106.76        111.23        28.47 o
   3   0  10       3601.35       3142.33       130.45 o
   4   0  10         23.29         -1.87        19.43 o
   5   0  10        220.98        222.02        60.08 o
   6   0  10         17.63          6.76        39.18 o
   7   0  10        364.90        292.28       144.10 o
   8   0  10        645.32        459.79       163.00 o
  -9   1  10        398.49        427.46        61.44 o
  -8   1  10        106.07        120.81        32.80 o
  -7   1  10        246.33        245.93        34.22 o
  -6   1  10          1.31          2.36        13.63 o
  -5   1  10        201.93        165.02        20.58 o
  -4   1  10       1162.18       1173.60        47.45 o
  -3   1  10        435.15        446.98        29.68 o
  -2   1  10       1359.64       1425.29        42.59 o
  -1   1  10        879.97        978.78        37.52 o
   0   1  10       2247.81       2295.27        62.46 o
   1   1  10       3385.27       3160.23        78.59 o
   2   1  10       5187.48       5697.24       136.34 o
   3   1  10         17.72         21.72        13.39 o
   4   1  10        370.91        383.95        25.99 o
   5   1  10        644.47        709.45        50.37 o
   6   1  10       1280.96       1419.88        82.81 o
   7   1  10        100.19         78.21        46.50 o
   8   1  10         41.99        225.99        96.65 o
  -9   2  10        133.95        157.01        51.72 o
  -8   2  10        245.59        262.47        38.00 o
  -7   2  10          1.68        -21.69        21.69 o
  -6   2  10        832.06        876.18        48.43 o
  -5   2  10       4004.84       3852.41       133.83 o
  -4   2  10        104.56        113.64        15.45 o
  -3   2  10        264.75        224.43        16.62 o
  -2   2  10       2443.61       2605.76        68.08 o
  -1   2  10       3901.61       4101.31       108.17 o
   0   2  10       1525.28       1329.42        42.91 o
   1   2  10       1114.86       1303.04        41.61 o
   2   2  10        211.79        221.21        18.66 o
   3   2  10       2330.79       2352.76        73.72 o
   4   2  10        187.28        217.86        20.39 o
   5   2  10          8.31          5.70        23.27 o
   6   2  10          2.72        -23.11        23.11 o
   7   2  10        141.92        197.25        54.11 o
   8   2  10         92.07        131.57        93.90 o
  -9   3  10         39.95         44.83        42.09 o
  -8   3  10        317.83        265.58        39.07 o
  -7   3  10        152.15         80.25        28.89 o
  -6   3  10        359.15        350.27        31.26 o
  -5   3  10        406.06        335.67        34.18 o
  -4   3  10        296.81        298.55        20.55 o
  -3   3  10        727.50        683.28        35.90 o
  -2   3  10       1530.53       1549.60        47.69 o
  -1   3  10        139.10        170.94        16.04 o
   0   3  10        556.07        601.32        26.50 o
   1   3  10         13.64         18.08        10.46 o
   2   3  10        761.04        909.77        37.72 o
   3   3  10        254.69        200.90        20.32 o
   4   3  10        853.24        796.31        39.05 o
   5   3  10        180.74        218.25        30.76 o
   6   3  10         24.26         68.91        29.63 o
   7   3  10        418.50        428.62        67.49 o
   8   3  10        309.22        328.50        82.94 o
  -9   4  10          3.46         67.34        45.69 o
  -8   4  10        396.75        473.12        53.04 o
  -7   4  10        828.19        829.12        53.24 o
  -6   4  10         37.45         37.56        20.76 o
  -5   4  10       1495.90       1433.26        65.86 o
  -4   4  10       2817.23       2898.13        87.78 o
  -3   4  10       1146.05       1090.62        51.34 o
  -2   4  10         65.89         70.73        10.56 o
  -1   4  10       2782.69       2939.20        84.31 o
   0   4  10       2118.08       1936.99        56.85 o
   1   4  10        175.33        126.83        14.74 o
   2   4  10         16.92          9.18        13.41 o
   3   4  10        664.75        654.08        44.51 o
   4   4  10         10.26          7.39        16.29 o
   5   4  10       1707.02       1821.88        99.28 o
   6   4  10          0.25        -21.30        35.25 o
   7   4  10        548.97        654.05        95.32 o
   8   4  10        406.98        387.31       109.59 o
  -9   5  10         24.65        -43.54        47.97 o
  -8   5  10          3.92         38.06        29.62 o
  -7   5  10         88.38         86.33        27.34 o
  -6   5  10         15.51        -11.66        18.38 o
  -5   5  10         62.32         91.55        22.43 o
  -4   5  10        853.15        863.75        37.78 o
  -3   5  10        927.94        960.62        47.09 o
  -2   5  10       1969.42       1999.03        64.24 o
  -1   5  10        420.40        420.10        27.42 o
   0   5  10        388.23        385.33        24.49 o
   1   5  10       2109.84       2020.21        64.05 o
   2   5  10       2785.12       2867.81        90.14 o
   3   5  10        549.80        590.60        34.72 o
   4   5  10        302.80        328.20        27.53 o
   5   5  10        455.74        495.18        45.84 o
   6   5  10        428.96        352.55        65.18 o
   7   5  10         33.84        -15.75        69.23 o
   8   5  10        347.16        265.27       110.02 o
  -9   6  10        112.60        120.88        79.89 o
  -8   6  10        410.42        390.37        47.75 o
  -7   6  10        128.05        137.75        30.33 o
  -6   6  10        244.68        318.08        34.48 o
  -5   6  10       4202.84       4385.04       146.70 o
  -4   6  10       2073.64       2114.00        76.87 o
  -3   6  10        546.73        531.20        32.60 o
  -2   6  10       2554.67       2655.23        84.07 o
  -1   6  10       4635.78       4642.38       132.67 o
   0   6  10       6726.95       6187.61       161.37 o
   1   6  10        956.90       1024.57        45.69 o
   2   6  10        103.46         98.74        17.07 o
   3   6  10       4078.82       4088.78       120.78 o
   4   6  10       3123.72       3235.78       114.04 o
   5   6  10        484.51        577.21        63.93 o
   6   6  10         38.68         65.14        39.36 o
   7   6  10        357.11        224.87        67.42 o
   8   6  10        253.83         94.37       145.15 o
  -9   7  10         41.34         -6.22        69.32 o
  -8   7  10        222.53        160.83        48.88 o
  -7   7  10        367.30        281.57        37.52 o
  -6   7  10        301.96        417.61        42.34 o
  -5   7  10         17.34         -3.32        19.19 o
  -4   7  10       4902.11       4871.16       146.68 o
  -3   7  10      13716.91      13804.17       381.32 o
  -2   7  10       4911.63       5077.48       140.05 o
  -1   7  10        719.44        728.26        38.12 o
   0   7  10          2.09         -0.18        11.38 o
   1   7  10       1226.85       1143.68        44.44 o
   2   7  10        286.49        374.74        27.28 o
   3   7  10        817.57        735.81        33.41 o
   4   7  10         27.82         62.93        16.98 o
   5   7  10       1292.30       1107.00        81.64 o
   6   7  10       1249.55       1181.29        99.91 o
   7   7  10        278.68        172.52        64.46 o
   8   7  10        253.86        367.83       202.77 o
  -8   8  10        317.74        241.93        53.59 o
  -7   8  10        584.01        558.13        48.16 o
  -6   8  10        510.88        572.46        62.99 o
  -5   8  10          3.86          5.74        26.81 o
  -4   8  10        209.31        228.70        25.10 o
  -3   8  10       1198.10       1250.68        62.24 o
  -2   8  10       1342.39       1271.78        57.69 o
  -1   8  10       2446.30       2463.80        85.08 o
   0   8  10         84.67         92.35        15.54 o
   1   8  10          1.82         -1.37        12.83 o
   2   8  10        228.89        311.46        24.07 o
   3   8  10        161.67        178.61        16.34 o
   4   8  10       1130.36       1164.65        57.95 o
   5   8  10        178.08        189.98        39.27 o
   6   8  10         11.12        -32.34        40.20 o
   7   8  10         47.01        113.71        61.56 o
  -8   9  10        833.83        993.24        87.06 o
  -7   9  10        454.48        485.11        54.25 o
  -6   9  10          2.52          5.37        29.52 o
  -5   9  10         77.36         41.40        30.01 o
  -4   9  10        544.86        547.64        41.16 o
  -3   9  10       3393.33       3239.17       116.74 o
  -2   9  10       1075.10       1114.35        57.93 o
  -1   9  10         43.17         28.23         9.46 o
   0   9  10         53.54         99.96        17.73 o
   1   9  10        279.11        331.79        25.14 o
   2   9  10        410.53        418.29        25.56 o
   3   9  10        879.81        831.39        43.29 o
   4   9  10       1037.06        897.03        56.23 o
   5   9  10          4.27         38.14        32.36 o
   6   9  10        735.75        721.33        75.77 o
   7   9  10        512.51        482.49        97.30 o
  -8  10  10          0.04        -25.49        40.77 o
  -7  10  10        739.30        644.02        69.38 o
  -6  10  10        212.11        202.37        41.30 o
  -5  10  10         66.85        104.42        33.60 o
  -4  10  10         34.13         35.24        24.99 o
  -3  10  10       1153.56       1226.15        64.21 o
  -2  10  10       1797.58       1765.32        78.76 o
  -1  10  10         40.67         37.70        13.65 o
   0  10  10       1293.22       1339.48        73.27 o
   1  10  10       1299.26       1356.83        58.72 o
   2  10  10          0.74          5.25        16.43 o
   3  10  10       1525.59       1616.43        71.71 o
   4  10  10        229.28        288.78        33.71 o
   5  10  10        157.54        125.56        35.93 o
   6  10  10        139.02        132.82        43.39 o
   7  10  10         29.42         -8.66        96.06 o
  -8  11  10         47.78        -83.73        84.76 o
  -7  11  10          2.16         20.43        41.19 o
  -6  11  10         70.66         52.53        38.78 o
  -5  11  10        171.41        219.83        40.93 o
  -4  11  10        102.06        109.02        32.23 o
  -3  11  10       1472.76       1568.54        95.52 o
  -2  11  10       1413.65       1411.57        70.03 o
  -1  11  10         39.70         31.78        13.89 o
   0  11  10         79.19         87.83        19.85 o
   1  11  10        275.41        314.12        28.80 o
   2  11  10        543.21        584.57        34.34 o
   3  11  10         48.98         53.84        23.41 o
   4  11  10        162.85        191.76        34.74 o
   5  11  10        143.08        136.25        40.23 o
   6  11  10         89.59         77.07        42.83 o
   7  11  10         95.95         72.06       119.08 o
  -7  12  10        100.97         88.48        48.30 o
  -6  12  10         63.61         39.72        38.85 o
  -5  12  10          6.50         40.88        32.28 o
  -4  12  10         29.87         34.97        28.25 o
  -3  12  10         67.58         27.21        22.38 o
  -2  12  10        125.90        108.10        12.86 o
  -1  12  10        935.66        909.69        47.82 o
   0  12  10        251.07        299.00        31.39 o
   1  12  10        165.48        173.70        27.02 o
   2  12  10        227.87        216.56        28.98 o
   3  12  10        700.05        663.21        47.46 o
   4  12  10        284.25        269.51        47.75 o
   5  12  10        132.81         54.48        37.61 o
   6  12  10        101.39         60.33        41.68 o
   7  12  10         35.54        -53.53       132.46 o
  -7  13  10       1151.97       1069.07       130.44 o
  -6  13  10          5.76          4.74        58.63 o
  -5  13  10         69.97          1.57        35.63 o
  -4  13  10        451.72        468.46        56.06 o
  -3  13  10       2408.68       2301.08       114.44 o
  -2  13  10        865.13       1018.66        59.95 o
  -1  13  10       1778.14       1729.64        73.51 o
   0  13  10        107.34        105.76        25.29 o
   1  13  10       1142.00       1221.37        65.43 o
   2  13  10       1731.58       1802.16        88.15 o
   3  13  10        651.04        621.11        53.56 o
   4  13  10         13.25         47.73        36.00 o
   5  13  10        163.26        164.16        45.67 o
   6  13  10        350.36        250.38        93.99 o
  -7  14  10       1552.18       1961.27       294.05 o
  -6  14  10       1080.06       1244.74       100.89 o
  -5  14  10        267.39        262.72        55.40 o
  -4  14  10         19.44         20.58        36.76 o
  -3  14  10        427.36        457.49        51.21 o
  -2  14  10        467.52        456.81        42.46 o
  -1  14  10        476.02        403.02        43.16 o
   0  14  10       1255.54       1182.28        67.27 o
   1  14  10          9.98          9.37        25.12 o
   2  14  10        190.04        195.58        33.22 o
   3  14  10         14.46          6.16        28.16 o
   4  14  10         93.82         46.84        37.60 o
   5  14  10          6.82         24.20        39.48 o
   6  14  10         11.15        109.16        59.25 o
  -6  15  10          1.14          3.22        50.97 o
  -5  15  10        501.29        567.91        73.15 o
  -4  15  10       1163.34       1305.61       106.19 o
  -3  15  10        233.54        196.83        39.65 o
  -2  15  10         83.39         14.12        33.82 o
  -1  15  10         41.95         46.20        27.46 o
   0  15  10          3.54        -10.98        24.35 o
   1  15  10       1344.32       1359.28        77.43 o
   2  15  10         55.04         36.45        30.73 o
   3  15  10        344.24        386.93        48.56 o
   4  15  10         96.26        107.17        40.97 o
   5  15  10          1.75        -28.36        41.00 o
   6  15  10        223.19        369.71        93.92 o
  -6  16  10       1025.96       1364.59       244.29 o
  -5  16  10        534.94        558.75        89.15 o
  -4  16  10          1.08        -41.12        41.12 o
  -3  16  10        160.74        201.05        48.29 o
  -2  16  10        237.47        174.17        39.31 o
  -1  16  10         39.84         13.01        27.26 o
   0  16  10        294.34        259.37        43.65 o
   1  16  10        387.32        376.21        49.01 o
   2  16  10         63.75         55.29        34.95 o
   3  16  10         44.92        -38.42        38.42 o
   4  16  10         15.06        -16.40        39.37 o
   5  16  10         90.99         36.53        65.82 o
  -6  17  10        213.96         88.19       108.44 o
  -5  17  10        775.74        791.85       101.85 o
  -4  17  10        258.98        198.21        62.47 o
  -3  17  10         19.50         28.73        40.91 o
  -2  17  10        275.11        241.35        50.38 o
  -1  17  10         94.47        120.03        39.69 o
   0  17  10          1.96          6.61        43.29 o
   1  17  10         11.79         24.68        35.92 o
   2  17  10        108.90        114.72        40.59 o
   3  17  10        541.27        492.88        67.29 o
   4  17  10         16.28         39.57        52.33 o
   5  17  10          0.31        -50.71        79.24 o
  -5  18  10          2.52         96.33        71.76 o
  -4  18  10         70.41        -24.36        63.79 o
  -3  18  10         36.99         86.03        42.88 o
  -2  18  10         11.35          2.77        36.14 o
  -1  18  10        211.93        271.07        67.90 o
   0  18  10        425.38        497.23        65.92 o
   1  18  10         11.13        -32.74        35.81 o
   2  18  10         28.63          2.27        46.17 o
   3  18  10        185.36        112.38        49.81 o
   4  18  10         89.29        148.43        75.08 o
  -4  19  10        108.79         41.89        84.59 o
  -3  19  10         61.88        119.33        51.06 o
  -2  19  10          0.55        105.88        61.34 o
  -1  19  10          6.93         68.17        60.47 o
   0  19  10          0.21         13.34        46.44 o
   1  19  10          8.22         -4.67        45.67 o
   2  19  10         31.52        154.91        51.25 o
   3  19  10         65.08         15.73       179.28 o
   4  19  10        294.59        117.70       133.83 o
  -4  20  10         13.78         57.07       143.08 o
  -2  20  10         89.38        194.29       103.65 o
  -1  20  10          2.67          4.40        60.54 o
   0  20  10        194.96        135.16        94.94 o
   1  20  10         77.85        108.83        85.34 o
   2  20  10        139.73        130.17        91.17 o
   3  20  10        118.24        -76.18       122.51 o
   0  21  10         22.53         84.43       101.25 o
   1  21  10         21.40         21.70        79.43 o
   2  21  10         48.81       -107.68       139.82 o
  -9   1  11          4.39        -15.46        39.22 o
  -8   1  11        355.57        292.40        40.41 o
  -7   1  11         42.92         20.07        24.74 o
  -6   1  11        131.24        119.39        21.01 o
  -5   1  11          0.83         -3.21        15.15 o
  -4   1  11        202.04        192.44        20.24 o
  -3   1  11        216.87        171.39        17.84 o
  -2   1  11        442.32        435.85        27.16 o
  -1   1  11        395.37        434.73        27.79 o
   0   1  11         73.25         82.93        15.27 o
   1   1  11         68.33         70.88        14.68 o
   2   1  11       1123.39       1059.53        43.83 o
   3   1  11        580.92        584.80        38.08 o
   4   1  11       1313.00       1337.78        54.42 o
   5   1  11        768.15        705.60        54.23 o
   6   1  11        386.91        407.14        46.29 o
   7   1  11       1473.47       1410.08       114.16 o
   8   1  11        108.60         60.53       169.33 o
  -9   2  11        284.68        265.00        58.18 o
  -8   2  11       1122.65        958.96        72.53 o
  -7   2  11       1673.28       1937.42       103.54 o
  -6   2  11       1623.69       1496.55        71.99 o
  -5   2  11        890.13        998.26        48.11 o
  -4   2  11        369.42        366.65        29.14 o
  -3   2  11       1115.52       1015.48        39.19 o
  -2   2  11       2476.05       2641.99        83.37 o
  -1   2  11        541.26        509.30        31.56 o
   0   2  11       1182.08       1138.85        46.23 o
   1   2  11         18.36         13.34        12.22 o
   2   2  11         94.26         95.85        16.58 o
   3   2  11        926.86        944.17        43.03 o
   4   2  11         41.60         32.30        15.72 o
   5   2  11          5.95         -1.19        22.51 o
   6   2  11          2.01        -27.54        42.07 o
   7   2  11        126.83        248.65        77.32 o
   8   2  11        850.81       1155.65       275.18 o
  -9   3  11        646.78        585.48        94.67 o
  -8   3  11        257.59        340.25        47.36 o
  -7   3  11        495.91        560.92        74.89 o
  -6   3  11         49.55         40.29        22.47 o
  -5   3  11       1165.44       1086.23        52.95 o
  -4   3  11        169.00        181.49        19.84 o
  -3   3  11        130.60        140.66        19.33 o
  -2   3  11        605.40        658.86        38.71 o
  -1   3  11         38.96         39.11        14.23 o
   0   3  11       2517.89       2765.80        85.19 o
   1   3  11          8.22         -5.70        11.45 o
   2   3  11       2413.52       2185.73        72.25 o
   3   3  11       5579.61       5342.27       145.02 o
   4   3  11        457.86        465.67        30.48 o
   5   3  11        234.61        243.41        60.08 o
   6   3  11       1282.07       1372.06       119.66 o
   7   3  11       2097.09       2181.17       146.63 o
   8   3  11        662.98        836.20       231.60 o
  -9   4  11        229.15        342.63        77.68 o
  -8   4  11        399.75        424.62        50.73 o
  -7   4  11        467.20        425.34        51.80 o
  -6   4  11       2434.17       2595.53       101.18 o
  -5   4  11        638.04        723.19        40.98 o
  -4   4  11          2.85          2.24        13.49 o
  -3   4  11        883.67        867.69        42.03 o
  -2   4  11       1133.16       1273.59        60.59 o
  -1   4  11       3222.83       3341.66       118.60 o
   0   4  11        280.35        253.27        21.34 o
   1   4  11         94.06         50.71        14.11 o
   2   4  11        103.35         79.66        17.41 o
   3   4  11         12.64         22.18        18.39 o
   4   4  11        462.04        539.01        32.22 o
   5   4  11        235.13        297.88        37.97 o
   6   4  11        359.29        245.86        79.82 o
   7   4  11         26.87         55.18        50.42 o
   8   4  11        156.08        193.16       163.69 o
  -9   5  11        912.12       1011.18       250.47 o
  -8   5  11        483.14        581.57        56.77 o
  -7   5  11        292.22        312.36        37.85 o
  -6   5  11        123.74        120.38        30.23 o
  -5   5  11        398.23        404.92        34.03 o
  -4   5  11       1571.78       1557.35        64.75 o
  -3   5  11       1346.64       1215.86        55.80 o
  -2   5  11       1346.09       1414.82        51.70 o
  -1   5  11         25.20         40.93        20.03 o
   0   5  11       1187.91       1035.90        51.31 o
   1   5  11        183.15        186.91        26.55 o
   2   5  11        269.86        271.00        26.42 o
   3   5  11          6.48         -8.49        17.20 o
   4   5  11        249.66        256.15        31.71 o
   5   5  11        415.30        390.22        46.28 o
   6   5  11       1478.00       1572.54       136.36 o
   7   5  11        100.23        116.84        52.73 o
   8   5  11         81.35         37.06       120.79 o
  -8   6  11       1056.48       1179.10        82.87 o
  -7   6  11        106.20        113.39        29.43 o
  -6   6  11          2.75        -14.67        30.60 o
  -5   6  11       1484.46       1440.02        76.50 o
  -4   6  11        775.03        727.49        40.72 o
  -3   6  11         61.02         49.82        17.15 o
  -2   6  11        551.82        595.88        47.65 o
  -1   6  11       1481.94       1591.05        75.36 o
   0   6  11       1379.37       1288.53        64.14 o
   1   6  11        490.09        596.34        35.81 o
   2   6  11        548.86        589.55        35.18 o
   3   6  11          7.59         18.33        17.59 o
   4   6  11        179.07        272.30        32.17 o
   5   6  11        892.60        845.28        72.08 o
   6   6  11         93.14        148.52        50.31 o
   7   6  11          1.06         28.85        51.30 o
   8   6  11          1.21        -79.96       130.74 o
  -8   7  11         80.85         47.88        47.59 o
  -7   7  11         38.91         48.62        30.98 o
  -6   7  11        166.68        201.44        34.05 o
  -5   7  11         54.83         95.84        28.61 o
  -4   7  11        127.45        177.18        33.25 o
  -3   7  11        984.82        886.34        50.64 o
  -2   7  11         42.50         30.11        17.38 o
  -1   7  11         48.46         57.57        21.06 o
   0   7  11       4344.30       4233.65       174.90 o
   1   7  11       1236.55       1277.23        56.90 o
   2   7  11         62.43         31.83        17.96 o
   3   7  11       1322.85       1173.09        51.05 o
   4   7  11       1107.90       1079.95        65.23 o
   5   7  11       1671.98       1538.77       104.37 o
   6   7  11         85.81         37.84        45.66 o
   7   7  11         36.38        -26.90        55.35 o
  -8   8  11        385.45        457.69        75.08 o
  -7   8  11       1145.69       1186.18        70.27 o
  -6   8  11         84.40        132.49        31.56 o
  -5   8  11         28.87         15.01        29.70 o
  -4   8  11        189.66        189.90        25.66 o
  -3   8  11        866.83        845.57        50.45 o
  -2   8  11          0.53         -3.25        16.71 o
  -1   8  11        195.08        152.94        21.82 o
   0   8  11        110.73        102.81        17.76 o
   1   8  11         57.34         15.53        15.90 o
   2   8  11        444.52        439.32        40.26 o
   3   8  11         75.55         96.69        16.13 o
   4   8  11          9.29         19.56        21.98 o
   5   8  11       1661.11       1679.76       106.94 o
   6   8  11         54.36         66.50        41.62 o
   7   8  11         71.04         39.60        62.23 o
  -8   9  11        783.50        744.24       181.46 o
  -7   9  11         29.22         35.29        32.23 o
  -6   9  11        325.56        233.21        38.04 o
  -5   9  11        641.15        529.36        53.14 o
  -4   9  11         29.80         71.82        24.74 o
  -3   9  11       1812.05       1612.61        75.62 o
  -2   9  11        856.62       1003.23        57.50 o
  -1   9  11        454.42        441.89        37.17 o
   0   9  11        762.51        721.01        41.22 o
   1   9  11        208.88        174.13        22.21 o
   2   9  11         24.17         28.17        14.55 o
   3   9  11        128.06        102.06        25.85 o
   4   9  11         93.22         81.66        28.26 o
   5   9  11          3.43         45.05        35.98 o
   6   9  11        540.13        590.24        73.63 o
   7   9  11        335.06        592.12       130.92 o
  -8  10  11        137.01         84.84        55.68 o
  -7  10  11          3.51        -34.97        34.97 o
  -6  10  11        259.24        172.79        40.36 o
  -5  10  11        651.00        747.48        63.99 o
  -4  10  11        240.58        239.73        38.70 o
  -3  10  11        175.28        131.00        27.25 o
  -2  10  11        458.14        391.01        40.45 o
  -1  10  11        669.82        647.32        45.33 o
   0  10  11       4134.33       3844.19       127.17 o
   1  10  11        519.92        556.00        37.15 o
   2  10  11        200.02        226.64        20.42 o
   3  10  11          9.59        -20.78        20.78 o
   4  10  11       2005.17       2241.49       106.03 o
   5  10  11        567.33        515.46        56.67 o
   6  10  11        122.97        114.71        46.95 o
   7  10  11          2.52         -7.55       103.98 o
  -8  11  11        768.45        647.47       164.03 o
  -7  11  11       1280.73       1466.38       119.70 o
  -6  11  11        141.51         74.31        62.48 o
  -5  11  11       1372.50       1596.16        96.89 o
  -4  11  11       3527.71       3579.72       162.61 o
  -3  11  11       3273.61       3159.81       129.80 o
  -2  11  11         22.89         61.32        24.33 o
  -1  11  11        216.99        236.43        24.60 o
   0  11  11        752.42        675.26        45.64 o
   1  11  11       2394.84       2682.06        94.63 o
   2  11  11        904.68        837.42        42.09 o
   3  11  11        113.99         96.37        27.28 o
   4  11  11        646.68        713.70        76.05 o
   5  11  11       1507.66       1574.01       100.15 o
   6  11  11         27.16         43.85        40.91 o
   7  11  11         14.36       -102.95       102.95 o
  -7  12  11          0.65         21.30        51.94 o
  -6  12  11         27.32         64.33        43.17 o
  -5  12  11       1124.40       1081.39        78.35 o
  -4  12  11       1974.09       2035.84       110.82 o
  -3  12  11         22.39         57.27        27.31 o
  -2  12  11        547.94        567.85        48.63 o
  -1  12  11       1751.44       1739.36        75.61 o
   0  12  11       1684.11       1696.09        73.68 o
   1  12  11        593.26        627.03        42.31 o
   2  12  11        847.23        855.26        51.65 o
   3  12  11        253.08        227.56        33.40 o
   4  12  11        562.42        622.14        75.34 o
   5  12  11         22.01          8.26        39.46 o
   6  12  11          1.12        -43.31        43.31 o
  -7  13  11        277.43        426.17        93.28 o
  -6  13  11          1.18         41.53        43.64 o
  -5  13  11        321.84        358.69        58.75 o
  -4  13  11       1376.47       1372.60        87.47 o
  -3  13  11       1337.00       1390.03        80.00 o
  -2  13  11        197.49        191.88        34.68 o
  -1  13  11          0.48         46.74        31.56 o
   0  13  11        518.57        340.38        43.89 o
   1  13  11       1377.52       1467.70        73.51 o
   2  13  11        244.76        222.80        34.50 o
   3  13  11          3.73        -17.25        26.43 o
   4  13  11         48.26          8.03        32.96 o
   5  13  11          7.19        -31.81        31.81 o
   6  13  11         24.22         23.83        44.90 o
  -7  14  11        195.44        141.04       118.39 o
  -6  14  11        182.89        164.25        52.28 o
  -5  14  11         11.81        -39.19        39.19 o
  -4  14  11        220.42        202.57        49.29 o
  -3  14  11        154.44        114.89        35.55 o
  -2  14  11        430.70        472.11        51.85 o
  -1  14  11        266.32        194.22        41.71 o
   0  14  11          8.02         42.95        25.46 o
   1  14  11        759.79        735.30        50.85 o
   2  14  11       1341.82       1377.22        78.46 o
   3  14  11        553.79        440.30        59.55 o
   4  14  11         68.19         21.31        37.24 o
   5  14  11         12.92         47.69        46.73 o
   6  14  11        325.56        285.18        64.52 o
  -6  15  11         27.86        -63.84        63.84 o
  -5  15  11        175.19        101.73        51.29 o
  -4  15  11        683.38        676.42        73.79 o
  -3  15  11        110.63         53.34        34.25 o
  -2  15  11        249.81        268.00        40.52 o
  -1  15  11       1132.42        924.59        73.70 o
   0  15  11        142.43         92.84        40.85 o
   1  15  11          4.31          7.98        26.09 o
   2  15  11          6.69         -6.63        32.37 o
   3  15  11         14.04        -12.35        33.83 o
   4  15  11        176.69         68.47        42.24 o
   5  15  11          4.06          2.25        45.53 o
  -6  16  11          8.92        -91.97        91.97 o
  -5  16  11        456.59        517.95        78.71 o
  -4  16  11        315.67        419.71        63.84 o
  -3  16  11         16.22         15.89        38.93 o
  -2  16  11         46.57         21.15        32.63 o
  -1  16  11        356.93        300.98        50.47 o
   0  16  11       1091.68       1146.15       116.27 o
   1  16  11        478.60        382.29        58.76 o
   2  16  11         98.00        108.63        36.95 o
   3  16  11         13.09        -13.10        40.46 o
   4  16  11         91.26        188.75        51.79 o
   5  16  11          1.40         23.39        45.49 o
  -5  17  11         95.95         97.67        67.35 o
  -4  17  11        295.56        389.96        69.43 o
  -3  17  11       1421.56       1422.01       146.79 o
  -2  17  11        598.89        521.42        63.62 o
  -1  17  11         21.92         25.26        40.02 o
   0  17  11       1443.30       1461.84       118.00 o
   1  17  11        987.45        985.08       100.43 o
   2  17  11        588.92        742.08        75.98 o
   3  17  11         22.04         16.91        53.18 o
   4  17  11        129.18        205.12        67.21 o
   5  17  11        135.56        248.75       135.89 o
  -5  18  11        488.19        698.25       262.48 o
  -4  18  11        609.08        617.62        92.65 o
  -3  18  11         11.97        160.71        59.43 o
  -2  18  11        944.07        947.51        95.78 o
  -1  18  11       2865.57       2658.23       284.26 o
   0  18  11        966.57       1062.54       102.64 o
   1  18  11          2.33          0.54        40.30 o
   2  18  11        395.54        445.59        79.46 o
   3  18  11        974.35       1077.27       163.45 o
  -4  19  11        460.69        729.46       136.63 o
  -3  19  11        822.21        812.08       139.86 o
  -2  19  11       1042.60       1288.53       136.22 o
  -1  19  11         73.89         61.73        79.83 o
   0  19  11         58.15        -45.24        45.24 o
   1  19  11        447.03        307.47        93.50 o
   2  19  11        389.13        424.45       197.97 o
   3  19  11        131.15        134.17       145.84 o
  -1  20  11        501.30        474.89       161.97 o
   0  20  11          0.88         44.20        90.35 o
   1  20  11          9.31        188.10        87.68 o
   2  20  11         76.06         10.64       147.56 o
   0  21  11         20.16        110.84       142.07 o
   1  21  11          1.01        153.05       128.68 o
  -8   0  12        490.42        592.93        76.23 o
  -7   0  12        125.80        181.99        60.27 o
  -6   0  12       2285.12       2281.58       233.91 o
  -5   0  12        277.55        261.16        35.01 o
  -4   0  12        209.04        159.28        36.45 o
  -3   0  12          8.46        -10.86        18.70 o
  -2   0  12       3248.33       3332.95       167.05 o
  -1   0  12       5803.67       5312.64       276.25 o
   0   0  12         31.17         36.52        17.02 o
   1   0  12        191.88        266.09        29.56 o
   2   0  12        570.66        543.91        41.79 o
   3   0  12          9.14        103.69        27.48 o
   4   0  12         85.33         32.25        24.69 o
   5   0  12        126.83        194.27        58.61 o
   6   0  12          9.16        -15.54        44.38 o
   7   0  12         59.88         30.26        79.02 o
  -8   1  12       2146.76       2084.17       130.22 o
  -7   1  12       1470.60       1503.74        89.49 o
  -6   1  12        235.64        289.59        30.62 o
  -5   1  12       1678.40       1626.38        66.96 o
  -4   1  12       1108.85       1107.86        48.59 o
  -3   1  12       2074.40       2194.01        75.68 o
  -2   1  12       3644.01       3519.40       125.07 o
  -1   1  12        721.99        776.09        38.64 o
   0   1  12       4071.95       3841.80       112.05 o
   1   1  12       2809.60       2846.59        85.25 o
   2   1  12        937.53       1013.62        45.95 o
   3   1  12          1.49        -16.06        16.06 o
   4   1  12        825.22        864.50        43.25 o
   5   1  12        343.71        374.09        49.22 o
   6   1  12        965.02        930.06        72.32 o
   7   1  12        229.02        218.30        66.78 o
  -9   2  12        191.21          0.34       116.33 o
  -8   2  12          0.08         49.51        39.60 o
  -7   2  12        133.11        121.14        34.59 o
  -6   2  12        338.30        371.38        36.16 o
  -5   2  12       1130.54       1184.52        58.85 o
  -4   2  12         69.48         51.15        16.01 o
  -3   2  12          1.95         -3.18        10.26 o
  -2   2  12        672.72        754.97        37.54 o
  -1   2  12       3373.37       3393.28       110.45 o
   0   2  12       1252.33       1307.35        51.28 o
   1   2  12          7.29         -0.65        13.12 o
   2   2  12        286.09        287.83        27.54 o
   3   2  12        283.59        310.41        29.52 o
   4   2  12         12.18         -4.12        15.95 o
   5   2  12         19.16        -12.60        25.04 o
   6   2  12        326.68        329.88        54.65 o
   7   2  12          0.24         12.78        44.16 o
  -9   3  12        166.19        103.29       131.77 o
  -8   3  12         67.14         68.47        42.75 o
  -7   3  12         91.43         19.25        30.80 o
  -6   3  12        149.47        214.29        32.93 o
  -5   3  12        298.60        324.94        28.47 o
  -4   3  12         37.59         28.57        11.48 o
  -3   3  12        128.55        113.74        18.26 o
  -2   3  12         40.01         60.60        18.20 o
  -1   3  12        215.45        195.99        26.21 o
   0   3  12         18.06          7.74        13.13 o
   1   3  12          7.19          6.35        12.69 o
   2   3  12        337.37        358.64        28.27 o
   3   3  12         45.13         47.82        19.44 o
   4   3  12          1.57          8.04        16.13 o
   5   3  12         13.78         36.03        28.53 o
   6   3  12         12.96         12.64        36.63 o
   7   3  12        797.83        777.78        89.16 o
  -8   4  12        609.53        647.04        73.42 o
  -7   4  12          0.07         46.68        31.33 o
  -6   4  12         33.35         34.78        25.71 o
  -5   4  12          0.21         43.50        20.18 o
  -4   4  12        129.91        117.20        20.57 o
  -3   4  12         54.92         62.01        17.29 o
  -2   4  12         27.30          3.49        17.26 o
  -1   4  12        506.03        431.10        36.61 o
   0   4  12        192.72        263.50        22.97 o
   1   4  12        446.41        435.23        28.47 o
   2   4  12         22.23          2.02        16.21 o
   3   4  12        187.68        186.98        26.24 o
   4   4  12         10.80         26.29        19.24 o
   5   4  12         25.31         26.50        31.26 o
   6   4  12        277.08        226.57        54.06 o
   7   4  12         10.19         20.35        47.70 o
  -8   5  12        918.43        928.23        85.77 o
  -7   5  12        605.54        570.18        49.47 o
  -6   5  12        702.68        744.48        70.61 o
  -5   5  12        181.58        198.58        27.12 o
  -4   5  12       3275.44       3292.13       120.55 o
  -3   5  12       4337.74       4271.63       128.37 o
  -2   5  12       2809.40       2997.89       110.80 o
  -1   5  12       1333.02       1296.50        66.78 o
   0   5  12       6073.31       6315.07       195.79 o
   1   5  12       1779.85       1751.35        65.20 o
   2   5  12          2.40        -15.66        16.42 o
   3   5  12         12.86         16.76        22.93 o
   4   5  12         21.55         54.82        28.15 o
   5   5  12        431.33        451.38        50.23 o
   6   5  12        278.48        161.81        52.88 o
   7   5  12         22.01         88.90        56.26 o
  -8   6  12        247.92        115.95        48.48 o
  -7   6  12          2.51        -24.20        24.20 o
  -6   6  12        972.89       1059.17        67.91 o
  -5   6  12       3014.31       3327.51       125.47 o
  -4   6  12       1139.43       1089.26        61.78 o
  -3   6  12         30.81         48.29        16.38 o
  -2   6  12       2617.29       2875.80       209.25 o
  -1   6  12        948.84        807.46        55.45 o
   0   6  12        377.44        343.49        31.41 o
   1   6  12        200.80        196.46        25.67 o
   2   6  12       1941.26       1920.26        72.55 o
   3   6  12        229.10        289.22        31.51 o
   4   6  12        919.57        844.72        57.30 o
   5   6  12         33.79         21.03        30.15 o
   6   6  12          9.27         -8.83        41.53 o
   7   6  12         56.98        104.91        65.86 o
  -8   7  12        757.23        798.97        90.84 o
  -7   7  12       1229.24       1445.61        84.90 o
  -6   7  12        708.22        783.44        58.66 o
  -5   7  12        853.07        946.92        61.36 o
  -4   7  12       1730.91       1582.29        76.43 o
  -3   7  12        458.69        567.77        34.99 o
  -2   7  12          4.90          4.84        15.20 o
  -1   7  12         96.68         55.88        26.48 o
   0   7  12        482.51        443.53        36.59 o
   1   7  12       2803.72       2894.74       104.50 o
   2   7  12       3663.59       3532.49       113.84 o
   3   7  12        807.28        784.31        52.10 o
   4   7  12        169.02        165.59        30.36 o
   5   7  12        544.65        717.14        90.74 o
   6   7  12         10.18         21.46        53.09 o
   7   7  12         87.10         41.29        70.10 o
  -8   8  12         80.00        162.05        56.90 o
  -7   8  12        518.60        508.36        53.39 o
  -6   8  12       1369.29       1549.96        86.65 o
  -5   8  12       2496.41       2605.32       116.77 o
  -4   8  12        292.53        303.15        36.04 o
  -3   8  12       1450.16       1240.88        66.77 o
  -2   8  12       2151.77       2054.16        84.41 o
  -1   8  12        175.63        156.90        21.74 o
   0   8  12        702.83        797.19        41.65 o
   1   8  12        203.54        137.10        22.96 o
   2   8  12         97.15         89.29        21.54 o
   3   8  12       1091.34       1164.09        64.42 o
   4   8  12       1068.65       1181.32        76.40 o
   5   8  12        474.14        568.30        61.80 o
   6   8  12          2.32        -45.76        45.76 o
   7   8  12        192.03        222.16        95.49 o
  -8   9  12          6.15        -60.01        60.01 o
  -7   9  12          8.43         51.85        40.68 o
  -6   9  12          2.39        -31.08        31.08 o
  -5   9  12        362.12        326.10        47.00 o
  -4   9  12         87.23         36.04        25.46 o
  -3   9  12         33.45         18.06        26.78 o
  -2   9  12        231.02        231.89        30.44 o
  -1   9  12        551.71        600.99        45.66 o
   0   9  12          5.45        -15.16        18.27 o
   1   9  12        193.99        181.62        22.95 o
   2   9  12        448.75        510.48        42.12 o
   3   9  12       1448.61       1491.95        67.62 o
   4   9  12       1418.81       1542.16        90.50 o
   5   9  12         20.72         17.10        35.56 o
   6   9  12        184.28        119.87        60.97 o
   7   9  12        327.17        444.35       161.97 o
  -8  10  12         41.95         42.89       113.93 o
  -7  10  12        492.28        546.05        79.32 o
  -6  10  12          2.08         -8.97        31.76 o
  -5  10  12        106.48        158.69        38.08 o
  -4  10  12         75.48         70.73        29.92 o
  -3  10  12        141.67        155.36        32.51 o
  -2  10  12          5.50        -12.30        23.24 o
  -1  10  12         23.96         64.95        24.71 o
   0  10  12        351.31        379.94        31.30 o
   1  10  12         19.54         41.77        18.75 o
   2  10  12        704.40        722.74        49.05 o
   3  10  12         83.44         89.22        26.91 o
   4  10  12        419.92        334.55        44.90 o
   5  10  12        754.13        899.71       126.77 o
   6  10  12         24.04        -21.99        54.25 o
   7  10  12        104.36        180.81       146.87 o
  -7  11  12        123.79         83.18        75.58 o
  -6  11  12        707.83        571.47        69.67 o
  -5  11  12        103.58         32.99        35.89 o
  -4  11  12        712.10        755.25        57.79 o
  -3  11  12         14.10          2.36        24.68 o
  -2  11  12          3.49         12.92        28.38 o
  -1  11  12        150.53         60.05        31.67 o
   0  11  12        202.12        169.91        27.74 o
   1  11  12        276.14        273.20        33.48 o
   2  11  12          7.35         -8.94        21.45 o
   3  11  12        592.41        639.22        49.95 o
   4  11  12       1031.36       1165.57        90.00 o
   5  11  12         52.95        -18.04        38.45 o
   6  11  12        307.88        230.06        81.32 o
  -7  12  12        583.52        491.81        90.56 o
  -6  12  12        179.05        223.35        53.58 o
  -5  12  12        907.36        856.91        70.85 o
  -4  12  12         37.33         86.49        33.28 o
  -3  12  12         71.13         68.88        29.81 o
  -2  12  12        620.40        711.33        59.90 o
  -1  12  12        547.47        500.13        54.08 o
   0  12  12       1213.63       1203.82        72.11 o
   1  12  12         10.87          3.23        24.72 o
   2  12  12        347.01        353.18        38.96 o
   3  12  12        716.00        663.02        50.38 o
   4  12  12          3.54        -11.04        31.89 o
   5  12  12         19.92        -20.89        40.40 o
   6  12  12         61.03         88.17        75.72 o
  -7  13  12         62.09         88.77        91.34 o
  -6  13  12         50.88         79.02        50.77 o
  -5  13  12        323.77        208.90        54.19 o
  -4  13  12          5.27         38.43        33.66 o
  -3  13  12        276.40        223.93        40.10 o
  -2  13  12        364.39        373.65        47.32 o
  -1  13  12          3.73         17.04        30.74 o
   0  13  12        374.31        288.81        45.95 o
   1  13  12         98.54        140.89        29.29 o
   2  13  12        223.98        200.52        34.64 o
   3  13  12         43.35         18.95        29.87 o
   4  13  12        583.05        486.90        59.54 o
   5  13  12          0.74        -37.25        37.25 o
   6  13  12          8.32         -1.23        65.79 o
  -6  14  12        482.15        582.50       107.56 o
  -5  14  12          3.98        -24.28        41.85 o
  -4  14  12         37.20         35.59        42.19 o
  -3  14  12         11.44         -5.39        28.88 o
  -2  14  12        608.69        693.85        62.07 o
  -1  14  12        723.36        683.38        65.29 o
   0  14  12       1391.17       1243.57        87.18 o
   1  14  12        639.86        602.21        70.12 o
   2  14  12         30.19         19.40        31.44 o
   3  14  12        393.00        287.11        50.33 o
   4  14  12       1570.19       1354.28       107.14 o
   5  14  12        566.67        533.01        70.46 o
  -6  15  12        249.94        127.59        99.85 o
  -5  15  12        101.22         24.75        49.11 o
  -4  15  12          3.90        -21.12        40.20 o
  -3  15  12         16.75         71.67        36.30 o
  -2  15  12        140.77        135.56        38.48 o
  -1  15  12        659.94        639.50        74.78 o
   0  15  12         22.37          6.33        35.04 o
   1  15  12        495.18        385.46        48.30 o
   2  15  12        552.48        524.82        64.41 o
   3  15  12       1430.58       1561.15       109.09 o
   4  15  12        202.53        180.67        66.13 o
   5  15  12         66.65        -22.59        57.41 o
  -5  16  12         73.96        109.23        63.30 o
  -4  16  12          0.51        -19.63        42.11 o
  -3  16  12          2.40          5.05        41.48 o
  -2  16  12        264.54        240.47        43.90 o
  -1  16  12        111.62         77.67        38.58 o
   0  16  12        355.31        358.80        54.11 o
   1  16  12          0.69          3.29        39.96 o
   2  16  12        133.20        184.40        60.65 o
   3  16  12          1.98        -52.65        52.65 o
   4  16  12        289.50        294.66        77.80 o
  -5  17  12        251.87        183.21       146.87 o
  -4  17  12         36.60         58.92        52.98 o
  -3  17  12        121.97        139.57        51.07 o
  -2  17  12         35.80         76.11        50.12 o
  -1  17  12         35.22         16.87        36.72 o
   0  17  12        128.61        177.88        89.34 o
   1  17  12        198.84        200.53        57.51 o
   2  17  12         16.10         10.04        48.42 o
   3  17  12         95.73         67.65        77.50 o
  -4  18  12         10.52         12.43        86.12 o
  -3  18  12         55.52        130.26        92.65 o
  -2  18  12         68.19        171.52        64.16 o
  -1  18  12         92.38         69.86        57.50 o
   0  18  12         36.69          5.63        47.16 o
   1  18  12          3.87        -42.18        42.18 o
   2  18  12          6.34        253.90       158.88 o
   3  18  12         59.04       -124.57       124.57 o
  -4  19  12          1.67         74.12       115.99 o
  -3  19  12          0.50          3.09        79.61 o
  -1  19  12        110.10        304.00       147.21 o
   0  19  12         10.82         -1.95        79.35 o
   1  19  12         26.27         31.57        97.97 o
   2  19  12          2.46         44.95       133.49 o
   3  19  12        452.24        534.22       221.99 o
   0  20  12        120.75         -8.92       111.87 o
   1  20  12         47.68        -56.96       105.69 o
  -8   1  13        216.05        218.58        52.45 o
  -7   1  13         39.05         86.81        38.69 o
  -6   1  13         92.58         31.01        23.09 o
  -5   1  13        109.97         78.70        19.79 o
  -4   1  13        236.04        226.95        21.83 o
  -3   1  13         61.66         24.50        19.57 o
  -2   1  13        186.95        247.80        27.93 o
  -1   1  13        491.17        476.41        37.31 o
   0   1  13        205.31        201.31        20.25 o
   1   1  13          0.89         13.49        13.08 o
   2   1  13        369.02        358.43        33.10 o
   3   1  13        724.17        729.06        44.09 o
   4   1  13          0.97          6.07        19.43 o
   5   1  13        109.20          8.66        28.35 o
   6   1  13        788.59        782.00        83.72 o
   7   1  13        308.25        200.65       149.24 o
  -8   2  13         69.13        192.37        52.62 o
  -7   2  13         34.44         60.05        39.21 o
  -6   2  13        583.65        593.41        48.50 o
  -5   2  13       1062.40       1196.02        63.73 o
  -4   2  13          2.27        -11.73        11.73 o
  -3   2  13        256.86        235.86        29.28 o
  -2   2  13       1393.61       1291.74        79.87 o
  -1   2  13       3479.40       3540.98       116.67 o
   0   2  13       3168.92       2820.82        90.73 o
   1   2  13       1719.13       1732.62        62.12 o
   2   2  13        109.96        145.73        26.09 o
   3   2  13       1811.17       1764.44        74.20 o
   4   2  13       2536.10       2487.24       100.18 o
   5   2  13       1845.46       2138.56       115.69 o
   6   2  13        139.71        250.38        55.88 o
   7   2  13       1274.24        987.75       149.51 o
  -8   3  13         42.99        152.48        68.04 o
  -7   3  13        112.22         68.62        55.55 o
  -6   3  13          3.44          8.83        24.01 o
  -5   3  13         13.18         14.06        23.21 o
  -4   3  13        427.00        438.67        36.08 o
  -3   3  13        208.33        193.95        26.57 o
  -2   3  13        475.25        507.77        57.31 o
  -1   3  13       1684.65       1748.21        71.81 o
   0   3  13         99.83         88.12        17.90 o
   1   3  13        864.64        801.23        44.18 o
   2   3  13       2785.19       2679.13        93.95 o
   3   3  13        562.11        627.11        47.90 o
   4   3  13        562.41        635.44        51.45 o
   5   3  13        946.32       1147.06       111.66 o
   6   3  13       2160.43       2101.21       129.92 o
   7   3  13        625.25        637.82       101.62 o
  -8   4  13        173.16        274.30        74.14 o
  -7   4  13        212.00        258.71        52.58 o
  -6   4  13       1455.96       1696.22        86.57 o
  -5   4  13        359.46        374.28        36.30 o
  -4   4  13        524.26        560.14        37.77 o
  -3   4  13         13.60          9.57        19.92 o
  -2   4  13         47.59         51.26        19.99 o
  -1   4  13       1936.37       1875.01        89.77 o
   0   4  13          5.81          7.83        14.65 o
   1   4  13       1217.17       1335.80        54.96 o
   2   4  13        482.01        504.66        33.79 o
   3   4  13       1401.01       1643.52        91.67 o
   4   4  13       2175.69       2393.73       110.47 o
   5   4  13       2369.65       2463.09       127.76 o
   6   4  13        102.19        102.91        44.93 o
   7   4  13        146.67        150.78        69.09 o
  -8   5  13        725.34        708.65        89.47 o
  -7   5  13        508.50        641.91        70.60 o
  -6   5  13         12.10        -20.91        29.39 o
  -5   5  13         83.58         81.43        24.95 o
  -4   5  13        900.32        973.76        54.67 o
  -3   5  13        640.09        622.11        45.27 o
  -2   5  13        258.31        278.30        30.49 o
  -1   5  13        129.28        161.35        30.65 o
   0   5  13       1293.17       1264.46        64.50 o
   1   5  13        494.29        419.95        29.97 o
   2   5  13       2645.54       2812.99        98.45 o
   3   5  13        693.82        671.19        46.00 o
   4   5  13         31.94         84.98        30.10 o
   5   5  13        327.15        378.44        49.77 o
   6   5  13        606.22        539.15        74.60 o
   7   5  13        436.69        284.62        81.88 o
  -8   6  13         18.21         21.92        48.13 o
  -7   6  13        251.89        284.27        43.24 o
  -6   6  13         31.29         68.06        34.45 o
  -5   6  13         27.46         -4.44        20.44 o
  -4   6  13         58.50         70.96        23.45 o
  -3   6  13        228.89        215.55        24.20 o
  -2   6  13         77.19         50.80        24.72 o
  -1   6  13          6.96         13.57        24.30 o
   0   6  13         18.87         25.10        18.78 o
   1   6  13        615.63        593.64        35.79 o
   2   6  13         74.35         93.24        23.10 o
   3   6  13        577.12        648.08        48.89 o
   4   6  13        109.43         70.95        25.67 o
   5   6  13          1.18        -15.52        29.50 o
   6   6  13        301.10        244.45        62.67 o
   7   6  13        489.99        557.86        97.67 o
  -8   7  13        254.76        282.88       274.49 o
  -7   7  13        627.17        811.31        65.93 o
  -6   7  13        386.86        364.07        55.86 o
  -5   7  13        207.56        185.68        30.99 o
  -4   7  13       1441.20       1561.71        76.13 o
  -3   7  13       1131.24       1157.66        56.59 o
  -2   7  13         55.05         32.56        25.35 o
  -1   7  13       1210.13       1452.09        94.42 o
   0   7  13         30.36         28.39        18.18 o
   1   7  13        568.67        602.85        39.17 o
   2   7  13          8.43          3.66        18.09 o
   3   7  13        144.92        103.45        23.03 o
   4   7  13        696.16        539.69        60.64 o
   5   7  13         20.30        -21.83        32.11 o
   6   7  13          4.75        -45.79        45.79 o
   7   7  13          2.51         -0.62        73.13 o
  -8   8  13         58.05         31.93        76.03 o
  -7   8  13        212.47        287.00        56.02 o
  -6   8  13          3.35        -17.46        45.91 o
  -5   8  13        105.35        134.01        38.41 o
  -4   8  13        694.94        707.07        53.36 o
  -3   8  13       1192.15       1177.55        63.60 o
  -2   8  13        475.95        462.61        30.19 o
  -1   8  13        973.81        876.09        61.42 o
   0   8  13        123.81         63.09        20.85 o
   1   8  13        143.00        116.88        22.89 o
   2   8  13        156.29        149.46        25.79 o
   3   8  13       1349.52       1393.10        70.47 o
   4   8  13        565.39        554.31        59.52 o
   5   8  13        707.03        727.71        64.56 o
   6   8  13          7.14         -1.99        56.01 o
   7   8  13        158.80         78.93       119.76 o
  -7   9  13         51.62        129.09        55.68 o
  -6   9  13          7.31        -15.49        32.06 o
  -5   9  13         93.22        150.46        41.56 o
  -4   9  13        665.23        673.38        56.38 o
  -3   9  13        531.23        524.70        50.73 o
  -2   9  13         92.00         99.85        31.46 o
  -1   9  13        104.52         80.95        27.29 o
   0   9  13        163.60        184.51        30.83 o
   1   9  13        524.40        587.55        38.63 o
   2   9  13       1895.76       1984.44       112.22 o
   3   9  13       1937.97       1803.22        85.09 o
   4   9  13        430.84        499.02        53.35 o
   5   9  13        485.00        512.10        62.21 o
   6   9  13        527.50        601.39        99.50 o
  -7  10  13        175.55        206.80        69.83 o
  -6  10  13         27.78        -12.05        34.29 o
  -5  10  13        503.26        525.78        71.27 o
  -4  10  13        287.10        291.81        43.99 o
  -3  10  13        249.07        201.54        37.37 o
  -2  10  13         23.90         30.68        28.09 o
  -1  10  13        231.34        176.98        44.61 o
   0  10  13        251.12        259.88        30.19 o
   1  10  13        269.36        288.55        35.07 o
   2  10  13         13.22         -0.03        22.85 o
   3  10  13        856.57        915.71        82.98 o
   4  10  13       1112.60       1033.06        75.12 o
   5  10  13        609.69        825.55        89.28 o
   6  10  13          1.08         11.20        60.80 o
  -7  11  13        738.10        577.78        97.60 o
  -6  11  13         87.33         64.89        45.46 o
  -5  11  13        155.65        201.51        44.28 o
  -4  11  13       2290.49       2328.25       118.47 o
  -3  11  13       1155.26       1202.21        79.00 o
  -2  11  13        227.96        204.87        38.76 o
  -1  11  13         52.09         60.36        45.06 o
   0  11  13        673.47        694.02        76.81 o
   1  11  13       5530.98       5425.94       187.32 o
   2  11  13       1191.71       1115.58        64.17 o
   3  11  13        635.17        643.56        53.16 o
   4  11  13         44.17        -30.89        30.89 o
   5  11  13        314.24        452.99        69.42 o
   6  11  13         93.65        192.07       147.71 o
  -7  12  13        206.70        204.33       104.82 o
  -6  12  13        719.39        635.29        94.86 o
  -5  12  13        244.13        248.89        46.40 o
  -4  12  13         25.11         14.02        28.09 o
  -3  12  13       1350.21       1261.23        89.17 o
  -2  12  13        317.10        222.30        39.35 o
  -1  12  13        178.67        169.25        42.42 o
   0  12  13         28.80         -5.62        29.74 o
   1  12  13        308.72        311.00        37.29 o
   2  12  13         25.39         52.11        26.63 o
   3  12  13         18.38          9.34        33.21 o
   4  12  13         26.13         10.89        37.76 o
   5  12  13          4.94         24.64        77.48 o
   6  12  13        239.71        262.26       159.72 o
  -6  13  13         11.19         18.48        69.83 o
  -5  13  13        199.87         92.64        43.96 o
  -4  13  13        355.92        370.00        51.33 o
  -3  13  13        386.07        375.05        48.21 o
  -2  13  13         22.93         18.31        29.06 o
  -1  13  13          2.14        -30.88        30.88 o
   0  13  13       1124.72       1174.31        87.34 o
   1  13  13        185.61        172.31        43.24 o
   2  13  13         39.11         37.57        31.82 o
   3  13  13         28.41         -5.88        44.55 o
   4  13  13          3.14        -29.69        44.19 o
   5  13  13         17.73        -29.10        63.12 o
  -6  14  13         99.61         91.28        91.84 o
  -5  14  13        247.49        253.37        62.34 o
  -4  14  13         12.95        -38.86        39.35 o
  -3  14  13        184.31        206.16        42.15 o
  -2  14  13        489.47        431.46        50.73 o
  -1  14  13        256.65        285.90        47.94 o
   0  14  13        227.49        128.18        41.18 o
   1  14  13        819.51        834.17        72.62 o
   2  14  13        233.11        358.73        71.67 o
   3  14  13         82.49         -5.06        80.63 o
   4  14  13          1.50         11.74        52.78 o
   5  14  13          8.65        161.28        89.45 o
  -5  15  13         34.41        -37.32        51.88 o
  -4  15  13        245.72        252.68        57.41 o
  -3  15  13         62.31         64.71        48.12 o
  -2  15  13        171.78        152.66        43.32 o
  -1  15  13          0.12         30.87        36.00 o
   0  15  13        197.42        173.47        45.86 o
   1  15  13        306.86        294.62        67.79 o
   2  15  13        416.95        319.37        68.60 o
   3  15  13         31.82          2.41        57.50 o
   4  15  13        361.46        298.21        89.36 o
  -5  16  13          5.73        -48.94        96.10 o
  -4  16  13        110.95         52.35        56.80 o
  -3  16  13        154.21        111.58        54.93 o
  -2  16  13        163.89        228.80        48.80 o
  -1  16  13        116.42         49.65        40.95 o
   0  16  13          1.93         26.56        38.66 o
   1  16  13          5.40         72.21        47.33 o
   2  16  13          1.41         57.26        53.83 o
   3  16  13         60.68         68.08        56.68 o
   4  16  13         47.51         15.79       146.18 o
  -4  17  13       1200.23       1197.07       146.16 o
  -3  17  13        541.90        632.15        93.45 o
  -2  17  13         23.29         52.74        47.70 o
  -1  17  13        182.76        219.61        53.49 o
   0  17  13        430.74        540.49        84.50 o
   1  17  13        218.40        131.82        55.81 o
   2  17  13          5.80         49.07        66.49 o
   3  17  13          8.34         -0.34       142.07 o
  -4  18  13         30.77         66.23        96.18 o
  -3  18  13        227.50        262.24        97.78 o
  -2  18  13        905.49       1075.24       186.92 o
  -1  18  13        792.70       1011.41       220.98 o
   0  18  13        243.00        307.44       101.98 o
   1  18  13        106.90         64.37       145.14 o
   2  18  13        109.18         94.71       170.89 o
   3  18  13        179.87         47.36       170.55 o
  -1  19  13         36.49        190.07       147.56 o
   0  19  13        297.59        161.28       128.34 o
   1  19  13         52.63          0.69        91.28 o
  -8   0  14       1364.88       1261.99       224.73 o
  -7   0  14        641.61        825.13       136.20 o
  -6   0  14       1214.68       1292.64       207.80 o
  -5   0  14        287.14        414.06        51.11 o
  -4   0  14        416.26        395.60        50.00 o
  -3   0  14       1756.50       1721.47       108.19 o
  -2   0  14       4080.70       3939.31       198.11 o
  -1   0  14       2298.56       1938.07       121.31 o
   0   0  14       2466.02       2623.37       130.84 o
   1   0  14        813.26        743.10        45.89 o
   2   0  14        129.30        155.64        34.82 o
   3   0  14          6.14        -12.33        26.50 o
   4   0  14         11.78        -36.86        36.86 o
   5   0  14        395.09        265.96        95.89 o
   6   0  14        432.23        409.90        84.84 o
   7   0  14          0.55         43.24       110.84 o
  -8   1  14        768.75        945.71       123.70 o
  -7   1  14        597.04        540.39        80.48 o
  -6   1  14          0.21        -25.76        25.76 o
  -5   1  14         63.95         46.46        20.61 o
  -4   1  14        470.23        520.10        37.58 o
  -3   1  14       2313.37       2117.44        82.62 o
  -2   1  14        887.40        993.97        55.74 o
  -1   1  14        157.07        188.79        27.17 o
   0   1  14        567.36        540.61        27.92 o
   1   1  14        233.50        345.63        23.03 o
   2   1  14       1438.47       1496.62        84.44 o
   3   1  14        102.58         98.63        23.21 o
   4   1  14        121.63         92.24        33.58 o
   5   1  14        315.34        271.86        42.94 o
   6   1  14       2648.91       2792.22       158.30 o
   7   1  14        941.16        748.16       168.47 o
  -8   2  14         37.35         -6.31        53.52 o
  -7   2  14        191.15        149.58        56.09 o
  -6   2  14        507.70        505.15        57.05 o
  -5   2  14         78.55         67.71        28.90 o
  -4   2  14         22.14         16.40        20.15 o
  -3   2  14          4.33         -2.25        11.32 o
  -2   2  14        898.95        899.81        65.75 o
  -1   2  14        240.64        232.15        25.83 o
   0   2  14        401.38        408.40        28.54 o
   1   2  14        305.69        312.87        26.61 o
   2   2  14        208.94        203.19        32.51 o
   3   2  14        994.19       1000.09        57.29 o
   4   2  14         73.70        115.54        28.56 o
   5   2  14        662.89        700.94        60.35 o
   6   2  14        626.92        543.04        69.34 o
   7   2  14         12.78         13.24        74.08 o
  -8   3  14         89.57          5.59        59.20 o
  -7   3  14          5.43        -26.92        54.24 o
  -6   3  14          4.07         -0.54        27.64 o
  -5   3  14        248.64        224.53        35.06 o
  -4   3  14         62.41         51.31        27.29 o
  -3   3  14         15.38          3.35        23.41 o
  -2   3  14         23.02         18.91        20.33 o
  -1   3  14        346.15        357.37        29.15 o
   0   3  14         68.01         74.90        19.15 o
   1   3  14        401.68        411.08        32.06 o
   2   3  14        123.19        144.37        23.91 o
   3   3  14         14.33         14.47        21.30 o
   4   3  14        368.20        290.07        39.55 o
   5   3  14          3.11         17.51        31.93 o
   6   3  14          3.22        -37.97        37.97 o
   7   3  14         19.92         28.26        99.52 o
  -8   4  14        244.31        376.78        99.15 o
  -7   4  14        551.34        538.40        81.24 o
  -6   4  14          2.53         18.17        27.94 o
  -5   4  14         92.42         84.39        27.94 o
  -4   4  14        128.16        183.79        36.15 o
  -3   4  14       1147.27       1238.94        65.15 o
  -2   4  14        902.28        855.27        56.74 o
  -1   4  14        128.37        121.81        25.51 o
   0   4  14        625.53        625.74        38.92 o
   1   4  14        970.40        870.42        47.05 o
   2   4  14         16.67         16.56        19.59 o
   3   4  14        396.70        348.59        34.79 o
   4   4  14       1163.83       1173.02        72.67 o
   5   4  14        385.18        368.60        55.90 o
   6   4  14         71.53         50.62        43.20 o
   7   4  14         29.71         17.26        65.40 o
  -8   5  14       1064.72       1243.80       235.71 o
  -7   5  14       1288.45       1538.19       131.39 o
  -6   5  14          0.05        -21.42        32.67 o
  -5   5  14        413.79        481.17        54.20 o
  -4   5  14        559.41        597.23        55.24 o
  -3   5  14        971.71        983.80        61.60 o
  -2   5  14        637.19        669.26        56.02 o
  -1   5  14         53.66         28.18        24.26 o
   0   5  14         15.77        -16.87        22.97 o
   1   5  14        621.46        705.35        38.56 o
   2   5  14       2341.63       2348.88        89.56 o
   3   5  14        222.72        264.12        32.53 o
   4   5  14         41.00          8.07        28.48 o
   5   5  14        204.43        198.67        48.22 o
   6   5  14        333.32        348.77        67.06 o
   7   5  14        358.99        488.42       113.67 o
  -8   6  14         90.34        120.79       109.81 o
  -7   6  14        374.51        548.69        73.58 o
  -6   6  14       1941.86       2032.70       132.82 o
  -5   6  14        998.42       1208.73        73.82 o
  -4   6  14        249.07        258.18        40.75 o
  -3   6  14        189.68        211.14        36.14 o
  -2   6  14        240.76        217.97        39.29 o
  -1   6  14         53.37          8.35        26.27 o
   0   6  14         93.34         64.17        26.32 o
   1   6  14        137.19        140.95        23.50 o
   2   6  14         64.92         81.64        21.84 o
   3   6  14       1308.29       1320.12        68.60 o
   4   6  14        645.49        780.68        59.20 o
   5   6  14        318.39        250.72        50.72 o
   6   6  14         48.32        107.54        59.60 o
   7   6  14         39.23        189.39       135.55 o
  -7   7  14         89.14         63.49        40.03 o
  -6   7  14         19.49        -32.57        32.57 o
  -5   7  14       1035.98        915.61        63.97 o
  -4   7  14       1092.90       1106.86        71.87 o
  -3   7  14        498.64        542.69        48.31 o
  -2   7  14         77.40         71.54        31.49 o
  -1   7  14        156.63        208.35        38.58 o
   0   7  14        772.75        766.60        56.28 o
   1   7  14       1535.82       1528.87        71.47 o
   2   7  14        462.49        349.77        35.26 o
   3   7  14        310.76        278.52        36.20 o
   4   7  14          5.27         39.14        29.28 o
   5   7  14        110.36         34.16        39.97 o
   6   7  14        333.92        541.97       122.68 o
  -7   8  14        132.01        148.03        60.62 o
  -6   8  14       1497.48       1508.20       102.72 o
  -5   8  14       1265.78       1455.83       101.91 o
  -4   8  14        621.19        604.09        65.81 o
  -3   8  14         10.53         24.27        28.99 o
  -2   8  14        157.83         30.32        29.39 o
  -1   8  14       1224.81       1259.42        83.59 o
   0   8  14        741.21        634.14        49.23 o
   1   8  14        538.87        542.72        39.65 o
   2   8  14        380.76        384.61        34.60 o
   3   8  14       1750.98       1868.15        87.34 o
   4   8  14       4274.45       4104.05       161.25 o
   5   8  14        963.16        972.18        78.57 o
   6   8  14         99.83         90.98       148.05 o
  -7   9  14          0.70        -49.65        53.13 o
  -6   9  14        631.22        595.82        66.12 o
  -5   9  14          0.63          2.98        35.47 o
  -4   9  14        139.27        122.36        54.60 o
  -3   9  14         12.11         62.89        31.94 o
  -2   9  14         40.14         10.53        31.32 o
  -1   9  14        103.01         82.30        32.98 o
   0   9  14         14.14          9.94        29.28 o
   1   9  14       1159.09       1197.60        74.94 o
   2   9  14        413.64        360.91        34.70 o
   3   9  14        275.12        302.00        37.16 o
   4   9  14        331.46        361.91        56.63 o
   5   9  14        382.39        385.31        64.20 o
   6   9  14        165.46        218.84        96.58 o
  -7  10  14          4.57          1.94        89.05 o
  -6  10  14        163.97        203.23        50.35 o
  -5  10  14         92.20        140.37        43.32 o
  -4  10  14       1017.62       1000.51        71.66 o
  -3  10  14        288.16        270.82        41.61 o
  -2  10  14          5.78         95.20        35.07 o
  -1  10  14        699.91        692.83        65.05 o
   0  10  14       1884.67       1935.57       115.01 o
   1  10  14        374.78        425.93        45.84 o
   2  10  14          1.56         10.37        26.92 o
   3  10  14        422.72        438.71        45.67 o
   4  10  14        440.97        466.12        61.25 o
   5  10  14        167.62        197.94        67.38 o
   6  10  14        146.39        178.18        99.42 o
  -7  11  14         91.75        178.30       111.47 o
  -6  11  14        263.10        181.41        68.80 o
  -5  11  14        250.28        276.10        53.83 o
  -4  11  14        143.17        154.14        39.71 o
  -3  11  14        162.99        170.24        38.03 o
  -2  11  14        151.58        142.89        39.42 o
  -1  11  14        760.33        723.47        68.53 o
   0  11  14        390.93        419.77        52.80 o
   1  11  14          4.87         -9.81        30.24 o
   2  11  14       1033.78        854.71        60.81 o
   3  11  14        688.97        722.56        65.14 o
   4  11  14         14.00         24.02        43.11 o
   5  11  14        965.52        953.60       109.06 o
   6  11  14         75.43        -36.31        81.28 o
  -6  12  14        346.03        375.34       118.82 o
  -5  12  14         79.66         92.42        47.08 o
  -4  12  14        186.89        158.43        41.38 o
  -3  12  14          1.23        -19.89        29.33 o
  -2  12  14         16.05         52.06        33.03 o
  -1  12  14        707.54        890.25        76.09 o
   0  12  14        223.24        289.46        50.15 o
   1  12  14         72.92         54.25        36.48 o
   2  12  14        201.47        137.86        40.11 o
   3  12  14        480.55        461.60        64.39 o
   4  12  14        141.35        159.15        58.60 o
   5  12  14        622.72        614.90       137.08 o
  -6  13  14        110.55         65.89       134.17 o
  -5  13  14        274.83        155.84        60.37 o
  -4  13  14        279.08        371.00        61.11 o
  -3  13  14         16.59          9.85        32.97 o
  -2  13  14          1.73          6.48        35.16 o
  -1  13  14         15.17         64.74        42.25 o
   0  13  14        211.88        170.09        41.67 o
   1  13  14        207.28        128.73        41.54 o
   2  13  14        146.32        148.39        44.00 o
   3  13  14          0.68        -46.93        54.97 o
   4  13  14         46.13        173.21        82.65 o
   5  13  14        256.03        213.96       144.28 o
  -6  14  14         18.71        -70.00       118.39 o
  -5  14  14        617.44        563.82        97.60 o
  -4  14  14        895.89        991.79        96.90 o
  -3  14  14        206.13        137.93        50.39 o
  -2  14  14         95.31        144.68        52.57 o
  -1  14  14       2494.20       2582.78       144.18 o
   0  14  14       1817.08       1795.74       113.80 o
   1  14  14        276.86        339.16        53.79 o
   2  14  14          1.96        -14.14        64.24 o
   3  14  14       1109.51       1033.38       117.13 o
   4  14  14       2056.78       2456.47       219.19 o
   5  14  14       1074.44        942.20       211.35 o
  -5  15  14        417.72        261.38       113.15 o
  -4  15  14          2.74        -45.42        56.72 o
  -3  15  14        732.00        813.64        77.40 o
  -2  15  14        728.17        711.71        72.59 o
  -1  15  14        201.98        182.77        48.76 o
   0  15  14        206.07        173.93        44.37 o
   1  15  14        874.17        799.43       102.24 o
   2  15  14        610.67        629.38        92.06 o
   3  15  14        776.74       1071.95       142.21 o
   4  15  14          3.43         92.99       100.84 o
  -5  16  14         24.13        -79.96       120.10 o
  -4  16  14        595.16        630.34       131.84 o
  -3  16  14         35.45        124.60        59.89 o
  -2  16  14        120.74         86.15        42.60 o
  -1  16  14        104.55        127.97        46.52 o
   0  16  14        545.55        580.29        74.38 o
   1  16  14         65.82         41.55        54.81 o
   2  16  14        257.01        268.78       260.59 o
   3  16  14        128.14        -33.29       128.00 o
  -4  17  14         59.21        146.80        97.08 o
  -3  17  14         78.12        169.21        85.05 o
  -2  17  14        425.57        337.58        83.41 o
  -1  17  14        151.99         68.63        69.98 o
   0  17  14          2.46         20.22        58.10 o
   1  17  14        564.36        558.12       164.87 o
   2  17  14        495.84        323.22       186.64 o
   3  17  14        233.57       -113.58       143.10 o
  -3  18  14          3.88         73.77       112.02 o
  -1  18  14        200.75        535.25       168.49 o
   0  18  14        111.03        -15.79        87.50 o
   1  18  14         47.91         26.08       100.20 o
   0  19  14         21.66         70.00       111.18 o
  -8   1  15         20.32        110.84       103.98 o
  -7   1  15         21.92         51.03        53.00 o
  -6   1  15         92.62         92.41        37.62 o
  -5   1  15        120.90         97.94        33.00 o
  -4   1  15          6.88         22.19        28.65 o
  -3   1  15        156.30        181.87        38.39 o
  -2   1  15        467.33        343.60        34.41 o
  -1   1  15         78.47         90.63        23.95 o
   0   1  15         14.54         56.45        20.78 o
   1   1  15       2123.63       2090.41        65.81 o
   2   1  15        550.87        597.58        39.64 o
   3   1  15         68.56         32.78        22.22 o
   4   1  15        678.43        658.33        53.95 o
   5   1  15        799.53        819.57        80.76 o
   6   1  15         75.36        111.04        45.13 o
  -7   2  15        147.46        212.59        61.30 o
  -6   2  15        140.08        130.10        39.08 o
  -5   2  15        758.65        802.53        81.74 o
  -4   2  15       1637.57       1554.89        96.04 o
  -3   2  15       1119.78       1150.04        81.93 o
  -2   2  15        979.86       1083.11        60.22 o
  -1   2  15       1576.10       1597.94        77.22 o
   0   2  15       4622.80       4601.11       134.78 o
   1   2  15        469.33        511.71        36.70 o
   2   2  15        251.01        221.41        29.03 o
   3   2  15       2204.25       2406.29        94.07 o
   4   2  15       2307.72       2617.15       111.66 o
   5   2  15        143.81        172.16        39.78 o
   6   2  15         26.07         -6.89        44.95 o
  -7   3  15         22.68         14.68        42.81 o
  -6   3  15         64.53        120.16        59.45 o
  -5   3  15        258.11        189.47        38.39 o
  -4   3  15        434.93        424.12        46.66 o
  -3   3  15       3029.44       3212.31       131.07 o
  -2   3  15       2211.61       2093.06        95.47 o
  -1   3  15        847.77        741.31        42.99 o
   0   3  15        689.10        651.51        41.15 o
   1   3  15       1668.02       1680.68        72.76 o
   2   3  15       2764.87       2895.01       111.58 o
   3   3  15        236.27        236.50        31.30 o
   4   3  15        705.14        756.23        58.77 o
   5   3  15       2059.05       2115.37       109.94 o
   6   3  15       1727.99       1832.12       141.10 o
  -7   4  15         10.23        -52.69        52.69 o
  -6   4  15        437.02        378.11        63.33 o
  -5   4  15        971.95       1114.53        87.08 o
  -4   4  15        552.06        597.31        55.60 o
  -3   4  15          1.77        -17.05        25.24 o
  -2   4  15       1897.88       1863.26       112.66 o
  -1   4  15       2673.00       2355.02       150.74 o
   0   4  15        850.76        918.01        58.90 o
   1   4  15        119.45        101.01        23.52 o
   2   4  15        629.21        625.41        44.74 o
   3   4  15       2152.88       2063.35        90.76 o
   4   4  15       1603.56       1731.46       112.95 o
   5   4  15       1132.33       1153.32        92.36 o
   6   4  15          3.67         20.86        46.79 o
  -7   5  15        113.03         98.10        98.17 o
  -6   5  15         17.65         18.66        40.32 o
  -5   5  15         81.22        163.50        37.26 o
  -4   5  15        159.54        158.12        36.90 o
  -3   5  15        936.68        839.01        70.00 o
  -2   5  15       1002.73        974.95        82.58 o
  -1   5  15        525.10        640.35        57.72 o
   0   5  15        292.56        348.68        34.88 o
   1   5  15       1404.39       1420.34        71.90 o
   2   5  15       1281.24       1352.91        76.37 o
   3   5  15         51.63        101.68        33.95 o
   4   5  15         77.16        107.25        38.22 o
   5   5  15        324.55        313.37        63.91 o
   6   5  15        658.92        536.15        96.46 o
  -7   6  15        295.40        123.18        69.70 o
  -6   6  15        244.23        313.38        68.78 o
  -5   6  15         10.62         -0.18        27.88 o
  -4   6  15        471.87        365.02        48.41 o
  -3   6  15       1091.56       1144.32        79.82 o
  -2   6  15         62.51        122.69        41.83 o
  -1   6  15         31.24         17.34        35.20 o
   0   6  15         34.84         38.83        33.48 o
   1   6  15         97.34         70.25        26.00 o
   2   6  15        347.12        313.63        40.47 o
   3   6  15         17.25         18.29        31.51 o
   4   6  15        117.74         44.56        35.59 o
   5   6  15        275.95        203.87        71.69 o
   6   6  15        212.53        391.43       114.79 o
  -7   7  15         94.91        109.87       115.80 o
  -6   7  15          1.48        -37.45        37.45 o
  -5   7  15         33.32          7.98        27.76 o
  -4   7  15          0.15        -16.41        29.73 o
  -3   7  15        280.96        240.87        44.17 o
  -2   7  15         25.79         34.41        36.83 o
  -1   7  15       1118.55       1181.61       120.40 o
   0   7  15        604.44        632.45        69.24 o
   1   7  15         46.87         28.07        28.32 o
   2   7  15         15.08         28.29        27.14 o
   3   7  15         13.70        -26.24        26.24 o
   4   7  15         77.24         86.41        50.01 o
   5   7  15        253.52        315.06        63.80 o
   6   7  15          8.05         56.84        71.50 o
  -7   8  15         65.99         12.65        62.96 o
  -6   8  15         36.91          1.45        55.56 o
  -5   8  15        509.01        535.62        52.57 o
  -4   8  15        858.72        813.32        63.87 o
  -3   8  15        137.77        105.39        34.04 o
  -2   8  15        254.25        186.34        40.79 o
  -1   8  15        383.48        361.10        51.84 o
   0   8  15       1890.92       1847.97       111.25 o
   1   8  15         34.08         33.06        25.81 o
   2   8  15        118.26         97.37        28.02 o
   3   8  15        337.06        330.55        43.31 o
   4   8  15        731.55        817.45        70.55 o
   5   8  15        202.53        289.10        88.01 o
   6   8  15        307.70        307.81       104.88 o
  -7   9  15        133.70        168.49       113.58 o
  -6   9  15          5.73        -20.62        39.83 o
  -5   9  15         34.00         24.17        32.43 o
  -4   9  15         59.98         42.27        31.16 o
  -3   9  15        213.50        284.63        43.26 o
  -2   9  15       1050.31       1098.47        82.90 o
  -1   9  15        480.99        510.07        57.78 o
   0   9  15        340.28        425.34        53.98 o
   1   9  15       3341.00       3580.94       171.77 o
   2   9  15       1187.21       1178.32        67.57 o
   3   9  15         13.97        -14.50        28.15 o
   4   9  15        196.97        243.31        74.22 o
   5   9  15        322.20        393.47        93.30 o
   6   9  15        294.30        291.10       175.34 o
  -7  10  15         99.67        154.42       110.15 o
  -6  10  15        133.27        251.88        90.75 o
  -5  10  15        251.74        268.63        53.09 o
  -4  10  15          0.38         26.82        31.47 o
  -3  10  15        256.54        276.71        43.85 o
  -2  10  15        273.52        287.21        53.07 o
  -1  10  15       1175.88       1278.92       105.31 o
   0  10  15        955.80        914.80        76.88 o
   1  10  15        108.87         60.88        36.57 o
   2  10  15        747.09        735.08        64.78 o
   3  10  15        483.01        501.58        57.12 o
   4  10  15       1149.23       1243.03       107.69 o
   5  10  15        248.64        300.03        82.83 o
  -6  11  15        275.08        270.72       131.09 o
  -5  11  15        162.61        163.23        51.13 o
  -4  11  15        894.81        934.15        72.99 o
  -3  11  15       1206.23       1246.07        84.18 o
  -2  11  15        134.69        106.20        41.75 o
  -1  11  15        111.23        113.43        40.87 o
   0  11  15         55.69         52.01        36.81 o
   1  11  15        343.94        328.94        51.68 o
   2  11  15        485.40        435.42        52.51 o
   3  11  15        919.65       1029.40        89.82 o
   4  11  15         28.23         10.76        54.04 o
   5  11  15         86.23         17.20        71.79 o
  -5  12  15         80.90         75.88        52.16 o
  -4  12  15         33.16         -7.20        33.97 o
  -3  12  15        978.36       1088.32        80.20 o
  -2  12  15         66.39        105.31        40.30 o
  -1  12  15         63.96         71.49        39.23 o
   0  12  15        204.62        208.45        48.78 o
   1  12  15         23.62         22.09        37.57 o
   2  12  15         31.94         -0.27        36.80 o
   3  12  15         24.97         -3.43        57.10 o
   4  12  15        249.15         34.44        62.07 o
  -5  13  15         72.60       -107.75       107.75 o
  -4  13  15        399.00        309.46        50.64 o
  -3  13  15          2.10        -27.98        32.82 o
  -2  13  15        138.10        185.87        47.17 o
  -1  13  15         34.13        -32.95        35.72 o
   0  13  15        134.05        156.49        47.44 o
   1  13  15          6.04        -34.00        34.00 o
   2  13  15         11.36         33.96        46.71 o
   3  13  15        317.19        288.58       114.55 o
   4  13  15         28.32         50.21       155.78 o
  -5  14  15         60.77        261.79       152.02 o
  -4  14  15        139.74        225.56        91.56 o
  -3  14  15         23.29        -20.22        35.21 o
  -2  14  15          0.61         40.11        38.58 o
  -1  14  15          6.32        -11.61        37.77 o
   0  14  15        261.24        188.17        47.59 o
   1  14  15         30.49         -9.68        42.24 o
   2  14  15        618.37        690.77        96.04 o
   3  14  15         59.65         11.19       156.35 o
   4  14  15         52.07         20.15        95.17 o
  -5  15  15        273.12        168.15       150.65 o
  -4  15  15         29.14         -0.89       207.40 o
  -3  15  15        301.20        307.34        69.99 o
  -2  15  15         19.24         69.93        43.38 o
  -1  15  15        185.63        210.89        51.66 o
   0  15  15         60.53          2.68        39.71 o
   1  15  15        164.21        297.94        66.30 o
   2  15  15          8.60         33.29        83.54 o
   3  15  15         11.01       -101.23       101.23 o
  -4  16  15        316.12        253.56       148.24 o
  -3  16  15        235.31        153.05        71.50 o
  -2  16  15        186.38        107.93        56.31 o
  -1  16  15         43.06         16.25        47.31 o
   0  16  15         35.29        -35.55        63.28 o
   1  16  15         24.71         35.55        59.75 o
   2  16  15        145.41        450.19       210.66 o
   3  16  15        360.27         90.59       171.23 o
  -3  17  15         89.42        226.11       149.62 o
  -2  17  15        163.22        -22.31        93.68 o
  -1  17  15         64.48         21.37        70.69 o
   0  17  15         66.06        -17.92        75.92 o
   1  17  15         26.51        -63.48        82.70 o
   0  18  15         43.86        -67.26        99.17 o
  -7   0  16       1059.49        884.55       242.92 o
  -6   0  16       1229.40        875.13       142.63 o
  -5   0  16          3.00         50.03        47.05 o
  -4   0  16         15.50        -27.46        43.34 o
  -3   0  16       2510.59       2177.63       259.89 o
  -2   0  16       2103.44       1857.98       186.00 o
  -1   0  16       1773.34       1922.63       258.61 o
   0   0  16        329.19        352.73        49.65 o
   1   0  16         62.40         73.18        40.56 o
   2   0  16       1130.25       1077.05        96.07 o
   3   0  16        354.45        339.53        62.55 o
   4   0  16        886.58       1216.21       195.92 o
   5   0  16       2110.24       1794.65       174.41 o
   6   0  16         41.64        186.52        98.47 o
  -7   1  16         15.83         62.45       120.10 o
  -6   1  16          6.65         -9.57        40.25 o
  -5   1  16        168.08        228.90        41.79 o
  -4   1  16        424.69        480.55        54.18 o
  -3   1  16        782.55        871.64        73.44 o
  -2   1  16       1326.05       1260.78        88.37 o
  -1   1  16         35.69         31.25        31.08 o
   0   1  16         37.99         10.14        26.90 o
   1   1  16         56.92         10.90        28.63 o
   2   1  16       1020.28       1204.41        66.60 o
   3   1  16        770.73        804.98        54.14 o
   4   1  16        525.88        509.88        66.09 o
   5   1  16        373.29        467.33        67.07 o
   6   1  16        911.22        890.66       131.32 o
  -7   2  16         16.00        -88.53        88.53 o
  -6   2  16        378.84        618.51       243.92 o
  -5   2  16         82.69         84.28        35.30 o
  -4   2  16         66.10         92.98        35.37 o
  -3   2  16          5.67         14.33        41.03 o
  -2   2  16       1689.58       1651.17       102.84 o
  -1   2  16        119.37        184.22        36.09 o
   0   2  16        284.10        228.64        38.45 o
   1   2  16         76.90         52.99        26.18 o
   2   2  16          6.49         41.64        23.65 o
   3   2  16        343.25        342.67        38.38 o
   4   2  16        530.74        517.03        58.86 o
   5   2  16        503.17        574.98        71.57 o
   6   2  16         35.03         93.85        78.63 o
  -7   3  16         89.72         54.30        71.80 o
  -6   3  16          6.56         32.28        34.47 o
  -5   3  16         77.04         97.31        36.01 o
  -4   3  16          0.49        -26.72        26.72 o
  -3   3  16        193.74        125.11        40.38 o
  -2   3  16        166.21        145.12        39.98 o
  -1   3  16        116.72        117.86        33.73 o
   0   3  16        121.25        183.97        42.43 o
   1   3  16        887.24        938.27        61.27 o
   2   3  16         81.03         70.73        29.67 o
   3   3  16         19.54         28.94        32.47 o
   4   3  16        342.73        392.52        51.13 o
   5   3  16          0.48        -36.73        38.65 o
   6   3  16         79.54        136.39        86.12 o
  -7   4  16        609.74        655.70       182.52 o
  -6   4  16        447.24        661.85        81.51 o
  -5   4  16        115.27         71.53        34.49 o
  -4   4  16        564.65        569.03        64.11 o
  -3   4  16        520.09        526.37        57.38 o
  -2   4  16          3.82         17.67        34.12 o
  -1   4  16         24.04         20.10        31.78 o
   0   4  16         66.73         69.60        28.59 o
   1   4  16          0.27          2.77        25.35 o
   2   4  16         17.23        -12.08        27.80 o
   3   4  16         13.75        -15.71        30.69 o
   4   4  16        236.88        283.88        53.79 o
   5   4  16         45.95         33.39        50.08 o
   6   4  16        341.79        160.10        93.54 o
  -7   5  16         98.54         46.33       101.23 o
  -6   5  16        197.61        238.42        54.22 o
  -5   5  16         81.02         40.51        34.94 o
  -4   5  16         59.24         55.24        46.29 o
  -3   5  16        234.42        272.36        52.62 o
  -2   5  16        862.12       1008.78        95.65 o
  -1   5  16        170.81        221.52        41.76 o
   0   5  16        420.37        524.84        58.39 o
   1   5  16        462.33        403.47        49.15 o
   2   5  16        108.57         71.25        31.19 o
   3   5  16       1642.60       1737.80       102.53 o
   4   5  16        251.52        278.96        48.35 o
   5   5  16         14.19         -3.35        47.96 o
   6   5  16        230.72        459.67       120.86 o
  -7   6  16        653.53        578.84       161.97 o
  -6   6  16        153.71        225.48        94.67 o
  -5   6  16         57.60         57.19        42.61 o
  -4   6  16        161.77        139.75        42.43 o
  -3   6  16        133.92         90.66        39.76 o
  -2   6  16       1039.44       1080.19        91.52 o
  -1   6  16        330.80        329.09        55.32 o
   0   6  16       1423.58       1465.55        97.37 o
   1   6  16        438.37        415.10        43.46 o
   2   6  16         30.34         -0.56        33.03 o
   3   6  16        137.75        116.37        38.58 o
   4   6  16        262.43        277.89        46.37 o
   5   6  16        294.12        264.07        63.78 o
   6   6  16         47.73         61.04        80.14 o
  -7   7  16         56.81        183.55       130.06 o
  -6   7  16         14.47        -21.03        46.48 o
  -5   7  16        630.64        696.26        64.83 o
  -4   7  16       1115.33       1097.15        84.26 o
  -3   7  16         89.42         59.88        36.49 o
  -2   7  16         22.24         40.93        39.90 o
  -1   7  16          1.44        -12.17        31.62 o
   0   7  16        393.70        406.56        55.01 o
   1   7  16       1796.16       1735.01       100.51 o
   2   7  16       1998.97       1817.59        93.84 o
   3   7  16        231.27        240.56        48.66 o
   4   7  16        122.61        103.60        46.39 o
   5   7  16        461.24        451.63        72.06 o
   6   7  16        409.95        557.90       201.40 o
  -6   8  16        126.51        124.10        62.90 o
  -5   8  16        203.05        179.85        52.94 o
  -4   8  16        304.53        251.18        48.57 o
  -3   8  16         44.25         65.82        36.25 o
  -2   8  16        333.61        317.24        51.65 o
  -1   8  16       2388.67       2333.83       147.04 o
   0   8  16       2050.31       1774.49       123.25 o
   1   8  16        824.67        935.16        69.76 o
   2   8  16        279.78        277.41        42.93 o
   3   8  16        163.37        114.62        38.92 o
   4   8  16        139.38        144.68        41.60 o
   5   8  16         31.23        149.29        75.53 o
  -6   9  16          0.82        -23.72        65.43 o
  -5   9  16        351.40        280.07        48.79 o
  -4   9  16        791.98        892.42        78.67 o
  -3   9  16       1285.16       1219.25        86.42 o
  -2   9  16        307.90        320.14        53.81 o
  -1   9  16          2.87         36.31        39.97 o
   0   9  16       2871.66       3074.70       160.89 o
   1   9  16       1526.78       1440.35       100.29 o
   2   9  16        729.20        639.94        62.42 o
   3   9  16        386.65        378.42        80.07 o
   4   9  16       1204.27       1070.68        94.13 o
   5   9  16       1141.02       1311.55       216.30 o
  -6  10  16          5.78         -2.40       106.72 o
  -5  10  16        443.79        469.16        90.27 o
  -4  10  16        123.96        151.69        43.10 o
  -3  10  16         48.60        107.28        36.70 o
  -2  10  16         48.73         67.13        40.85 o
  -1  10  16        503.75        557.88        64.40 o
   0  10  16        376.34        431.51        59.22 o
   1  10  16         12.97        -31.66        35.23 o
   2  10  16         10.33        -33.19        33.19 o
   3  10  16        482.84        534.39        68.53 o
   4  10  16        118.39        148.81        68.20 o
   5  10  16         36.06        102.26       139.32 o
  -5  11  16        467.11        700.48       128.54 o
  -4  11  16          0.10         63.77        37.85 o
  -3  11  16        264.58        294.53        47.63 o
  -2  11  16        573.03        511.71        63.10 o
  -1  11  16        196.61        161.50        51.47 o
   0  11  16         68.66         69.01        40.97 o
   1  11  16        121.37         81.87        41.98 o
   2  11  16         51.38         78.98        44.82 o
   3  11  16         34.04        107.95        88.96 o
   4  11  16        217.12        130.96        76.05 o
  -4  12  16         14.28         15.04        41.11 o
  -3  12  16          0.60         -6.79        42.23 o
  -2  12  16        200.25        181.05        53.11 o
  -1  12  16        129.57         91.88        43.96 o
   0  12  16         99.90         81.91        58.23 o
   1  12  16        744.52        813.88        78.79 o
   2  12  16         34.78         32.87        36.38 o
   3  12  16          2.59        -28.54        48.64 o
   4  12  16        194.19        109.81       223.38 o
  -4  13  16       1220.79       1494.03       142.54 o
  -3  13  16        971.49       1095.45       120.23 o
  -2  13  16        545.24        475.56        63.27 o
  -1  13  16        322.66        306.57        61.49 o
   0  13  16       1653.41       1680.17       112.23 o
   1  13  16        370.41        253.86        54.78 o
   2  13  16         60.40         17.23        56.89 o
   3  13  16         51.61         93.29       189.75 o
   4  13  16         33.10         37.25       101.92 o
  -4  14  16        543.28        654.55       123.26 o
  -3  14  16          1.80        -35.21        54.07 o
  -2  14  16        817.74        768.17        77.12 o
  -1  14  16       1410.07       1466.45       106.55 o
   0  14  16        885.55       1085.10        91.02 o
   1  14  16          4.01         -5.11        42.15 o
   2  14  16         15.93          3.37        66.92 o
   3  14  16        358.01        487.25       192.13 o
  -3  15  16       2056.45       2226.65       229.90 o
  -2  15  16        416.41        321.12        68.55 o
  -1  15  16         35.99         47.53       100.25 o
   0  15  16        695.98        827.48       246.47 o
   1  15  16        790.99        601.81       194.02 o
   2  15  16        148.78        107.41       203.11 o
  -3  16  16        167.10        272.43       140.69 o
  -2  16  16        395.73        587.41       171.89 o
  -1  16  16       1003.63       1194.58       210.85 o
   0  16  16        484.37        342.15       103.35 o
   1  16  16        147.65        125.97        86.26 o
   0  17  16          4.40        -53.31        68.13 o
  -6   1  17        123.94        178.26        61.95 o
  -5   1  17        274.20        268.36        46.12 o
  -4   1  17        765.50        884.48       118.83 o
  -3   1  17       2444.64       2392.20       162.47 o
  -2   1  17         58.30        124.45        48.91 o
  -1   1  17         21.42         34.47        36.19 o
   0   1  17         13.63        -31.80        31.80 o
   1   1  17        992.63       1033.88        66.34 o
   2   1  17        417.94        397.43        44.57 o
   3   1  17         20.33          2.94        31.63 o
   4   1  17        348.67        407.11        64.91 o
   5   1  17        238.26        268.72        58.19 o
   6   1  17        149.63        321.06       147.60 o
  -6   2  17        703.31        674.20        92.98 o
  -5   2  17        477.45        542.08        59.79 o
  -4   2  17         13.27         21.91        32.47 o
  -3   2  17       1021.11       1050.58        81.70 o
  -2   2  17       1932.75       2046.35       120.83 o
  -1   2  17        172.79        111.89        45.19 o
   0   2  17         91.29         75.53        47.26 o
   1   2  17         66.12         53.00        29.97 o
   2   2  17        334.46        326.22        43.48 o
   3   2  17        451.73        466.52        54.66 o
   4   2  17         29.64         21.62        42.42 o
   5   2  17         11.38        -35.29        43.69 o
   6   2  17         24.40         52.50       147.21 o
  -6   3  17         63.33         24.16        48.71 o
  -5   3  17        612.43        677.17        63.66 o
  -4   3  17       3663.88       3652.79       176.58 o
  -3   3  17       3373.38       3321.20       165.77 o
  -2   3  17        539.31        448.71        57.13 o
  -1   3  17          2.90        -24.17        30.65 o
   0   3  17       2420.19       2298.72       131.18 o
   1   3  17       4153.06       4381.73       162.78 o
   2   3  17       1425.32       1304.33        89.29 o
   3   3  17        113.64          1.57        32.16 o
   4   3  17        802.80       1039.51        89.78 o
   5   3  17        440.71        447.51        78.21 o
   6   3  17        140.48         -7.89       156.48 o
  -6   4  17        799.18        768.70       104.76 o
  -5   4  17        485.58        503.77        58.35 o
  -4   4  17        186.14        248.36        46.49 o
  -3   4  17        536.57        420.53        68.80 o
  -2   4  17       2070.61       2089.77       121.76 o
  -1   4  17       5321.13       5558.16       232.14 o
   0   4  17        171.87        234.88        47.03 o
   1   4  17          5.99         38.17        26.77 o
   2   4  17       1023.10       1079.88        70.28 o
   3   4  17        227.64        265.74        50.95 o
   4   4  17         36.43         93.96        45.74 o
   5   4  17          1.51        -43.64        43.64 o
  -6   5  17         28.24         15.39        64.01 o
  -5   5  17         16.51         40.55        37.28 o
  -4   5  17        234.15        305.31        55.37 o
  -3   5  17        460.31        429.19        61.82 o
  -2   5  17        347.59        326.61        53.26 o
  -1   5  17        666.17        744.07        69.33 o
   0   5  17       1082.89       1120.07        86.07 o
   1   5  17        979.20       1019.24        74.93 o
   2   5  17        635.77        692.26        59.79 o
   3   5  17         98.56         67.24        52.25 o
   4   5  17        154.87        135.50        46.41 o
   5   5  17        150.13        175.10        62.08 o
  -6   6  17        426.89        481.18       105.70 o
  -5   6  17         14.05        -10.04        33.17 o
  -4   6  17         10.22         15.33        35.31 o
  -3   6  17        142.41        225.91        49.18 o
  -2   6  17        664.36        764.73       105.88 o
  -1   6  17        313.62        298.83        51.69 o
   0   6  17        645.96        710.56        70.58 o
   1   6  17        111.73         41.99        35.46 o
   2   6  17         10.44         26.58        33.08 o
   3   6  17        558.22        503.12        58.73 o
   4   6  17        462.53        294.80        58.44 o
   5   6  17        249.84        316.97        74.04 o
  -6   7  17         18.92         86.16        65.71 o
  -5   7  17         96.65        101.37        40.61 o
  -4   7  17        940.37        966.29        80.46 o
  -3   7  17        318.90        276.69        56.39 o
  -2   7  17         15.91         34.28        43.36 o
  -1   7  17        198.57        223.83        48.09 o
   0   7  17        270.41        273.25        51.26 o
   1   7  17        375.84        391.71        55.40 o
   2   7  17          4.01        -34.16        34.16 o
   3   7  17        365.40        398.11        59.78 o
   4   7  17        287.43        340.65        69.54 o
   5   7  17         63.00        125.84        84.45 o
  -6   8  17        234.88        454.28       162.12 o
  -5   8  17         63.76        106.00        40.71 o
  -4   8  17         75.73         75.00        42.15 o
  -3   8  17         85.71         36.03        38.04 o
  -2   8  17        750.35        639.92        81.92 o
  -1   8  17        772.06       1029.03        91.65 o
   0   8  17         14.06         33.46        37.25 o
   1   8  17         97.50         65.12        33.57 o
   2   8  17        182.12        244.28        46.40 o
   3   8  17         43.59         14.29        39.77 o
   4   8  17          4.70         52.97        59.13 o
   5   8  17         83.97         37.06       121.48 o
  -6   9  17         12.71        107.83        73.39 o
  -5   9  17          6.14        -46.62        69.39 o
  -4   9  17        747.92        789.93        74.60 o
  -3   9  17        791.27        875.09        82.91 o
  -2   9  17          7.34        -45.17        45.17 o
  -1   9  17        878.73        935.46       120.93 o
   0   9  17       1976.39       1776.87       114.94 o
   1   9  17        276.53        244.60        47.04 o
   2   9  17         65.70         35.00        36.73 o
   3   9  17        117.05         59.67        45.68 o
   4   9  17        199.65        203.22        84.59 o
   5   9  17        211.11        167.12       155.79 o
  -5  10  17        574.29        424.93       242.23 o
  -4  10  17         66.20         89.77        43.62 o
  -3  10  17         95.50         86.03        59.58 o
  -2  10  17       1188.21       1157.60       106.07 o
  -1  10  17       3369.07       3396.71       175.49 o
   0  10  17       1829.94       2041.37       125.40 o
   1  10  17         30.17        -20.95        50.17 o
   2  10  17         29.87        101.74        42.56 o
   3  10  17        581.52        460.32        68.14 o
   4  10  17        388.89        361.00       107.04 o
  -5  11  17        133.28        248.41       132.46 o
  -4  11  17         43.44         38.37        48.12 o
  -3  11  17          4.50          2.66        37.86 o
  -2  11  17         91.43        101.15        47.00 o
  -1  11  17        516.27        545.66        67.44 o
   0  11  17        374.43        341.94        59.55 o
   1  11  17        525.93        459.50        63.72 o
   2  11  17        304.88        402.38        60.27 o
   3  11  17        233.67        215.99        76.36 o
   4  11  17          2.04          1.07        83.69 o
  -4  12  17         27.27        -53.00        53.00 o
  -3  12  17        170.84        107.59        61.61 o
  -2  12  17        443.69        514.24        64.68 o
  -1  12  17        668.53        546.75        66.27 o
   0  12  17        916.09        887.48        82.09 o
   1  12  17        118.64         45.56        39.62 o
   2  12  17         67.45        111.22        69.79 o
   3  12  17        257.73        308.69       194.90 o
   4  12  17        631.95        605.80       146.29 o
  -4  13  17        180.13          6.18        86.13 o
  -3  13  17          2.38        119.47        58.20 o
  -2  13  17         82.04         19.80        55.50 o
  -1  13  17         40.75         32.53        47.16 o
   0  13  17        252.18        254.49        56.36 o
   1  13  17        161.19        255.44        62.21 o
   2  13  17        304.58        581.09       191.98 o
  -4  14  17          3.67         24.02        90.25 o
  -3  14  17        178.92        144.09       141.28 o
  -2  14  17        106.06         60.66        78.79 o
  -1  14  17        172.49        137.98        65.70 o
   0  14  17          7.75        116.15        68.38 o
   1  14  17         63.61        172.32       121.80 o
  -2  15  17         24.41        -16.24        77.67 o
  -1  15  17          0.35        139.94        58.89 o
   0  15  17         54.62        -50.19        68.16 o
   1  15  17         83.87        247.72       113.93 o
  -2  16  17        313.26        439.55       165.74 o
  -1  16  17        255.88         63.83       117.02 o
   0  16  17        168.69        200.82        83.16 o
  -5   0  18        592.53        473.58        92.70 o
  -4   0  18        793.27        812.76       107.20 o
  -3   0  18         17.80         -9.50        58.10 o
  -2   0  18       2407.35       2479.82       247.86 o
  -1   0  18       2163.45       1848.39       165.90 o
   0   0  18        597.74        707.93       119.20 o
   1   0  18        144.26        121.52        49.70 o
   2   0  18         75.70         54.26        55.91 o
   3   0  18       1367.16       1533.54       155.47 o
   4   0  18       1399.97       1422.52       157.22 o
   5   0  18        276.93        232.83       107.63 o
  -5   1  18         51.02         68.25        38.89 o
  -4   1  18          3.31         -2.07        36.40 o
  -3   1  18       1143.84        942.63        80.59 o
  -2   1  18         40.40         30.71        33.78 o
  -1   1  18          0.25        -31.77        31.77 o
   0   1  18         39.02          6.64        35.79 o
   1   1  18        631.55        622.64        59.52 o
   2   1  18       2063.59       1955.27       126.20 o
   3   1  18        338.44        286.29        53.14 o
   4   1  18          2.30         20.00        46.57 o
   5   1  18        430.31        380.44        97.64 o
  -5   2  18        243.00        284.96        50.39 o
  -4   2  18          0.87        -11.20        33.18 o
  -3   2  18        108.70        112.30        42.74 o
  -2   2  18        266.18        286.85        49.97 o
  -1   2  18         18.91         10.46        35.57 o
   0   2  18        241.42        220.14        48.25 o
   1   2  18        217.70        273.28        42.79 o
   2   2  18         69.85         82.88        30.12 o
   3   2  18        220.58        193.09        52.12 o
   4   2  18        462.87        468.33        68.70 o
   5   2  18        201.79        292.65        69.16 o
  -6   3  18         89.45        192.13       150.65 o
  -5   3  18        125.10        148.14        42.29 o
  -4   3  18        706.99        685.97        69.77 o
  -3   3  18         91.33        189.19        42.78 o
  -2   3  18          1.93        -32.65        32.65 o
  -1   3  18        192.00        166.85        73.95 o
   0   3  18          1.13        -39.36        39.36 o
   1   3  18        493.71        440.54        61.56 o
   2   3  18         67.61         34.18        32.36 o
   3   3  18        142.07         74.91        41.69 o
   4   3  18         67.10         63.32        45.04 o
   5   3  18         32.59         79.86        66.07 o
  -6   4  18         65.73         67.60       117.51 o
  -5   4  18         65.09         68.90        37.60 o
  -4   4  18        185.64        132.80        46.67 o
  -3   4  18         66.71         97.10        40.09 o
  -2   4  18        179.48        230.92        52.94 o
  -1   4  18        555.89        510.96        61.38 o
   0   4  18        673.48        632.69        66.77 o
   1   4  18        341.30        273.69        45.07 o
   2   4  18          6.88         17.95        34.96 o
   3   4  18        157.68        151.54        44.68 o
   4   4  18        434.42        493.32        76.57 o
   5   4  18          7.44         54.04        65.20 o
  -6   5  18         12.12         43.31        65.20 o
  -5   5  18         25.77        108.42        39.62 o
  -4   5  18         14.82         69.62        40.25 o
  -3   5  18         17.03         41.39        40.18 o
  -2   5  18         33.40          2.14        34.62 o
  -1   5  18         89.38        117.22        44.36 o
   0   5  18        302.96        296.41        51.97 o
   1   5  18        152.31         57.26        34.57 o
   2   5  18        525.06        484.21        64.20 o
   3   5  18        438.94        474.85        66.25 o
   4   5  18          2.59         -0.94        55.26 o
   5   5  18        352.16        176.08       102.93 o
  -6   6  18        457.45        422.43       134.50 o
  -5   6  18         93.78         50.17        49.90 o
  -4   6  18         32.23         50.48        42.02 o
  -3   6  18         21.46        -31.06        31.06 o
  -2   6  18         67.05         61.55        39.95 o
  -1   6  18       1040.55        966.67        89.63 o
   0   6  18       2184.81       2230.82       133.51 o
   1   6  18        255.95        217.22        47.85 o
   2   6  18          2.10        -18.55        43.84 o
   3   6  18        498.09        647.62        74.08 o
   4   6  18        779.67        928.53       112.90 o
   5   6  18         69.80         67.14        93.07 o
  -6   7  18         30.75         88.89        82.70 o
  -5   7  18        196.30        204.11        88.30 o
  -4   7  18         33.76        -31.43        36.62 o
  -3   7  18        772.37       1036.75        96.48 o
  -2   7  18        665.52        525.45        71.65 o
  -1   7  18        108.75        121.79        45.31 o
   0   7  18       1817.86       1742.95       115.72 o
   1   7  18       2785.55       2708.41       149.82 o
   2   7  18        480.06        539.51        86.21 o
   3   7  18         22.62         33.67        48.60 o
   4   7  18         31.44        138.66        73.02 o
  -6   8  18        376.55        736.34       227.82 o
  -5   8  18        239.33        194.84        93.21 o
  -4   8  18          9.23        -34.01        34.01 o
  -3   8  18        132.17        180.82        45.45 o
  -2   8  18        472.26        414.82        64.93 o
  -1   8  18        921.59        877.45        79.80 o
   0   8  18        273.14        317.68        54.15 o
   1   8  18        365.16        379.89        50.70 o
   2   8  18        140.01        173.21        45.77 o
   3   8  18         65.30         60.57        56.98 o
   4   8  18          2.81        -51.66        93.00 o
  -5   9  18        234.42          6.18        98.14 o
  -4   9  18       1869.27       1784.81       142.60 o
  -3   9  18        526.34        534.02        66.29 o
  -2   9  18        283.37        211.12        51.48 o
  -1   9  18        463.08        396.86        63.76 o
   0   9  18       1109.06       1296.03        89.41 o
   1   9  18        827.76        905.22        88.89 o
   2   9  18         47.88         54.50        43.20 o
   3   9  18         36.64        -21.61        53.46 o
   4   9  18          5.21        -13.38       114.96 o
  -5  10  18        145.81        -71.72       108.78 o
  -4  10  18         10.66         11.55        77.90 o
  -3  10  18        287.10        219.71        53.42 o
  -2  10  18        229.43        188.15        50.67 o
  -1  10  18        194.79        208.65        46.89 o
   0  10  18        231.74        317.32        50.77 o
   1  10  18        298.02        297.42        70.19 o
   2  10  18        114.26         43.44        49.02 o
   3  10  18         12.31        -37.48        57.99 o
  -5  11  18         57.94        200.37       116.67 o
  -4  11  18         77.67          7.33        61.76 o
  -3  11  18         62.95         78.53        56.03 o
  -2  11  18          0.86         -0.63        42.05 o
  -1  11  18        121.94        138.06        49.76 o
   0  11  18         31.55        119.88        46.33 o
   1  11  18        253.76        270.58        57.79 o
   2  11  18         78.16        -35.71        65.39 o
   3  11  18         56.46         32.26       106.72 o
  -4  12  18          3.89         -9.74        63.40 o
  -3  12  18          0.42         18.31        60.31 o
  -2  12  18          0.89         20.57        50.74 o
  -1  12  18         27.88         98.50        55.95 o
   0  12  18        210.91        172.61        62.11 o
   1  12  18          1.47        -28.91        45.42 o
   2  12  18          0.24        108.44       109.12 o
  -3  13  18        541.70        703.74       182.18 o
  -2  13  18        112.93         38.70        87.68 o
  -1  13  18        254.38        349.44        82.91 o
   0  13  18        206.48        280.74        82.28 o
   1  13  18        188.43        181.15       111.18 o
  -3  14  18        417.05        464.94       196.59 o
  -2  14  18        459.46        594.17       126.14 o
  -1  14  18        665.56        684.05       182.37 o
   0  14  18         11.79        -13.79       107.75 o
  -2  15  18          1.06        -24.27        88.38 o
  -1  15  18        220.31        253.10       117.38 o
   0  15  18        552.47        425.48       172.92 o
  -5   1  19        580.13        440.34        76.49 o
  -4   1  19        312.14        241.98        48.93 o
  -3   1  19         20.35         29.11        36.36 o
  -2   1  19         44.32        -18.64        53.37 o
  -1   1  19         50.18         38.33        37.90 o
   0   1  19          1.86         24.34        38.59 o
   1   1  19        271.23        232.55        46.45 o
   2   1  19         27.09         25.25        35.32 o
   3   1  19        198.32        171.47        51.23 o
   4   1  19         19.58         53.23        62.60 o
  -5   2  19        138.41        150.07        60.83 o
  -4   2  19        827.01        759.05        74.34 o
  -3   2  19        230.63        204.27        48.85 o
  -2   2  19        335.12        363.71        58.62 o
  -1   2  19        200.17        212.39        53.19 o
   0   2  19          5.08        -34.73        34.73 o
   1   2  19        875.97        721.51        65.95 o
   2   2  19        301.10        316.60        57.56 o
   3   2  19         26.07         -5.92        51.03 o
   4   2  19         56.81         78.94        63.28 o
  -5   3  19        686.41        722.72        92.01 o
  -4   3  19        608.76        645.76        70.73 o
  -3   3  19       1299.74       1424.89       103.44 o
  -2   3  19         26.14         28.85        41.13 o
  -1   3  19        116.21        114.76        44.92 o
   0   3  19        648.62        586.55        66.29 o
   1   3  19        892.36       1090.30        79.93 o
   2   3  19        250.65        319.32        58.07 o
   3   3  19          7.19        -43.13        43.13 o
   4   3  19         65.76         47.52        79.55 o
  -5   4  19        389.49        399.19        84.46 o
  -4   4  19         76.81         -0.91        41.90 o
  -3   4  19       1109.26       1282.62        99.77 o
  -2   4  19       1301.28       1112.46        90.33 o
  -1   4  19        120.74        104.47        42.63 o
   0   4  19         29.05         70.59        40.56 o
   1   4  19         31.51         48.20        39.40 o
   2   4  19        452.08        536.34        86.57 o
   3   4  19          6.15         37.88        58.82 o
   4   4  19        202.12        273.76        89.09 o
  -5   5  19        230.71        317.68        99.42 o
  -4   5  19        482.62        471.60        62.47 o
  -3   5  19        588.36        712.60        96.87 o
  -2   5  19        116.26        140.21        48.23 o
  -1   5  19        402.06        421.12        61.14 o
   0   5  19        292.30        334.65        64.12 o
   1   5  19        149.39        163.10        49.23 o
   2   5  19        277.12        215.89        55.51 o
   3   5  19         10.35        -49.74        49.74 o
   4   5  19         35.86        -14.50        78.55 o
  -5   6  19        326.02        197.99        99.53 o
  -4   6  19        380.27        354.98        70.74 o
  -3   6  19         61.60          4.57        41.68 o
  -2   6  19        282.37        210.42        49.56 o
  -1   6  19        698.12        868.41        82.84 o
   0   6  19         27.83         60.50        45.30 o
   1   6  19         95.25        124.78        47.53 o
   2   6  19          1.36        -33.95        44.28 o
   3   6  19        235.80        293.17        72.36 o
   4   6  19        311.30        323.22       140.01 o
  -5   7  19         48.00         11.30        79.24 o
  -4   7  19         27.60         49.13        54.11 o
  -3   7  19          9.07         63.71        41.77 o
  -2   7  19         12.80         14.28        41.20 o
  -1   7  19          2.44          6.12        38.20 o
   0   7  19         25.75         29.14        44.00 o
   1   7  19        124.14         79.72        47.13 o
   2   7  19          0.83         -7.40        52.65 o
   3   7  19         25.77         92.47        58.06 o
   4   7  19        260.77        305.37       131.77 o
  -4   8  19        119.14        107.70        68.24 o
  -3   8  19        489.17        607.98        73.60 o
  -2   8  19        601.92        675.14        67.43 o
  -1   8  19         71.68         55.00        47.14 o
   0   8  19        269.86        273.23        54.47 o
   1   8  19        136.31        111.81        46.07 o
   2   8  19          0.85        -43.97        43.97 o
   3   8  19        249.74        297.35        78.88 o
  -4   9  19        684.47        657.44       219.09 o
  -3   9  19         39.32        134.04        83.67 o
  -2   9  19          7.09         34.66        42.92 o
  -1   9  19        312.59        266.05        51.69 o
   0   9  19          5.21        -21.00        39.34 o
   1   9  19          9.06         68.96        52.87 o
   2   9  19         26.69        -62.83        62.83 o
   3   9  19         38.47         34.88        75.23 o
  -4  10  19        290.42        315.70        89.34 o
  -3  10  19         64.87        119.19        98.30 o
  -2  10  19        542.73        708.80        93.59 o
  -1  10  19        328.99        429.35        69.07 o
   0  10  19        680.26        698.55        81.08 o
   1  10  19          0.61        -12.38        52.52 o
   2  10  19         40.84        -14.49        73.27 o
   3  10  19        438.85        532.51       163.69 o
  -4  11  19        247.38        269.38        94.54 o
  -3  11  19        462.97        163.69       127.65 o
  -2  11  19         13.47        -33.88        74.11 o
  -1  11  19         18.47        -39.53        61.00 o
   0  11  19        378.41        305.49        70.54 o
   1  11  19        269.65        279.96        79.40 o
  -3  12  19          0.26       -107.06       107.06 o
  -2  12  19          2.04         94.64        85.55 o
  -1  12  19        938.55        899.93       129.65 o
   0  12  19        352.22        357.93       100.82 o
   1  12  19         68.90         11.80        79.30 o
  -1  13  19         51.04       -116.33       116.33 o
   0  13  19        424.09        606.67       124.56 o
  -5   0  20       1149.88       1319.64       209.98 o
  -4   0  20        528.82        508.87       155.11 o
  -3   0  20          1.16         43.86        58.02 o
  -2   0  20          7.77         80.71        65.49 o
  -1   0  20          7.17         56.27        75.05 o
   0   0  20        656.53        936.29       119.42 o
   1   0  20        267.80        270.00       103.29 o
   2   0  20       1307.55       1411.90       206.99 o
  -5   1  20        128.21         61.04        63.04 o
  -4   1  20       1216.79        846.97       126.51 o
  -3   1  20        658.71        605.47        73.77 o
  -2   1  20        257.44        346.13        60.68 o
  -1   1  20         29.37         31.83        41.28 o
   0   1  20        463.48        376.80        60.73 o
   1   1  20       2219.51       2244.23       137.78 o
   2   1  20        761.45        825.94        94.15 o
  -5   2  20         74.05         32.08       117.02 o
  -4   2  20         87.26        149.60        83.20 o
  -3   2  20          0.41         58.50        42.05 o
  -2   2  20        333.63        272.98        54.18 o
  -1   2  20         73.16         86.89        43.67 o
   0   2  20         10.40         20.39        39.90 o
   1   2  20         13.02         13.28        40.27 o
   2   2  20         39.51         59.81        49.49 o
   3   2  20        144.98        122.51       149.62 o
   4   2  20         13.10        110.84       129.37 o
  -5   3  20        141.51         65.74        73.54 o
  -4   3  20         94.53         42.28        98.83 o
  -3   3  20          5.83         37.25        42.31 o
  -2   3  20         13.82         49.20        43.19 o
  -1   3  20         19.91        -19.02        36.89 o
   0   3  20         45.96         16.33        46.91 o
   1   3  20         46.53         48.42        42.14 o
   2   3  20         28.91         10.08        46.36 o
   3   3  20         55.44         88.78        86.63 o
   4   3  20          0.42        -15.10       125.25 o
  -5   4  20        467.40        407.98       140.35 o
  -4   4  20        463.47        657.34       116.71 o
  -3   4  20        152.28        173.55        52.29 o
  -2   4  20          3.52         52.41        45.96 o
  -1   4  20         80.80        104.32        46.75 o
   0   4  20         12.51         38.19        42.47 o
   1   4  20          2.16        -39.43        47.98 o
   2   4  20        119.48         75.78        56.13 o
   3   4  20        113.21         87.34        85.43 o
  -4   5  20        342.64        406.88       102.26 o
  -3   5  20        243.34        177.88        53.03 o
  -2   5  20        605.43        566.69        67.73 o
  -1   5  20          0.52        -23.36        41.17 o
   0   5  20        547.87        590.39       102.63 o
   1   5  20        637.48        658.27        87.02 o
   2   5  20         56.96         35.89        74.28 o
   3   5  20        178.19         69.13        82.70 o
  -4   6  20        434.35        516.04       140.69 o
  -3   6  20         13.95          0.64        51.02 o
  -2   6  20        484.45        434.17        65.75 o
  -1   6  20        813.91       1021.40        90.91 o
   0   6  20        801.04        824.49        98.49 o
   1   6  20         56.26         -0.50        74.04 o
   2   6  20        244.12        290.89        82.48 o
   3   6  20        360.67        364.30       111.31 o
  -4   7  20        443.05        546.24       140.01 o
  -3   7  20        656.24        545.50        95.85 o
  -2   7  20        115.19        200.69        60.38 o
  -1   7  20         86.94        106.11        48.63 o
   0   7  20        175.99        239.78        59.65 o
   1   7  20         79.84         65.50       135.87 o
   2   7  20          9.59        -66.08        66.08 o
   3   7  20         39.88        -34.62        87.71 o
  -4   8  20         56.17         52.16        93.00 o
  -3   8  20        277.34        371.26       137.61 o
  -2   8  20        760.05        719.18        87.94 o
  -1   8  20        800.55        691.27        84.99 o
   0   8  20          5.00         12.61        46.94 o
   1   8  20          0.15         17.57        57.20 o
   2   8  20        227.90        249.03       103.73 o
  -2   9  20        290.80        295.77       132.11 o
  -1   9  20        166.17        178.08        73.84 o
   0   9  20         15.51         60.10        58.93 o
   1   9  20        115.17         31.71       152.34 o
   2   9  20          8.44         18.71        93.84 o
  -1  10  20         11.52        -33.24        78.23 o
   0  10  20        803.92        916.57       155.79 o
   1  10  20        192.64         81.67        82.70 o
   2  10  20         90.60       -107.06       107.06 o
  -1  11  20          8.32         95.74        95.05 o
   0  11  20          8.23        -64.12        77.09 o
   1  11  20          0.87        -66.25        92.24 o
   0  12  20         35.35       -122.85       141.38 o
  -4   1  21          0.72         32.17        66.55 o
  -3   1  21          0.42         81.87        79.79 o
  -2   1  21         22.76         20.59        52.91 o
  -1   1  21        102.74         86.76        50.40 o
   0   1  21         41.76         71.33        54.08 o
   1   1  21         46.27        -30.23        98.66 o
  -4   2  21          3.27         23.68        90.25 o
  -3   2  21        583.86        374.84       107.67 o
  -2   2  21         45.43          5.92        52.55 o
  -1   2  21          2.24         10.86        43.87 o
   0   2  21         57.08         35.11        55.65 o
   1   2  21         53.93         39.08        64.45 o
  -4   3  21         10.42        -80.64        83.04 o
  -3   3  21         63.53        108.78       114.96 o
  -2   3  21          3.10         43.94        56.03 o
  -1   3  21        247.42        184.74        77.55 o
   0   3  21        107.41        137.02        71.31 o
   1   3  21        166.85         95.74        99.17 o
  -4   4  21        134.39        155.79       106.72 o
  -3   4  21         34.39        -86.13        95.40 o
  -2   4  21        232.18        252.64        82.45 o
  -1   4  21        101.76        122.81        79.18 o
   0   4  21        207.90        271.11        79.01 o
   1   4  21         40.43        117.36       108.44 o
  -4   5  21        593.18        617.27       171.54 o
  -2   5  21          6.90        145.50       113.93 o
  -1   5  21        148.24        124.34        82.74 o
   0   5  21        316.26        309.71       155.50 o
   1   5  21        119.74        356.16       129.71 o
   2   5  21         96.48        -90.94        90.94 o
  -2   6  21        100.90        195.56       130.74 o
  -1   6  21        139.40        214.10       263.34 o
   0   6  21         18.83        -13.16        66.29 o
   1   6  21        114.23        -53.53       105.01 o
   2   6  21         11.38        -40.84        97.80 o
  -2   7  21         34.97        -99.17        99.17 o
  -1   7  21        226.97        365.43       134.52 o
   0   7  21        359.05        384.64       133.83 o
   1   7  21        185.16        140.69       124.22 o
   2   7  21          0.05        -88.88        88.88 o
  -1   8  21         18.76        -88.88       104.66 o
   0   8  21          4.65         56.28        90.94 o
   1   8  21          8.39        -49.76        92.65 o
  -1   9  21         17.47          4.12       114.27 o
  -1  10  21        233.82        470.09       151.33 o
  -1   0  22        863.83        904.11       208.60 o
   0   0  22         82.39        112.21       117.70 o
  -1   1  22        153.27        128.27        84.43 o
   0   1  22        875.01        798.63       138.40 o
   1   1  22       1379.30       1464.45       254.24 o
  -1   2  22         89.28        -69.61       129.70 o
   0   2  22        326.98        450.79       107.60 o
   1   2  22          8.58        128.00        93.68 o
  -1   3  22         18.37        -96.08        96.08 o
   0   3  22         12.78         42.98        78.66 o
   1   3  22        124.15        290.28       124.91 o
  -1   4  22        315.33        333.51       141.04 o
   0   4  22        131.26         82.12       131.24 o
   1   4  22        415.40        408.32       145.15 o
  -1   5  22        255.39        375.03       149.27 o
   0   5  22        759.28        520.84       179.78 o
   1   5  22        306.01        571.97       203.46 o
  -1   6  22         77.46        182.87       121.48 o
  -1   7  22         27.98         34.66       132.46 o
                                                
